# Supplementary material for: Large-scale map of RNA binding protein interactomes across the mRNA life-cycle
Source: bioRxiv. 2023 Jun 8:2023.06.08.544225. Preprint. [Version 2] doi: 10.1101/2023.06.08.544225 (PMC10274859; doi:10.1101/2023.06.08.544225)
Supplement: Supplement 8 [file media-8.csv]

Bait	Prey	IP	Bait_lifecycle_step	IP_experiment	IP_reps	IP_bait_gene	IP_prey_gene	IP_volc_pval_cutoff	IP_volc_log2FC	IP_volc_pvalue	IP_bait_gene_uniprotID	IP_prey_gene_uniprotID	SEC_gene_A	SEC_gene_B	SEC_gene_A_uniprotID	SEC_gene_B_uniprotID	IP_interaction_type	Interaction_support	IP_prey_over_bait_intensity_stoichimoetry	stoich_bait_uniprotID	stoich_prey_uniprotID	totalProteome_prey_over_bait_intensity_stoichimoetry	in_CORUM_2020	CORUM_complex_2020	in_CORUM_2022	CORUM_complex_2022	in_Mentha	Mentha_score	in_HI	in_HIPPIE	HIPPIE_score	in_recY2H	recY2H_score	in_BioID	in_OpenCell	OpenCell_enrichment	in_BioPlex3	BioPlex3_score	PPI_support	bait_eclipped	prey_eclipped	Bait_targets_cnt	Prey_targets_cnt	shared_targets	Bait_main_location_HPA	Prey_main_location_HPA	Bait_main_location.nucl.cyto.	Prey_main_location.nucl.cyto.	Prey_is_RBP_HydRa
ACTC1	ALDH18A1							NA	NA	NA			ACTC1	ALDH18A1	P68032	P54886		SEC	NA			NA	FALSE		FALSE		FALSE	NA	FALSE	FALSE	NA	FALSE	NA	FALSE	FALSE	NA	FALSE	NA	FALSE	FALSE	FALSE	NA	NA	NA		Mitochondria		cytoplasm	1
ACTC1	BRIX1							NA	NA	NA			ACTC1	BRIX1	P68032	Q8TDN6		SEC	NA			NA	FALSE		FALSE		FALSE	NA	FALSE	FALSE	NA	FALSE	NA	FALSE	FALSE	NA	FALSE	NA	FALSE	FALSE	FALSE	NA	NA	NA		Nucleoli		nucleus	1
ACTC1	C1D							NA	NA	NA			ACTC1	C1D	P68032	Q13901		SEC	NA			NA	FALSE		FALSE		FALSE	NA	FALSE	FALSE	NA	FALSE	NA	FALSE	FALSE	NA	FALSE	NA	FALSE	FALSE	FALSE	NA	NA	NA		Nucleoli;Nucleoplasm		nucleus	1
ACTC1	CALM2;CALM1;CALM2;CALM1;CALM2;CALM3							NA	NA	NA			ACTC1	CALM1	P68032	P0DP23		SEC	NA			NA	FALSE		FALSE		FALSE	NA	FALSE	FALSE	NA	FALSE	NA	FALSE	FALSE	NA	FALSE	NA	FALSE	FALSE	FALSE	NA	NA	NA		Vesicles		secretory	0
ACTC1	CD59							NA	NA	NA			ACTC1	CD59	P68032	P13987		SEC	NA			NA	FALSE		FALSE		FALSE	NA	FALSE	FALSE	NA	FALSE	NA	FALSE	FALSE	NA	FALSE	NA	FALSE	FALSE	FALSE	NA	NA	NA		Golgi apparatus;Vesicles		secretory	0
ACTC1	CLINT1							NA	NA	NA			ACTC1	CLINT1	P68032	Q14677		SEC	NA			NA	FALSE		FALSE		FALSE	NA	FALSE	FALSE	NA	FALSE	NA	FALSE	FALSE	NA	FALSE	NA	FALSE	FALSE	FALSE	NA	NA	NA		Vesicles		secretory	1
ACTC1	CLTA							NA	NA	NA			ACTC1	CLTA	P68032	P09496		SEC	NA			NA	FALSE		FALSE		FALSE	NA	FALSE	FALSE	NA	FALSE	NA	FALSE	FALSE	NA	FALSE	NA	FALSE	FALSE	FALSE	NA	NA	NA		Endosomes;Lysosomes;Vesicles		secretory	1
ACTC1	CLTB							NA	NA	NA			ACTC1	CLTB	P68032	P09497		SEC	NA			NA	FALSE		FALSE		FALSE	NA	FALSE	FALSE	NA	FALSE	NA	FALSE	FALSE	NA	FALSE	NA	FALSE	FALSE	FALSE	NA	NA	NA		Vesicles		secretory	1
ACTC1	CLTC							NA	NA	NA			ACTC1	CLTC	P68032	Q00610		SEC	NA			NA	FALSE		FALSE		FALSE	NA	FALSE	FALSE	NA	FALSE	NA	FALSE	FALSE	NA	FALSE	NA	FALSE	FALSE	FALSE	NA	NA	NA		Endosomes;Lysosomes;Vesicles		secretory	1
ACTC1	CTTN							NA	NA	NA			ACTC1	CTTN	P68032	Q14247		SEC	NA			NA	FALSE		FALSE		FALSE	NA	FALSE	FALSE	NA	FALSE	NA	FALSE	TRUE	1.684572473	FALSE	NA	TRUE	FALSE	FALSE	NA	NA	NA		Cytosol;Plasma membrane		cytoplasm	1
ACTC1	DDX50							NA	NA	NA			ACTC1	DDX50	P68032	Q9BQ39		SEC	NA			NA	FALSE		FALSE		FALSE	NA	FALSE	FALSE	NA	FALSE	NA	FALSE	FALSE	NA	FALSE	NA	FALSE	FALSE	FALSE	NA	NA	NA		Nucleoli		nucleus	1
ACTC1	DHX9							NA	NA	NA			ACTC1	DHX9	P68032	Q08211		SEC	NA			NA	FALSE		FALSE		FALSE	NA	FALSE	FALSE	NA	FALSE	NA	FALSE	FALSE	NA	FALSE	NA	FALSE	FALSE	FALSE	NA	NA	NA		Nucleoplasm		nucleus	1
ACTC1	DSG2							NA	NA	NA			ACTC1	DSG2	P68032	Q14126		SEC	NA			NA	FALSE		FALSE		FALSE	NA	FALSE	FALSE	NA	FALSE	NA	FALSE	FALSE	NA	FALSE	NA	FALSE	FALSE	FALSE	NA	NA	NA		Cell Junctions		secretory	1
ACTC1	EMD							NA	NA	NA			ACTC1	EMD	P68032	P50402		SEC	NA			NA	FALSE		FALSE		FALSE	NA	FALSE	FALSE	NA	FALSE	NA	FALSE	FALSE	NA	FALSE	NA	FALSE	FALSE	FALSE	NA	NA	NA		Endoplasmic reticulum;Nuclear membrane		nucleus	1
ACTC1	EXOSC3							NA	NA	NA			ACTC1	EXOSC3	P68032	Q9NQT5		SEC	NA			NA	FALSE		FALSE		FALSE	NA	FALSE	FALSE	NA	FALSE	NA	FALSE	FALSE	NA	FALSE	NA	FALSE	FALSE	FALSE	NA	NA	NA		Nucleoplasm		nucleus	1
ACTC1	EXOSC4							NA	NA	NA			ACTC1	EXOSC4	P68032	Q9NPD3		SEC	NA			NA	FALSE		FALSE		FALSE	NA	FALSE	FALSE	NA	FALSE	NA	FALSE	FALSE	NA	FALSE	NA	FALSE	FALSE	FALSE	NA	NA	NA		Cytosol;Intermediate filaments		cytoplasm	1
ACTC1	EXOSC5							NA	NA	NA			ACTC1	EXOSC5	P68032	Q9NQT4		SEC	NA			NA	FALSE		FALSE		FALSE	NA	FALSE	FALSE	NA	FALSE	NA	FALSE	FALSE	NA	FALSE	NA	FALSE	FALSE	TRUE	NA	306	NA		Nucleoli		nucleus	1
ACTC1	EXOSC6							NA	NA	NA			ACTC1	EXOSC6	P68032	Q5RKV6		SEC	NA			NA	FALSE		FALSE		FALSE	NA	FALSE	FALSE	NA	FALSE	NA	FALSE	FALSE	NA	FALSE	NA	FALSE	FALSE	FALSE	NA	NA	NA					1
ACTC1	EXOSC7							NA	NA	NA			ACTC1	EXOSC7	P68032	Q15024		SEC	NA			NA	FALSE		FALSE		FALSE	NA	FALSE	FALSE	NA	FALSE	NA	FALSE	FALSE	NA	FALSE	NA	FALSE	FALSE	FALSE	NA	NA	NA		Nuclear speckles		nucleus	1
ACTC1	EXOSC9							NA	NA	NA			ACTC1	EXOSC9	P68032	Q06265		SEC	NA			NA	FALSE		FALSE		FALSE	NA	FALSE	FALSE	NA	FALSE	NA	FALSE	FALSE	NA	FALSE	NA	FALSE	FALSE	FALSE	NA	NA	NA		Nucleoli		nucleus	1
ACTC1	FLOT1							NA	NA	NA			ACTC1	FLOT1	P68032	P41440		SEC	NA			NA	FALSE		FALSE		FALSE	NA	FALSE	FALSE	NA	FALSE	NA	FALSE	FALSE	NA	FALSE	NA	FALSE	FALSE	FALSE	NA	NA	NA		Golgi apparatus		secretory	0
ACTC1	FLOT2							NA	NA	NA			ACTC1	FLOT2	P68032	Q14254		SEC	NA			NA	FALSE		FALSE		FALSE	NA	FALSE	FALSE	NA	FALSE	NA	FALSE	FALSE	NA	FALSE	NA	FALSE	FALSE	FALSE	NA	NA	NA		Plasma membrane		secretory	0
ACTC1	GNAI1							NA	NA	NA			ACTC1	GNAI1	P68032	P63096		SEC	NA			NA	FALSE		FALSE		FALSE	NA	FALSE	FALSE	NA	FALSE	NA	FALSE	FALSE	NA	FALSE	NA	FALSE	FALSE	FALSE	NA	NA	NA		Centrosome		cytoplasm	0
ACTC1	GNAI3							NA	NA	NA			ACTC1	GNAI3	P68032	P08754		SEC	NA			NA	FALSE		FALSE		FALSE	NA	FALSE	FALSE	NA	FALSE	NA	FALSE	FALSE	NA	FALSE	NA	FALSE	FALSE	FALSE	NA	NA	NA		Centrosome		cytoplasm	1
ACTC1	GNAS							NA	NA	NA			ACTC1	GNAS	P68032	P63092		SEC	NA			NA	FALSE		FALSE		FALSE	NA	FALSE	FALSE	NA	FALSE	NA	FALSE	FALSE	NA	FALSE	NA	FALSE	FALSE	FALSE	NA	NA	NA		Nucleoplasm		nucleus	1
ACTC1	GNB1							NA	NA	NA			ACTC1	GNB1	P68032	P62873		SEC	NA			NA	FALSE		FALSE		FALSE	NA	FALSE	FALSE	NA	FALSE	NA	FALSE	FALSE	NA	FALSE	NA	FALSE	FALSE	FALSE	NA	NA	NA		Plasma membrane		secretory	1
ACTC1	GNB2							NA	NA	NA			ACTC1	GNB2	P68032	P62879		SEC	NA			NA	FALSE		FALSE		FALSE	NA	FALSE	FALSE	NA	FALSE	NA	FALSE	FALSE	NA	FALSE	NA	FALSE	FALSE	FALSE	NA	NA	NA		Plasma membrane		secretory	0
ACTC1	GNG12							NA	NA	NA			ACTC1	GNG12	P68032	Q9UBI6		SEC	NA			NA	FALSE		FALSE		FALSE	NA	FALSE	FALSE	NA	FALSE	NA	FALSE	FALSE	NA	FALSE	NA	FALSE	FALSE	FALSE	NA	NA	NA		Mitochondria		cytoplasm	0
ACTC1	GPATCH4							NA	NA	NA			ACTC1	GPATCH4	P68032	Q5T3I0		SEC	NA			NA	FALSE		FALSE		FALSE	NA	FALSE	FALSE	NA	FALSE	NA	FALSE	FALSE	NA	FALSE	NA	FALSE	FALSE	FALSE	NA	NA	NA		Nucleoli;Nucleoplasm		nucleus	1
ACTC1	HIST1H1C							NA	NA	NA			ACTC1	HIST1H1C	P68032	P16403		SEC	NA			NA	FALSE		FALSE		FALSE	NA	FALSE	FALSE	NA	FALSE	NA	FALSE	FALSE	NA	FALSE	NA	FALSE	FALSE	FALSE	NA	NA	NA		Nucleoli;Nucleoplasm		nucleus	1
ACTC1	HIST1H1E							NA	NA	NA			ACTC1	HIST1H1E	P68032	P10412		SEC	NA			NA	FALSE		FALSE		FALSE	NA	FALSE	FALSE	NA	FALSE	NA	FALSE	FALSE	NA	FALSE	NA	FALSE	FALSE	FALSE	NA	NA	NA		Nuclear speckles		nucleus	1
ACTC1	IRS4							NA	NA	NA			ACTC1	IRS4	P68032	O14654		SEC	NA			NA	FALSE		FALSE		FALSE	NA	FALSE	FALSE	NA	FALSE	NA	FALSE	FALSE	NA	FALSE	NA	FALSE	FALSE	FALSE	NA	NA	NA					0
ACTC1	MPRIP							NA	NA	NA			ACTC1	MPRIP	P68032	Q6WCQ1		SEC	NA			NA	FALSE		FALSE		FALSE	NA	FALSE	FALSE	NA	FALSE	NA	FALSE	FALSE	NA	FALSE	NA	FALSE	FALSE	FALSE	NA	NA	NA		Actin filaments		cytoplasm	1
ACTC1	NAP1L1							NA	NA	NA			ACTC1	NAP1L1	P68032	P55209		SEC	NA			NA	FALSE		FALSE		FALSE	NA	FALSE	FALSE	NA	FALSE	NA	FALSE	FALSE	NA	FALSE	NA	FALSE	FALSE	FALSE	NA	NA	NA		Microtubules		cytoplasm	1
ACTC1	PARP1							NA	NA	NA			ACTC1	PARP1	P68032	P09874		SEC	NA			NA	FALSE		FALSE		FALSE	NA	FALSE	FALSE	NA	FALSE	NA	FALSE	FALSE	NA	FALSE	NA	FALSE	FALSE	FALSE	NA	NA	NA		Nucleoplasm		nucleus	1
ACTC1	PGK1							NA	NA	NA			ACTC1	PGK1	P68032	P00558		SEC	NA			NA	FALSE		FALSE		FALSE	NA	FALSE	FALSE	NA	FALSE	NA	FALSE	FALSE	NA	FALSE	NA	FALSE	FALSE	FALSE	NA	NA	NA					1
ACTC1	PRKAR2A							NA	NA	NA			ACTC1	PRKAR2A	P68032	P13861		SEC	NA			NA	FALSE		FALSE		FALSE	NA	FALSE	FALSE	NA	FALSE	NA	FALSE	FALSE	NA	FALSE	NA	FALSE	FALSE	FALSE	NA	NA	NA					1
ACTC1	RBM28							NA	NA	NA			ACTC1	RBM28	P68032	Q9NW13		SEC	NA			NA	FALSE		FALSE		FALSE	NA	FALSE	FALSE	NA	FALSE	NA	FALSE	FALSE	NA	FALSE	NA	FALSE	FALSE	FALSE	NA	NA	NA		Nucleoli		nucleus	1
ACTC1	RBM34							NA	NA	NA			ACTC1	RBM34	P68032	P42696		SEC	NA			NA	FALSE		FALSE		FALSE	NA	FALSE	FALSE	NA	FALSE	NA	FALSE	FALSE	NA	FALSE	NA	FALSE	FALSE	FALSE	NA	NA	NA		Nucleoli		nucleus	1
ACTC1	RP2							NA	NA	NA			ACTC1	RP2	P68032	O75695		SEC	NA			NA	FALSE		FALSE		FALSE	NA	FALSE	FALSE	NA	FALSE	NA	FALSE	FALSE	NA	FALSE	NA	FALSE	FALSE	FALSE	NA	NA	NA		Nucleoplasm;Plasma membrane		nucleus	0
ACTC1	RPL10							NA	NA	NA			ACTC1	RPL10	P68032	P27635		SEC	NA			NA	FALSE		FALSE		FALSE	NA	FALSE	FALSE	NA	FALSE	NA	FALSE	FALSE	NA	FALSE	NA	FALSE	FALSE	FALSE	NA	NA	NA		Cytosol;Endoplasmic reticulum		cytoplasm	1
ACTC1	RPL12							NA	NA	NA			ACTC1	RPL12	P68032	P30050		SEC	NA			NA	FALSE		FALSE		FALSE	NA	FALSE	FALSE	NA	FALSE	NA	FALSE	FALSE	NA	FALSE	NA	FALSE	FALSE	FALSE	NA	NA	NA		Golgi apparatus		secretory	1
ACTC1	RPL13							NA	NA	NA			ACTC1	RPL13	P68032	P26373		SEC	NA			NA	FALSE		FALSE		FALSE	NA	FALSE	FALSE	NA	FALSE	NA	FALSE	FALSE	NA	FALSE	NA	FALSE	FALSE	FALSE	NA	NA	NA		Cytosol;Endoplasmic reticulum;Nucleoli		nucleus&cytoplasm	1
ACTC1	RPL13A							NA	NA	NA			ACTC1	RPL13A	P68032	P40429		SEC	NA			NA	FALSE		FALSE		FALSE	NA	FALSE	FALSE	NA	FALSE	NA	FALSE	FALSE	NA	FALSE	NA	FALSE	FALSE	FALSE	NA	NA	NA		Cytosol;Nucleoli		nucleus&cytoplasm	1
ACTC1	RPL14							NA	NA	NA			ACTC1	RPL14	P68032	P50914		SEC	NA			NA	FALSE		FALSE		FALSE	NA	FALSE	FALSE	NA	FALSE	NA	FALSE	FALSE	NA	FALSE	NA	FALSE	FALSE	FALSE	NA	NA	NA		Cytosol;Endoplasmic reticulum		cytoplasm	1
ACTC1	RPL15							NA	NA	NA			ACTC1	RPL15	P68032	P61313		SEC	NA			NA	FALSE		FALSE		FALSE	NA	FALSE	FALSE	NA	FALSE	NA	FALSE	FALSE	NA	FALSE	NA	FALSE	FALSE	FALSE	NA	NA	NA					1
ACTC1	RPL17;RPL17-C18orf32;RPL17;RPL17;RPL17							NA	NA	NA			ACTC1	RPL17-C18orf32	P68032	A0A0A6YYL6		SEC	NA			NA	FALSE		FALSE		FALSE	NA	FALSE	FALSE	NA	FALSE	NA	FALSE	FALSE	NA	FALSE	NA	FALSE	FALSE	FALSE	NA	NA	NA		Cytosol;Endoplasmic reticulum		cytoplasm	NA
ACTC1	RPL18A							NA	NA	NA			ACTC1	RPL18A	P68032	Q02543		SEC	NA			NA	FALSE		FALSE		FALSE	NA	FALSE	FALSE	NA	FALSE	NA	FALSE	FALSE	NA	FALSE	NA	FALSE	FALSE	FALSE	NA	NA	NA		Cytosol;Nucleoli		nucleus&cytoplasm	1
ACTC1	RPL19							NA	NA	NA			ACTC1	RPL19	P68032	P84098		SEC	NA			NA	FALSE		FALSE		FALSE	NA	FALSE	FALSE	NA	FALSE	NA	FALSE	FALSE	NA	FALSE	NA	FALSE	FALSE	FALSE	NA	NA	NA		Cytosol;Nucleoli		nucleus&cytoplasm	1
ACTC1	RPL21							NA	NA	NA			ACTC1	RPL21	P68032	P46778		SEC	NA			NA	FALSE		FALSE		FALSE	NA	FALSE	FALSE	NA	FALSE	NA	FALSE	FALSE	NA	FALSE	NA	FALSE	FALSE	FALSE	NA	NA	NA		Cytosol;Endoplasmic reticulum;Nucleoli fibrillar center		nucleus&cytoplasm	1
ACTC1	RPL23A							NA	NA	NA			ACTC1	RPL23A	P68032	P62750		SEC	NA			NA	FALSE		FALSE		FALSE	NA	FALSE	FALSE	NA	FALSE	NA	FALSE	FALSE	NA	FALSE	NA	FALSE	FALSE	FALSE	NA	NA	NA		Cytosol;Endoplasmic reticulum;Nucleoli fibrillar center		nucleus&cytoplasm	1
ACTC1	RPL24							NA	NA	NA			ACTC1	RPL24	P68032	P83731		SEC	NA			NA	FALSE		FALSE		FALSE	NA	FALSE	FALSE	NA	FALSE	NA	FALSE	FALSE	NA	FALSE	NA	FALSE	FALSE	FALSE	NA	NA	NA		Cytosol;Endoplasmic reticulum		cytoplasm	1
ACTC1	RPL27							NA	NA	NA			ACTC1	RPL27	P68032	P61353		SEC	NA			NA	FALSE		FALSE		FALSE	NA	FALSE	FALSE	NA	FALSE	NA	FALSE	FALSE	NA	FALSE	NA	FALSE	FALSE	FALSE	NA	NA	NA					1
ACTC1	RPL27A							NA	NA	NA			ACTC1	RPL27A	P68032	P46776		SEC	NA			NA	FALSE		FALSE		FALSE	NA	FALSE	FALSE	NA	FALSE	NA	FALSE	FALSE	NA	FALSE	NA	FALSE	FALSE	FALSE	NA	NA	NA		Cytosol;Endoplasmic reticulum		cytoplasm	1
ACTC1	RPL28							NA	NA	NA			ACTC1	RPL28	P68032	P46779		SEC	NA			NA	FALSE		FALSE		FALSE	NA	FALSE	FALSE	NA	FALSE	NA	FALSE	FALSE	NA	FALSE	NA	FALSE	FALSE	FALSE	NA	NA	NA		Cytosol;Endoplasmic reticulum		cytoplasm	1
ACTC1	RPL29							NA	NA	NA			ACTC1	RPL29	P68032	P47914		SEC	NA			NA	FALSE		FALSE		FALSE	NA	FALSE	FALSE	NA	FALSE	NA	FALSE	FALSE	NA	FALSE	NA	FALSE	FALSE	FALSE	NA	NA	NA		Cytosol;Endoplasmic reticulum;Nucleoli		nucleus&cytoplasm	1
ACTC1	RPL3							NA	NA	NA			ACTC1	RPL3	P68032	P39023		SEC	NA			NA	FALSE		FALSE		FALSE	NA	FALSE	FALSE	NA	FALSE	NA	FALSE	FALSE	NA	FALSE	NA	FALSE	FALSE	FALSE	NA	NA	NA		Cytosol;Nucleoli		nucleus&cytoplasm	1
ACTC1	RPL30							NA	NA	NA			ACTC1	RPL30	P68032	P62888		SEC	NA			NA	FALSE		FALSE		FALSE	NA	FALSE	FALSE	NA	FALSE	NA	FALSE	FALSE	NA	FALSE	NA	FALSE	FALSE	FALSE	NA	NA	NA		Cytosol;Endoplasmic reticulum		cytoplasm	1
ACTC1	RPL31							NA	NA	NA			ACTC1	RPL31	P68032	P62899		SEC	NA			NA	FALSE		FALSE		FALSE	NA	FALSE	FALSE	NA	FALSE	NA	FALSE	FALSE	NA	FALSE	NA	FALSE	FALSE	FALSE	NA	NA	NA					1
ACTC1	RPL32							NA	NA	NA			ACTC1	RPL32	P68032	P62910		SEC	NA			NA	FALSE		FALSE		FALSE	NA	FALSE	FALSE	NA	FALSE	NA	FALSE	FALSE	NA	FALSE	NA	FALSE	FALSE	FALSE	NA	NA	NA		Cytosol;Endoplasmic reticulum		cytoplasm	1
ACTC1	RPL34							NA	NA	NA			ACTC1	RPL34	P68032	P49207		SEC	NA			NA	FALSE		FALSE		FALSE	NA	FALSE	FALSE	NA	FALSE	NA	FALSE	FALSE	NA	FALSE	NA	FALSE	FALSE	FALSE	NA	NA	NA		Cytosol;Endoplasmic reticulum;Nucleoli		nucleus&cytoplasm	1
ACTC1	RPL35							NA	NA	NA			ACTC1	RPL35	P68032	P42766		SEC	NA			NA	FALSE		FALSE		FALSE	NA	FALSE	FALSE	NA	FALSE	NA	FALSE	FALSE	NA	FALSE	NA	FALSE	FALSE	FALSE	NA	NA	NA		Cytosol;Endoplasmic reticulum		cytoplasm	1
ACTC1	RPL35A							NA	NA	NA			ACTC1	RPL35A	P68032	P18077		SEC	NA			NA	FALSE		FALSE		FALSE	NA	FALSE	FALSE	NA	FALSE	NA	FALSE	FALSE	NA	FALSE	NA	FALSE	FALSE	FALSE	NA	NA	NA					1
ACTC1	RPL36							NA	NA	NA			ACTC1	RPL36	P68032	Q9Y3U8		SEC	NA			NA	FALSE		FALSE		FALSE	NA	FALSE	FALSE	NA	FALSE	NA	FALSE	FALSE	NA	FALSE	NA	FALSE	FALSE	FALSE	NA	NA	NA		Cytosol;Endoplasmic reticulum		cytoplasm	1
ACTC1	RPL37A							NA	NA	NA			ACTC1	RPL37A	P68032	P61513		SEC	NA			NA	FALSE		FALSE		FALSE	NA	FALSE	FALSE	NA	FALSE	NA	FALSE	FALSE	NA	FALSE	NA	FALSE	FALSE	FALSE	NA	NA	NA		Cytosol;Endoplasmic reticulum		cytoplasm	1
ACTC1	RPL4							NA	NA	NA			ACTC1	RPL4	P68032	P36578		SEC	NA			NA	FALSE		FALSE		FALSE	NA	FALSE	FALSE	NA	FALSE	NA	FALSE	FALSE	NA	FALSE	NA	FALSE	FALSE	FALSE	NA	NA	NA		Cytosol;Endoplasmic reticulum		cytoplasm	1
ACTC1	RPL5							NA	NA	NA			ACTC1	RPL5	P68032	P46777		SEC	NA			NA	FALSE		FALSE		FALSE	NA	FALSE	FALSE	NA	FALSE	NA	FALSE	FALSE	NA	FALSE	NA	FALSE	FALSE	FALSE	NA	NA	NA		Cytosol;Endoplasmic reticulum		cytoplasm	1
ACTC1	RPL6							NA	NA	NA			ACTC1	RPL6	P68032	Q02878		SEC	NA			NA	FALSE		FALSE		FALSE	NA	FALSE	FALSE	NA	FALSE	NA	FALSE	FALSE	NA	FALSE	NA	FALSE	FALSE	FALSE	NA	NA	NA		Cytokinetic bridge;Microtubules		cytoplasm	1
ACTC1	RPL7							NA	NA	NA			ACTC1	RPL7	P68032	P18124		SEC	NA			NA	FALSE		FALSE		FALSE	NA	FALSE	FALSE	NA	FALSE	NA	FALSE	FALSE	NA	FALSE	NA	FALSE	FALSE	FALSE	NA	NA	NA		Cytosol;Endoplasmic reticulum		cytoplasm	1
ACTC1	RPL7A							NA	NA	NA			ACTC1	RPL7A	P68032	P62424		SEC	NA			NA	FALSE		FALSE		FALSE	NA	FALSE	FALSE	NA	FALSE	NA	FALSE	FALSE	NA	FALSE	NA	FALSE	FALSE	FALSE	NA	NA	NA		Nucleoli		nucleus	1
ACTC1	RPL7L1							NA	NA	NA			ACTC1	RPL7L1	P68032	Q6DKI1		SEC	NA			NA	FALSE		FALSE		FALSE	NA	FALSE	FALSE	NA	FALSE	NA	FALSE	FALSE	NA	FALSE	NA	FALSE	FALSE	FALSE	NA	NA	NA		Mitochondria;Nucleoli		nucleus&cytoplasm	1
ACTC1	RPL8							NA	NA	NA			ACTC1	RPL8	P68032	P62917		SEC	NA			NA	FALSE		FALSE		FALSE	NA	FALSE	FALSE	NA	FALSE	NA	FALSE	FALSE	NA	FALSE	NA	FALSE	FALSE	FALSE	NA	NA	NA		Cytosol;Endoplasmic reticulum;Nucleoli		nucleus&cytoplasm	1
ACTC1	RPL9							NA	NA	NA			ACTC1	RPL9	P68032	P32969		SEC	NA			NA	FALSE		FALSE		FALSE	NA	FALSE	FALSE	NA	FALSE	NA	FALSE	FALSE	NA	FALSE	NA	FALSE	FALSE	FALSE	NA	NA	NA		Cytosol;Endoplasmic reticulum		cytoplasm	1
ACTC1	RPLP0							NA	NA	NA			ACTC1	RPLP0	P68032	P05388		SEC	NA			NA	FALSE		FALSE		FALSE	NA	FALSE	FALSE	NA	FALSE	NA	FALSE	FALSE	NA	FALSE	NA	FALSE	FALSE	FALSE	NA	NA	NA		Cytosol;Endoplasmic reticulum		cytoplasm	1
ACTC1	RPLP1							NA	NA	NA			ACTC1	RPLP1	P68032	P05386		SEC	NA			NA	FALSE		FALSE		FALSE	NA	FALSE	FALSE	NA	FALSE	NA	FALSE	FALSE	NA	FALSE	NA	FALSE	FALSE	FALSE	NA	NA	NA		Cytosol;Endoplasmic reticulum		cytoplasm	1
ACTC1	RPLP2							NA	NA	NA			ACTC1	RPLP2	P68032	P05387		SEC	NA			NA	FALSE		FALSE		FALSE	NA	FALSE	FALSE	NA	FALSE	NA	FALSE	FALSE	NA	FALSE	NA	FALSE	FALSE	FALSE	NA	NA	NA		Mitochondria		cytoplasm	1
ACTC1	RPS11							NA	NA	NA			ACTC1	RPS11	P68032	P62280		SEC	NA			NA	FALSE		FALSE		FALSE	NA	FALSE	FALSE	NA	FALSE	NA	FALSE	FALSE	NA	FALSE	NA	FALSE	FALSE	TRUE	NA	30	NA		Cytosol;Endoplasmic reticulum		cytoplasm	1
ACTC1	RPS13							NA	NA	NA			ACTC1	RPS13	P68032	P62277		SEC	NA			NA	FALSE		FALSE		FALSE	NA	FALSE	FALSE	NA	FALSE	NA	FALSE	FALSE	NA	FALSE	NA	FALSE	FALSE	FALSE	NA	NA	NA		Endoplasmic reticulum		secretory	1
ACTC1	RPS15							NA	NA	NA			ACTC1	RPS15	P68032	P62841		SEC	NA			NA	FALSE		FALSE		FALSE	NA	FALSE	FALSE	NA	FALSE	NA	FALSE	FALSE	NA	FALSE	NA	FALSE	FALSE	FALSE	NA	NA	NA		Cytosol;Endoplasmic reticulum		cytoplasm	1
ACTC1	RPS15A							NA	NA	NA			ACTC1	RPS15A	P68032	P62244		SEC	NA			NA	FALSE		FALSE		FALSE	NA	FALSE	FALSE	NA	FALSE	NA	FALSE	FALSE	NA	FALSE	NA	FALSE	FALSE	FALSE	NA	NA	NA					1
ACTC1	RPS19							NA	NA	NA			ACTC1	RPS19	P68032	P39019		SEC	NA			NA	FALSE		FALSE		FALSE	NA	FALSE	FALSE	NA	FALSE	NA	FALSE	FALSE	NA	FALSE	NA	FALSE	FALSE	FALSE	NA	NA	NA		Nucleoplasm		nucleus	1
ACTC1	RPS2							NA	NA	NA			ACTC1	RPS2	P68032	P15880		SEC	NA			NA	FALSE		FALSE		FALSE	NA	FALSE	FALSE	NA	FALSE	NA	FALSE	FALSE	NA	FALSE	NA	FALSE	FALSE	FALSE	NA	NA	NA		Cytosol;Endoplasmic reticulum		cytoplasm	1
ACTC1	RPS24							NA	NA	NA			ACTC1	RPS24	P68032	P62847		SEC	NA			NA	FALSE		FALSE		FALSE	NA	FALSE	FALSE	NA	FALSE	NA	FALSE	FALSE	NA	FALSE	NA	FALSE	FALSE	FALSE	NA	NA	NA		Cytosol;Endoplasmic reticulum		cytoplasm	1
ACTC1	RPS26							NA	NA	NA			ACTC1	RPS26	P68032	P62854		SEC	NA			NA	FALSE		FALSE		FALSE	NA	FALSE	FALSE	NA	FALSE	NA	FALSE	FALSE	NA	FALSE	NA	FALSE	FALSE	FALSE	NA	NA	NA		Cytosol;Endoplasmic reticulum		cytoplasm	1
ACTC1	RPS3A							NA	NA	NA			ACTC1	RPS3A	P68032	P61247		SEC	NA			NA	FALSE		FALSE		FALSE	NA	FALSE	FALSE	NA	FALSE	NA	FALSE	FALSE	NA	FALSE	NA	FALSE	FALSE	FALSE	NA	NA	NA		Cytosol;Endoplasmic reticulum;Nucleoli		nucleus&cytoplasm	1
ACTC1	RPS4X							NA	NA	NA			ACTC1	RPS4X	P68032	P62701		SEC	NA			NA	FALSE		FALSE		FALSE	NA	FALSE	FALSE	NA	FALSE	NA	FALSE	FALSE	NA	FALSE	NA	FALSE	FALSE	FALSE	NA	NA	NA					1
ACTC1	RPS5							NA	NA	NA			ACTC1	RPS5	P68032	P46782		SEC	NA			NA	FALSE		FALSE		FALSE	NA	FALSE	FALSE	NA	FALSE	NA	FALSE	FALSE	NA	FALSE	NA	FALSE	FALSE	FALSE	NA	NA	NA		Cytosol;Endoplasmic reticulum		cytoplasm	1
ACTC1	RPS6							NA	NA	NA			ACTC1	RPS6	P68032	P62753		SEC	NA			NA	FALSE		FALSE		FALSE	NA	FALSE	FALSE	NA	FALSE	NA	FALSE	FALSE	NA	FALSE	NA	FALSE	FALSE	FALSE	NA	NA	NA		Cytosol;Endoplasmic reticulum		cytoplasm	1
ACTC1	RPS8							NA	NA	NA			ACTC1	RPS8	P68032	P62241		SEC	NA			NA	FALSE		FALSE		FALSE	NA	FALSE	FALSE	NA	FALSE	NA	FALSE	FALSE	NA	FALSE	NA	FALSE	FALSE	FALSE	NA	NA	NA		Cytosol;Endoplasmic reticulum		cytoplasm	1
ACTC1	RPS9							NA	NA	NA			ACTC1	RPS9	P68032	P46781		SEC	NA			NA	FALSE		FALSE		FALSE	NA	FALSE	FALSE	NA	FALSE	NA	FALSE	FALSE	NA	FALSE	NA	FALSE	FALSE	FALSE	NA	NA	NA					1
ACTC1	RSL1D1							NA	NA	NA			ACTC1	RSL1D1	P68032	O76021		SEC	NA			NA	FALSE		FALSE		FALSE	NA	FALSE	FALSE	NA	FALSE	NA	FALSE	FALSE	NA	FALSE	NA	FALSE	FALSE	FALSE	NA	NA	NA		Nucleoli		nucleus	1
ACTC1	SPTBN1							NA	NA	NA			ACTC1	SPTBN1	P68032	Q01082		SEC	NA			NA	FALSE		FALSE		FALSE	NA	FALSE	FALSE	NA	FALSE	NA	FALSE	FALSE	NA	FALSE	NA	FALSE	FALSE	FALSE	NA	NA	NA		Golgi apparatus		secretory	NA
ACTC1	TMEM192							NA	NA	NA			ACTC1	TMEM192	P68032	Q8IY95		SEC	NA			NA	FALSE		FALSE		FALSE	NA	FALSE	FALSE	NA	FALSE	NA	FALSE	FALSE	NA	FALSE	NA	FALSE	FALSE	FALSE	NA	NA	NA		Endosomes;Lysosomes		secretory	0
ACTC1	TP53							NA	NA	NA			ACTC1	TP53	P68032	P04637		SEC	NA			NA	FALSE		FALSE		FALSE	NA	FALSE	FALSE	NA	FALSE	NA	FALSE	FALSE	NA	FALSE	NA	FALSE	FALSE	FALSE	NA	NA	NA		Nucleoplasm		nucleus	1
ACTC1	TPM3							NA	NA	NA			ACTC1	TPM3	P68032	P06753		SEC	NA			NA	FALSE		FALSE		FALSE	NA	FALSE	FALSE	NA	FALSE	NA	FALSE	FALSE	NA	FALSE	NA	FALSE	FALSE	FALSE	NA	NA	NA		Actin filaments		cytoplasm	0
ACTC1	UACA							NA	NA	NA			ACTC1	UACA	P68032	Q9BZF9		SEC	NA			NA	FALSE		FALSE		FALSE	NA	FALSE	FALSE	NA	FALSE	NA	FALSE	FALSE	NA	FALSE	NA	FALSE	FALSE	FALSE	NA	NA	NA		Nucleoplasm		nucleus	1
ACTC1	ZNF281							NA	NA	NA			ACTC1	ZNF281	P68032	Q9Y2X9		SEC	NA			NA	FALSE		FALSE		FALSE	NA	FALSE	FALSE	NA	FALSE	NA	FALSE	FALSE	NA	FALSE	NA	FALSE	FALSE	FALSE	NA	NA	NA		Nucleoplasm		nucleus	0
AFF4	ARHGAP19							NA	NA	NA			AFF4	ARHGAP19	Q9UHB7	Q14CB8		SEC	NA			NA	FALSE		FALSE		FALSE	NA	FALSE	FALSE	NA	FALSE	NA	FALSE	FALSE	NA	FALSE	NA	FALSE	FALSE	FALSE	NA	NA	NA	Nucleoli fibrillar center;Nucleoplasm	Plasma membrane	nucleus	secretory	0
AFF4	EBNA1BP2							NA	NA	NA			AFF4	EBNA1BP2	Q9UHB7	Q99848		SEC	NA			NA	FALSE		FALSE		FALSE	NA	FALSE	FALSE	NA	FALSE	NA	FALSE	FALSE	NA	FALSE	NA	FALSE	FALSE	FALSE	NA	NA	NA	Nucleoli fibrillar center;Nucleoplasm	Nucleoli	nucleus	nucleus	1
AFF4	HNRNPL							NA	NA	NA			AFF4	HNRNPL	Q9UHB7	P14866		SEC	NA			NA	FALSE		FALSE		FALSE	NA	FALSE	TRUE	0.63	FALSE	NA	FALSE	FALSE	NA	FALSE	NA	TRUE	FALSE	TRUE	NA	2413	NA	Nucleoli fibrillar center;Nucleoplasm	Nucleoplasm	nucleus	nucleus	1
AFF4	MATR3							NA	NA	NA			AFF4	MATR3	Q9UHB7	P43243		SEC	NA			NA	FALSE		FALSE		FALSE	NA	FALSE	FALSE	NA	FALSE	NA	FALSE	FALSE	NA	FALSE	NA	FALSE	FALSE	TRUE	NA	1451	NA	Nucleoli fibrillar center;Nucleoplasm	Nucleoplasm	nucleus	nucleus	1
AFF4	NUP153							NA	NA	NA			AFF4	NUP153	Q9UHB7	P49790		SEC	NA			NA	FALSE		FALSE		FALSE	NA	FALSE	FALSE	NA	FALSE	NA	FALSE	FALSE	NA	FALSE	NA	FALSE	FALSE	FALSE	NA	NA	NA	Nucleoli fibrillar center;Nucleoplasm	Nuclear membrane	nucleus	nucleus	NA
AFF4	RALY							NA	NA	NA			AFF4	RALY	Q9UHB7	Q9UKM9		SEC	NA			NA	FALSE		FALSE		FALSE	NA	FALSE	FALSE	NA	FALSE	NA	FALSE	FALSE	NA	FALSE	NA	FALSE	FALSE	FALSE	NA	NA	NA	Nucleoli fibrillar center;Nucleoplasm	Nucleoplasm	nucleus	nucleus	1
AFF4	RANGAP1							NA	NA	NA			AFF4	RANGAP1	Q9UHB7	P46060		SEC	NA			NA	FALSE		FALSE		FALSE	NA	FALSE	FALSE	NA	FALSE	NA	FALSE	FALSE	NA	FALSE	NA	FALSE	FALSE	FALSE	NA	NA	NA	Nucleoli fibrillar center;Nucleoplasm	Nuclear membrane	nucleus	nucleus	1
AFF4	RECQL5							NA	NA	NA			AFF4	RECQL5	Q9UHB7	O94762		SEC	NA			NA	FALSE		FALSE		FALSE	NA	FALSE	FALSE	NA	FALSE	NA	FALSE	FALSE	NA	FALSE	NA	FALSE	FALSE	FALSE	NA	NA	NA	Nucleoli fibrillar center;Nucleoplasm	Nucleoplasm	nucleus	nucleus	1
AFF4	RPL10							NA	NA	NA			AFF4	RPL10	Q9UHB7	P27635		SEC	NA			NA	FALSE		FALSE		FALSE	NA	FALSE	FALSE	NA	FALSE	NA	FALSE	FALSE	NA	FALSE	NA	FALSE	FALSE	FALSE	NA	NA	NA	Nucleoli fibrillar center;Nucleoplasm	Cytosol;Endoplasmic reticulum	nucleus	cytoplasm	1
AFF4	RPL11							NA	NA	NA			AFF4	RPL11	Q9UHB7	P62913		SEC	NA			NA	FALSE		FALSE		FALSE	NA	FALSE	FALSE	NA	FALSE	NA	FALSE	FALSE	NA	FALSE	NA	FALSE	FALSE	FALSE	NA	NA	NA	Nucleoli fibrillar center;Nucleoplasm	Vesicles	nucleus	secretory	1
AFF4	RPL12							NA	NA	NA			AFF4	RPL12	Q9UHB7	P30050		SEC	NA			NA	FALSE		FALSE		FALSE	NA	FALSE	FALSE	NA	FALSE	NA	FALSE	FALSE	NA	FALSE	NA	FALSE	FALSE	FALSE	NA	NA	NA	Nucleoli fibrillar center;Nucleoplasm	Golgi apparatus	nucleus	secretory	1
AFF4	RPL13							NA	NA	NA			AFF4	RPL13	Q9UHB7	P26373		SEC	NA			NA	FALSE		FALSE		FALSE	NA	FALSE	FALSE	NA	FALSE	NA	FALSE	FALSE	NA	FALSE	NA	FALSE	FALSE	FALSE	NA	NA	NA	Nucleoli fibrillar center;Nucleoplasm	Cytosol;Endoplasmic reticulum;Nucleoli	nucleus	nucleus&cytoplasm	1
AFF4	RPL13A							NA	NA	NA			AFF4	RPL13A	Q9UHB7	P40429		SEC	NA			NA	FALSE		FALSE		FALSE	NA	FALSE	FALSE	NA	FALSE	NA	FALSE	FALSE	NA	FALSE	NA	FALSE	FALSE	FALSE	NA	NA	NA	Nucleoli fibrillar center;Nucleoplasm	Cytosol;Nucleoli	nucleus	nucleus&cytoplasm	1
AFF4	RPL14							NA	NA	NA			AFF4	RPL14	Q9UHB7	P50914		SEC	NA			NA	FALSE		FALSE		FALSE	NA	FALSE	FALSE	NA	FALSE	NA	FALSE	FALSE	NA	FALSE	NA	FALSE	FALSE	FALSE	NA	NA	NA	Nucleoli fibrillar center;Nucleoplasm	Cytosol;Endoplasmic reticulum	nucleus	cytoplasm	1
AFF4	RPL15							NA	NA	NA			AFF4	RPL15	Q9UHB7	P61313		SEC	NA			NA	FALSE		FALSE		FALSE	NA	FALSE	FALSE	NA	FALSE	NA	FALSE	FALSE	NA	FALSE	NA	FALSE	FALSE	FALSE	NA	NA	NA	Nucleoli fibrillar center;Nucleoplasm		nucleus		1
AFF4	RPL17;RPL17-C18orf32;RPL17;RPL17;RPL17							NA	NA	NA			AFF4	RPL17-C18orf32	Q9UHB7	A0A0A6YYL6		SEC	NA			NA	FALSE		FALSE		FALSE	NA	FALSE	FALSE	NA	FALSE	NA	FALSE	FALSE	NA	FALSE	NA	FALSE	FALSE	FALSE	NA	NA	NA	Nucleoli fibrillar center;Nucleoplasm	Cytosol;Endoplasmic reticulum	nucleus	cytoplasm	NA
AFF4	RPL18							NA	NA	NA			AFF4	RPL18	Q9UHB7	Q07020		SEC	NA			NA	FALSE		FALSE		FALSE	NA	FALSE	FALSE	NA	FALSE	NA	FALSE	FALSE	NA	FALSE	NA	FALSE	FALSE	FALSE	NA	NA	NA	Nucleoli fibrillar center;Nucleoplasm	Cytosol;Endoplasmic reticulum	nucleus	cytoplasm	1
AFF4	RPL18A							NA	NA	NA			AFF4	RPL18A	Q9UHB7	Q02543		SEC	NA			NA	FALSE		FALSE		FALSE	NA	FALSE	FALSE	NA	FALSE	NA	FALSE	FALSE	NA	FALSE	NA	FALSE	FALSE	FALSE	NA	NA	NA	Nucleoli fibrillar center;Nucleoplasm	Cytosol;Nucleoli	nucleus	nucleus&cytoplasm	1
AFF4	RPL19							NA	NA	NA			AFF4	RPL19	Q9UHB7	P84098		SEC	NA			NA	FALSE		FALSE		FALSE	NA	FALSE	FALSE	NA	FALSE	NA	FALSE	FALSE	NA	FALSE	NA	FALSE	FALSE	FALSE	NA	NA	NA	Nucleoli fibrillar center;Nucleoplasm	Cytosol;Nucleoli	nucleus	nucleus&cytoplasm	1
AFF4	RPL21							NA	NA	NA			AFF4	RPL21	Q9UHB7	P46778		SEC	NA			NA	FALSE		FALSE		FALSE	NA	FALSE	FALSE	NA	FALSE	NA	FALSE	FALSE	NA	FALSE	NA	FALSE	FALSE	FALSE	NA	NA	NA	Nucleoli fibrillar center;Nucleoplasm	Cytosol;Endoplasmic reticulum;Nucleoli fibrillar center	nucleus	nucleus&cytoplasm	1
AFF4	RPL24							NA	NA	NA			AFF4	RPL24	Q9UHB7	P83731		SEC	NA			NA	FALSE		FALSE		FALSE	NA	FALSE	FALSE	NA	FALSE	NA	FALSE	FALSE	NA	FALSE	NA	FALSE	FALSE	FALSE	NA	NA	NA	Nucleoli fibrillar center;Nucleoplasm	Cytosol;Endoplasmic reticulum	nucleus	cytoplasm	1
AFF4	RPL27							NA	NA	NA			AFF4	RPL27	Q9UHB7	P61353		SEC	NA			NA	FALSE		FALSE		FALSE	NA	FALSE	FALSE	NA	FALSE	NA	FALSE	FALSE	NA	FALSE	NA	FALSE	FALSE	FALSE	NA	NA	NA	Nucleoli fibrillar center;Nucleoplasm		nucleus		1
AFF4	RPL27A							NA	NA	NA			AFF4	RPL27A	Q9UHB7	P46776		SEC	NA			NA	FALSE		FALSE		FALSE	NA	FALSE	FALSE	NA	FALSE	NA	FALSE	FALSE	NA	FALSE	NA	FALSE	FALSE	FALSE	NA	NA	NA	Nucleoli fibrillar center;Nucleoplasm	Cytosol;Endoplasmic reticulum	nucleus	cytoplasm	1
AFF4	RPL29							NA	NA	NA			AFF4	RPL29	Q9UHB7	P47914		SEC	NA			NA	FALSE		FALSE		FALSE	NA	FALSE	FALSE	NA	FALSE	NA	FALSE	FALSE	NA	FALSE	NA	FALSE	FALSE	FALSE	NA	NA	NA	Nucleoli fibrillar center;Nucleoplasm	Cytosol;Endoplasmic reticulum;Nucleoli	nucleus	nucleus&cytoplasm	1
AFF4	RPL3							NA	NA	NA			AFF4	RPL3	Q9UHB7	P39023		SEC	NA			NA	FALSE		FALSE		FALSE	NA	FALSE	FALSE	NA	FALSE	NA	FALSE	FALSE	NA	FALSE	NA	FALSE	FALSE	FALSE	NA	NA	NA	Nucleoli fibrillar center;Nucleoplasm	Cytosol;Nucleoli	nucleus	nucleus&cytoplasm	1
AFF4	RPL30							NA	NA	NA			AFF4	RPL30	Q9UHB7	P62888		SEC	NA			NA	FALSE		FALSE		FALSE	NA	FALSE	FALSE	NA	FALSE	NA	FALSE	FALSE	NA	FALSE	NA	FALSE	FALSE	FALSE	NA	NA	NA	Nucleoli fibrillar center;Nucleoplasm	Cytosol;Endoplasmic reticulum	nucleus	cytoplasm	1
AFF4	RPL32							NA	NA	NA			AFF4	RPL32	Q9UHB7	P62910		SEC	NA			NA	FALSE		FALSE		FALSE	NA	FALSE	FALSE	NA	FALSE	NA	FALSE	FALSE	NA	FALSE	NA	FALSE	FALSE	FALSE	NA	NA	NA	Nucleoli fibrillar center;Nucleoplasm	Cytosol;Endoplasmic reticulum	nucleus	cytoplasm	1
AFF4	RPL34							NA	NA	NA			AFF4	RPL34	Q9UHB7	P49207		SEC	NA			NA	FALSE		FALSE		FALSE	NA	FALSE	FALSE	NA	FALSE	NA	FALSE	FALSE	NA	FALSE	NA	FALSE	FALSE	FALSE	NA	NA	NA	Nucleoli fibrillar center;Nucleoplasm	Cytosol;Endoplasmic reticulum;Nucleoli	nucleus	nucleus&cytoplasm	1
AFF4	RPL35A							NA	NA	NA			AFF4	RPL35A	Q9UHB7	P18077		SEC	NA			NA	FALSE		FALSE		FALSE	NA	FALSE	FALSE	NA	FALSE	NA	FALSE	FALSE	NA	FALSE	NA	FALSE	FALSE	FALSE	NA	NA	NA	Nucleoli fibrillar center;Nucleoplasm		nucleus		1
AFF4	RPL36							NA	NA	NA			AFF4	RPL36	Q9UHB7	Q9Y3U8		SEC	NA			NA	FALSE		FALSE		FALSE	NA	FALSE	FALSE	NA	FALSE	NA	FALSE	FALSE	NA	FALSE	NA	FALSE	FALSE	FALSE	NA	NA	NA	Nucleoli fibrillar center;Nucleoplasm	Cytosol;Endoplasmic reticulum	nucleus	cytoplasm	1
AFF4	RPL36A;RPL36A-HNRNPH2							NA	NA	NA			AFF4	RPL36A	Q9UHB7	P83881		SEC	NA			NA	FALSE		FALSE		FALSE	NA	FALSE	FALSE	NA	FALSE	NA	FALSE	FALSE	NA	FALSE	NA	FALSE	FALSE	FALSE	NA	NA	NA	Nucleoli fibrillar center;Nucleoplasm	Cytosol;Endoplasmic reticulum	nucleus	cytoplasm	1
AFF4	RPL37A							NA	NA	NA			AFF4	RPL37A	Q9UHB7	P61513		SEC	NA			NA	FALSE		FALSE		FALSE	NA	FALSE	FALSE	NA	FALSE	NA	FALSE	FALSE	NA	FALSE	NA	FALSE	FALSE	FALSE	NA	NA	NA	Nucleoli fibrillar center;Nucleoplasm	Cytosol;Endoplasmic reticulum	nucleus	cytoplasm	1
AFF4	RPL4							NA	NA	NA			AFF4	RPL4	Q9UHB7	P36578		SEC	NA			NA	FALSE		FALSE		FALSE	NA	FALSE	FALSE	NA	FALSE	NA	FALSE	FALSE	NA	FALSE	NA	FALSE	FALSE	FALSE	NA	NA	NA	Nucleoli fibrillar center;Nucleoplasm	Cytosol;Endoplasmic reticulum	nucleus	cytoplasm	1
AFF4	RPL5							NA	NA	NA			AFF4	RPL5	Q9UHB7	P46777		SEC	NA			NA	FALSE		FALSE		FALSE	NA	FALSE	FALSE	NA	FALSE	NA	FALSE	FALSE	NA	FALSE	NA	FALSE	FALSE	FALSE	NA	NA	NA	Nucleoli fibrillar center;Nucleoplasm	Cytosol;Endoplasmic reticulum	nucleus	cytoplasm	1
AFF4	RPL6							NA	NA	NA			AFF4	RPL6	Q9UHB7	Q02878		SEC	NA			NA	FALSE		FALSE		FALSE	NA	FALSE	FALSE	NA	FALSE	NA	FALSE	FALSE	NA	FALSE	NA	FALSE	FALSE	FALSE	NA	NA	NA	Nucleoli fibrillar center;Nucleoplasm	Cytokinetic bridge;Microtubules	nucleus	cytoplasm	1
AFF4	RPL7							NA	NA	NA			AFF4	RPL7	Q9UHB7	P18124		SEC	NA			NA	FALSE		FALSE		FALSE	NA	FALSE	FALSE	NA	FALSE	NA	FALSE	FALSE	NA	FALSE	NA	FALSE	FALSE	FALSE	NA	NA	NA	Nucleoli fibrillar center;Nucleoplasm	Cytosol;Endoplasmic reticulum	nucleus	cytoplasm	1
AFF4	RPL7A							NA	NA	NA			AFF4	RPL7A	Q9UHB7	P62424		SEC	NA			NA	FALSE		FALSE		FALSE	NA	FALSE	FALSE	NA	FALSE	NA	FALSE	FALSE	NA	FALSE	NA	FALSE	FALSE	FALSE	NA	NA	NA	Nucleoli fibrillar center;Nucleoplasm	Nucleoli	nucleus	nucleus	1
AFF4	RPL8							NA	NA	NA			AFF4	RPL8	Q9UHB7	P62917		SEC	NA			NA	FALSE		FALSE		FALSE	NA	FALSE	FALSE	NA	FALSE	NA	FALSE	FALSE	NA	FALSE	NA	FALSE	FALSE	FALSE	NA	NA	NA	Nucleoli fibrillar center;Nucleoplasm	Cytosol;Endoplasmic reticulum;Nucleoli	nucleus	nucleus&cytoplasm	1
AFF4	RPL9							NA	NA	NA			AFF4	RPL9	Q9UHB7	P32969		SEC	NA			NA	FALSE		FALSE		FALSE	NA	FALSE	FALSE	NA	FALSE	NA	FALSE	FALSE	NA	FALSE	NA	FALSE	FALSE	FALSE	NA	NA	NA	Nucleoli fibrillar center;Nucleoplasm	Cytosol;Endoplasmic reticulum	nucleus	cytoplasm	1
AFF4	RPS13							NA	NA	NA			AFF4	RPS13	Q9UHB7	P62277		SEC	NA			NA	FALSE		FALSE		FALSE	NA	FALSE	FALSE	NA	FALSE	NA	FALSE	FALSE	NA	FALSE	NA	FALSE	FALSE	FALSE	NA	NA	NA	Nucleoli fibrillar center;Nucleoplasm	Endoplasmic reticulum	nucleus	secretory	1
AFF4	RPS16							NA	NA	NA			AFF4	RPS16	Q9UHB7	P62249		SEC	NA			NA	FALSE		FALSE		FALSE	NA	FALSE	FALSE	NA	FALSE	NA	FALSE	FALSE	NA	FALSE	NA	FALSE	FALSE	FALSE	NA	NA	NA	Nucleoli fibrillar center;Nucleoplasm	Cytosol;Endoplasmic reticulum	nucleus	cytoplasm	1
AFF4	RPS19							NA	NA	NA			AFF4	RPS19	Q9UHB7	P39019		SEC	NA			NA	FALSE		FALSE		FALSE	NA	FALSE	FALSE	NA	FALSE	NA	FALSE	FALSE	NA	FALSE	NA	FALSE	FALSE	FALSE	NA	NA	NA	Nucleoli fibrillar center;Nucleoplasm	Nucleoplasm	nucleus	nucleus	1
AFF4	RPS24							NA	NA	NA			AFF4	RPS24	Q9UHB7	P62847		SEC	NA			NA	FALSE		FALSE		FALSE	NA	FALSE	FALSE	NA	FALSE	NA	FALSE	FALSE	NA	FALSE	NA	FALSE	FALSE	FALSE	NA	NA	NA	Nucleoli fibrillar center;Nucleoplasm	Cytosol;Endoplasmic reticulum	nucleus	cytoplasm	1
AFF4	RPS26							NA	NA	NA			AFF4	RPS26	Q9UHB7	P62854		SEC	NA			NA	FALSE		FALSE		FALSE	NA	FALSE	FALSE	NA	FALSE	NA	FALSE	FALSE	NA	FALSE	NA	FALSE	FALSE	FALSE	NA	NA	NA	Nucleoli fibrillar center;Nucleoplasm	Cytosol;Endoplasmic reticulum	nucleus	cytoplasm	1
AFF4	RPS3							NA	NA	NA			AFF4	RPS3	Q9UHB7	P23396		SEC	NA			NA	FALSE		FALSE		FALSE	NA	FALSE	FALSE	NA	FALSE	NA	FALSE	FALSE	NA	FALSE	NA	FALSE	FALSE	TRUE	NA	1306	NA	Nucleoli fibrillar center;Nucleoplasm	Cytosol;Endoplasmic reticulum	nucleus	cytoplasm	1
AFF4	RPS3A							NA	NA	NA			AFF4	RPS3A	Q9UHB7	P61247		SEC	NA			NA	FALSE		FALSE		FALSE	NA	FALSE	FALSE	NA	FALSE	NA	FALSE	FALSE	NA	FALSE	NA	FALSE	FALSE	FALSE	NA	NA	NA	Nucleoli fibrillar center;Nucleoplasm	Cytosol;Endoplasmic reticulum;Nucleoli	nucleus	nucleus&cytoplasm	1
AFF4	RPS5							NA	NA	NA			AFF4	RPS5	Q9UHB7	P46782		SEC	NA			NA	FALSE		FALSE		FALSE	NA	FALSE	FALSE	NA	FALSE	NA	FALSE	FALSE	NA	FALSE	NA	FALSE	FALSE	FALSE	NA	NA	NA	Nucleoli fibrillar center;Nucleoplasm	Cytosol;Endoplasmic reticulum	nucleus	cytoplasm	1
AFF4	RPS8							NA	NA	NA			AFF4	RPS8	Q9UHB7	P62241		SEC	NA			NA	FALSE		FALSE		FALSE	NA	FALSE	FALSE	NA	FALSE	NA	FALSE	FALSE	NA	FALSE	NA	FALSE	FALSE	FALSE	NA	NA	NA	Nucleoli fibrillar center;Nucleoplasm	Cytosol;Endoplasmic reticulum	nucleus	cytoplasm	1
AFF4	RPS9							NA	NA	NA			AFF4	RPS9	Q9UHB7	P46781		SEC	NA			NA	FALSE		FALSE		FALSE	NA	FALSE	FALSE	NA	FALSE	NA	FALSE	FALSE	NA	FALSE	NA	FALSE	FALSE	FALSE	NA	NA	NA	Nucleoli fibrillar center;Nucleoplasm		nucleus		1
AFG3L2	BRIX1							NA	NA	NA			AFG3L2	BRIX1	Q9Y4W6	Q8TDN6		SEC	NA			NA	FALSE		FALSE		FALSE	NA	FALSE	FALSE	NA	FALSE	NA	FALSE	FALSE	NA	FALSE	NA	FALSE	FALSE	FALSE	NA	NA	NA	Mitochondria	Nucleoli	cytoplasm	nucleus	1
AFG3L2	C1D							NA	NA	NA			AFG3L2	C1D	Q9Y4W6	Q13901		SEC	NA			NA	FALSE		FALSE		FALSE	NA	FALSE	FALSE	NA	FALSE	NA	FALSE	FALSE	NA	FALSE	NA	FALSE	FALSE	FALSE	NA	NA	NA	Mitochondria	Nucleoli;Nucleoplasm	cytoplasm	nucleus	1
AFG3L2	DDX21							NA	NA	NA			AFG3L2	DDX21	Q9Y4W6	Q9NR30		SEC	NA			NA	FALSE		FALSE		FALSE	NA	FALSE	FALSE	NA	FALSE	NA	FALSE	FALSE	NA	FALSE	NA	FALSE	FALSE	TRUE	NA	57	NA	Mitochondria	Nucleoli	cytoplasm	nucleus	1
AFG3L2	DHX30							NA	NA	NA			AFG3L2	DHX30	Q9Y4W6	Q7L2E3		SEC	NA			NA	FALSE		FALSE		FALSE	NA	FALSE	FALSE	NA	FALSE	NA	FALSE	FALSE	NA	FALSE	NA	FALSE	FALSE	TRUE	NA	349	NA	Mitochondria	Mitochondria	cytoplasm	cytoplasm	1
AFG3L2	DHX9							NA	NA	NA			AFG3L2	DHX9	Q9Y4W6	Q08211		SEC	NA			NA	FALSE		FALSE		FALSE	NA	FALSE	FALSE	NA	FALSE	NA	FALSE	FALSE	NA	FALSE	NA	FALSE	FALSE	FALSE	NA	NA	NA	Mitochondria	Nucleoplasm	cytoplasm	nucleus	1
AFG3L2	EIF2S1							NA	NA	NA			AFG3L2	EIF2S1	Q9Y4W6	P05198		SEC	NA			NA	FALSE		FALSE		FALSE	NA	FALSE	FALSE	NA	FALSE	NA	FALSE	FALSE	NA	FALSE	NA	FALSE	FALSE	FALSE	NA	NA	NA	Mitochondria	Cytosol	cytoplasm	cytoplasm	1
AFG3L2	EIF2S2							NA	NA	NA			AFG3L2	EIF2S2	Q9Y4W6	P20042		SEC	NA			NA	FALSE		FALSE		FALSE	NA	FALSE	FALSE	NA	FALSE	NA	FALSE	FALSE	NA	FALSE	NA	FALSE	FALSE	FALSE	NA	NA	NA	Mitochondria	Endoplasmic reticulum	cytoplasm	secretory	1
AFG3L2	EIF2S3							NA	NA	NA			AFG3L2	EIF2S3	Q9Y4W6	P41091		SEC	NA			NA	FALSE		FALSE		FALSE	NA	FALSE	FALSE	NA	FALSE	NA	FALSE	FALSE	NA	FALSE	NA	FALSE	FALSE	FALSE	NA	NA	NA	Mitochondria		cytoplasm		1
AFG3L2	EXOSC10							NA	NA	NA			AFG3L2	EXOSC10	Q9Y4W6	Q01780		SEC	NA			NA	FALSE		FALSE		FALSE	NA	FALSE	FALSE	NA	FALSE	NA	FALSE	FALSE	NA	FALSE	NA	FALSE	FALSE	FALSE	NA	NA	NA	Mitochondria	Nucleoli	cytoplasm	nucleus	1
AFG3L2	EXOSC3							NA	NA	NA			AFG3L2	EXOSC3	Q9Y4W6	Q9NQT5		SEC	NA			NA	FALSE		FALSE		FALSE	NA	FALSE	FALSE	NA	FALSE	NA	FALSE	FALSE	NA	FALSE	NA	FALSE	FALSE	FALSE	NA	NA	NA	Mitochondria	Nucleoplasm	cytoplasm	nucleus	1
AFG3L2	EXOSC4							NA	NA	NA			AFG3L2	EXOSC4	Q9Y4W6	Q9NPD3		SEC	NA			NA	FALSE		FALSE		FALSE	NA	FALSE	FALSE	NA	FALSE	NA	FALSE	FALSE	NA	FALSE	NA	FALSE	FALSE	FALSE	NA	NA	NA	Mitochondria	Cytosol;Intermediate filaments	cytoplasm	cytoplasm	1
AFG3L2	EXOSC5							NA	NA	NA			AFG3L2	EXOSC5	Q9Y4W6	Q9NQT4		SEC	NA			NA	FALSE		FALSE		FALSE	NA	FALSE	FALSE	NA	FALSE	NA	FALSE	FALSE	NA	FALSE	NA	FALSE	FALSE	TRUE	NA	306	NA	Mitochondria	Nucleoli	cytoplasm	nucleus	1
AFG3L2	EXOSC6							NA	NA	NA			AFG3L2	EXOSC6	Q9Y4W6	Q5RKV6		SEC	NA			NA	FALSE		FALSE		FALSE	NA	FALSE	FALSE	NA	FALSE	NA	FALSE	FALSE	NA	FALSE	NA	FALSE	FALSE	FALSE	NA	NA	NA	Mitochondria		cytoplasm		1
AFG3L2	EXOSC7							NA	NA	NA			AFG3L2	EXOSC7	Q9Y4W6	Q15024		SEC	NA			NA	FALSE		FALSE		FALSE	NA	FALSE	FALSE	NA	FALSE	NA	FALSE	FALSE	NA	FALSE	NA	FALSE	FALSE	FALSE	NA	NA	NA	Mitochondria	Nuclear speckles	cytoplasm	nucleus	1
AFG3L2	FBL							NA	NA	NA			AFG3L2	FBL	Q9Y4W6	P22087		SEC	NA			NA	FALSE		FALSE		FALSE	NA	FALSE	FALSE	NA	FALSE	NA	FALSE	FALSE	NA	FALSE	NA	FALSE	FALSE	FALSE	NA	NA	NA	Mitochondria	Nucleoli fibrillar center	cytoplasm	nucleus	1
AFG3L2	NCL							NA	NA	NA			AFG3L2	NCL	Q9Y4W6	P19338		SEC	NA			NA	FALSE		FALSE		FALSE	NA	FALSE	FALSE	NA	FALSE	NA	FALSE	FALSE	NA	FALSE	NA	FALSE	FALSE	FALSE	NA	NA	NA	Mitochondria	Nucleoli;Nucleoplasm	cytoplasm	nucleus	1
AFG3L2	NOP58							NA	NA	NA			AFG3L2	NOP58	Q9Y4W6	Q9Y2X3		SEC	NA			NA	FALSE		FALSE		FALSE	NA	FALSE	FALSE	NA	FALSE	NA	FALSE	FALSE	NA	FALSE	NA	FALSE	FALSE	FALSE	NA	NA	NA	Mitochondria	Nucleoli fibrillar center	cytoplasm	nucleus	1
AFG3L2	NPM1							NA	NA	NA			AFG3L2	NPM1	Q9Y4W6	P06748		SEC	NA			NA	FALSE		FALSE		FALSE	NA	FALSE	FALSE	NA	FALSE	NA	FALSE	FALSE	NA	FALSE	NA	FALSE	FALSE	TRUE	NA	34	NA	Mitochondria	Nucleoli	cytoplasm	nucleus	1
AFG3L2	RPL10A							NA	NA	NA			AFG3L2	RPL10A	Q9Y4W6	P62906		SEC	NA			NA	FALSE		FALSE		FALSE	NA	FALSE	FALSE	NA	FALSE	NA	FALSE	FALSE	NA	FALSE	NA	FALSE	FALSE	FALSE	NA	NA	NA	Mitochondria	Cytosol;Endoplasmic reticulum	cytoplasm	cytoplasm	1
AFG3L2	RPL12							NA	NA	NA			AFG3L2	RPL12	Q9Y4W6	P30050		SEC	NA			NA	FALSE		FALSE		FALSE	NA	FALSE	FALSE	NA	FALSE	NA	FALSE	FALSE	NA	FALSE	NA	FALSE	FALSE	FALSE	NA	NA	NA	Mitochondria	Golgi apparatus	cytoplasm	secretory	1
AFG3L2	RPL13A							NA	NA	NA			AFG3L2	RPL13A	Q9Y4W6	P40429		SEC	NA			NA	FALSE		FALSE		FALSE	NA	FALSE	FALSE	NA	FALSE	NA	FALSE	FALSE	NA	FALSE	NA	FALSE	FALSE	FALSE	NA	NA	NA	Mitochondria	Cytosol;Nucleoli	cytoplasm	nucleus&cytoplasm	1
AFG3L2	RPL14							NA	NA	NA			AFG3L2	RPL14	Q9Y4W6	P50914		SEC	NA			NA	FALSE		FALSE		FALSE	NA	FALSE	FALSE	NA	FALSE	NA	FALSE	FALSE	NA	FALSE	NA	FALSE	FALSE	FALSE	NA	NA	NA	Mitochondria	Cytosol;Endoplasmic reticulum	cytoplasm	cytoplasm	1
AFG3L2	RPL15							NA	NA	NA			AFG3L2	RPL15	Q9Y4W6	P61313		SEC	NA			NA	FALSE		FALSE		FALSE	NA	FALSE	FALSE	NA	FALSE	NA	FALSE	FALSE	NA	FALSE	NA	FALSE	FALSE	FALSE	NA	NA	NA	Mitochondria		cytoplasm		1
AFG3L2	RPL17;RPL17-C18orf32;RPL17;RPL17;RPL17							NA	NA	NA			AFG3L2	RPL17-C18orf32	Q9Y4W6	A0A0A6YYL6		SEC	NA			NA	FALSE		FALSE		FALSE	NA	FALSE	FALSE	NA	FALSE	NA	FALSE	FALSE	NA	FALSE	NA	FALSE	FALSE	FALSE	NA	NA	NA	Mitochondria	Cytosol;Endoplasmic reticulum	cytoplasm	cytoplasm	NA
AFG3L2	RPL18							NA	NA	NA			AFG3L2	RPL18	Q9Y4W6	Q07020		SEC	NA			NA	FALSE		FALSE		FALSE	NA	FALSE	FALSE	NA	FALSE	NA	FALSE	FALSE	NA	FALSE	NA	FALSE	FALSE	FALSE	NA	NA	NA	Mitochondria	Cytosol;Endoplasmic reticulum	cytoplasm	cytoplasm	1
AFG3L2	RPL18A							NA	NA	NA			AFG3L2	RPL18A	Q9Y4W6	Q02543		SEC	NA			NA	FALSE		FALSE		FALSE	NA	FALSE	FALSE	NA	FALSE	NA	FALSE	FALSE	NA	FALSE	NA	FALSE	FALSE	FALSE	NA	NA	NA	Mitochondria	Cytosol;Nucleoli	cytoplasm	nucleus&cytoplasm	1
AFG3L2	RPL19							NA	NA	NA			AFG3L2	RPL19	Q9Y4W6	P84098		SEC	NA			NA	FALSE		FALSE		FALSE	NA	FALSE	FALSE	NA	FALSE	NA	FALSE	FALSE	NA	FALSE	NA	FALSE	FALSE	FALSE	NA	NA	NA	Mitochondria	Cytosol;Nucleoli	cytoplasm	nucleus&cytoplasm	1
AFG3L2	RPL21							NA	NA	NA			AFG3L2	RPL21	Q9Y4W6	P46778		SEC	NA			NA	FALSE		FALSE		FALSE	NA	FALSE	FALSE	NA	FALSE	NA	FALSE	FALSE	NA	FALSE	NA	FALSE	FALSE	FALSE	NA	NA	NA	Mitochondria	Cytosol;Endoplasmic reticulum;Nucleoli fibrillar center	cytoplasm	nucleus&cytoplasm	1
AFG3L2	RPL22							NA	NA	NA			AFG3L2	RPL22	Q9Y4W6	P35268		SEC	NA			NA	FALSE		FALSE		FALSE	NA	FALSE	FALSE	NA	FALSE	NA	FALSE	FALSE	NA	FALSE	NA	FALSE	FALSE	FALSE	NA	NA	NA	Mitochondria	Nucleoli	cytoplasm	nucleus	1
AFG3L2	RPL23A							NA	NA	NA			AFG3L2	RPL23A	Q9Y4W6	P62750		SEC	NA			NA	FALSE		FALSE		FALSE	NA	FALSE	FALSE	NA	FALSE	NA	FALSE	FALSE	NA	FALSE	NA	FALSE	FALSE	FALSE	NA	NA	NA	Mitochondria	Cytosol;Endoplasmic reticulum;Nucleoli fibrillar center	cytoplasm	nucleus&cytoplasm	1
AFG3L2	RPL24							NA	NA	NA			AFG3L2	RPL24	Q9Y4W6	P83731		SEC	NA			NA	FALSE		FALSE		FALSE	NA	FALSE	FALSE	NA	FALSE	NA	FALSE	FALSE	NA	FALSE	NA	FALSE	FALSE	FALSE	NA	NA	NA	Mitochondria	Cytosol;Endoplasmic reticulum	cytoplasm	cytoplasm	1
AFG3L2	RPL27							NA	NA	NA			AFG3L2	RPL27	Q9Y4W6	P61353		SEC	NA			NA	FALSE		FALSE		FALSE	NA	FALSE	FALSE	NA	FALSE	NA	FALSE	FALSE	NA	FALSE	NA	FALSE	FALSE	FALSE	NA	NA	NA	Mitochondria		cytoplasm		1
AFG3L2	RPL27A							NA	NA	NA			AFG3L2	RPL27A	Q9Y4W6	P46776		SEC	NA			NA	FALSE		FALSE		FALSE	NA	FALSE	FALSE	NA	FALSE	NA	FALSE	FALSE	NA	FALSE	NA	FALSE	FALSE	FALSE	NA	NA	NA	Mitochondria	Cytosol;Endoplasmic reticulum	cytoplasm	cytoplasm	1
AFG3L2	RPL28							NA	NA	NA			AFG3L2	RPL28	Q9Y4W6	P46779		SEC	NA			NA	FALSE		FALSE		FALSE	NA	FALSE	FALSE	NA	FALSE	NA	FALSE	FALSE	NA	FALSE	NA	FALSE	FALSE	FALSE	NA	NA	NA	Mitochondria	Cytosol;Endoplasmic reticulum	cytoplasm	cytoplasm	1
AFG3L2	RPL29							NA	NA	NA			AFG3L2	RPL29	Q9Y4W6	P47914		SEC	NA			NA	FALSE		FALSE		FALSE	NA	FALSE	FALSE	NA	FALSE	NA	FALSE	FALSE	NA	FALSE	NA	FALSE	FALSE	FALSE	NA	NA	NA	Mitochondria	Cytosol;Endoplasmic reticulum;Nucleoli	cytoplasm	nucleus&cytoplasm	1
AFG3L2	RPL3							NA	NA	NA			AFG3L2	RPL3	Q9Y4W6	P39023		SEC	NA			NA	FALSE		FALSE		FALSE	NA	FALSE	FALSE	NA	FALSE	NA	FALSE	FALSE	NA	FALSE	NA	FALSE	FALSE	FALSE	NA	NA	NA	Mitochondria	Cytosol;Nucleoli	cytoplasm	nucleus&cytoplasm	1
AFG3L2	RPL30							NA	NA	NA			AFG3L2	RPL30	Q9Y4W6	P62888		SEC	NA			NA	FALSE		FALSE		FALSE	NA	FALSE	FALSE	NA	FALSE	NA	FALSE	FALSE	NA	FALSE	NA	FALSE	FALSE	FALSE	NA	NA	NA	Mitochondria	Cytosol;Endoplasmic reticulum	cytoplasm	cytoplasm	1
AFG3L2	RPL31							NA	NA	NA			AFG3L2	RPL31	Q9Y4W6	P62899		SEC	NA			NA	FALSE		FALSE		FALSE	NA	FALSE	FALSE	NA	FALSE	NA	FALSE	FALSE	NA	FALSE	NA	FALSE	FALSE	FALSE	NA	NA	NA	Mitochondria		cytoplasm		1
AFG3L2	RPL32							NA	NA	NA			AFG3L2	RPL32	Q9Y4W6	P62910		SEC	NA			NA	FALSE		FALSE		FALSE	NA	FALSE	FALSE	NA	FALSE	NA	FALSE	FALSE	NA	FALSE	NA	FALSE	FALSE	FALSE	NA	NA	NA	Mitochondria	Cytosol;Endoplasmic reticulum	cytoplasm	cytoplasm	1
AFG3L2	RPL34							NA	NA	NA			AFG3L2	RPL34	Q9Y4W6	P49207		SEC	NA			NA	FALSE		FALSE		FALSE	NA	FALSE	FALSE	NA	FALSE	NA	FALSE	FALSE	NA	FALSE	NA	FALSE	FALSE	FALSE	NA	NA	NA	Mitochondria	Cytosol;Endoplasmic reticulum;Nucleoli	cytoplasm	nucleus&cytoplasm	1
AFG3L2	RPL35A							NA	NA	NA			AFG3L2	RPL35A	Q9Y4W6	P18077		SEC	NA			NA	FALSE		FALSE		FALSE	NA	FALSE	FALSE	NA	FALSE	NA	FALSE	FALSE	NA	FALSE	NA	FALSE	FALSE	FALSE	NA	NA	NA	Mitochondria		cytoplasm		1
AFG3L2	RPL36							NA	NA	NA			AFG3L2	RPL36	Q9Y4W6	Q9Y3U8		SEC	NA			NA	FALSE		FALSE		FALSE	NA	FALSE	FALSE	NA	FALSE	NA	FALSE	FALSE	NA	FALSE	NA	FALSE	FALSE	FALSE	NA	NA	NA	Mitochondria	Cytosol;Endoplasmic reticulum	cytoplasm	cytoplasm	1
AFG3L2	RPL4							NA	NA	NA			AFG3L2	RPL4	Q9Y4W6	P36578		SEC	NA			NA	FALSE		FALSE		FALSE	NA	FALSE	FALSE	NA	FALSE	NA	FALSE	FALSE	NA	FALSE	NA	FALSE	FALSE	FALSE	NA	NA	NA	Mitochondria	Cytosol;Endoplasmic reticulum	cytoplasm	cytoplasm	1
AFG3L2	RPL5							NA	NA	NA			AFG3L2	RPL5	Q9Y4W6	P46777		SEC	NA			NA	FALSE		FALSE		FALSE	NA	FALSE	FALSE	NA	FALSE	NA	FALSE	FALSE	NA	FALSE	NA	FALSE	FALSE	FALSE	NA	NA	NA	Mitochondria	Cytosol;Endoplasmic reticulum	cytoplasm	cytoplasm	1
AFG3L2	RPL6							NA	NA	NA			AFG3L2	RPL6	Q9Y4W6	Q02878		SEC	NA			NA	FALSE		FALSE		FALSE	NA	FALSE	FALSE	NA	FALSE	NA	FALSE	FALSE	NA	FALSE	NA	FALSE	FALSE	FALSE	NA	NA	NA	Mitochondria	Cytokinetic bridge;Microtubules	cytoplasm	cytoplasm	1
AFG3L2	RPL7							NA	NA	NA			AFG3L2	RPL7	Q9Y4W6	P18124		SEC	NA			NA	FALSE		FALSE		FALSE	NA	FALSE	FALSE	NA	FALSE	NA	FALSE	FALSE	NA	FALSE	NA	FALSE	FALSE	FALSE	NA	NA	NA	Mitochondria	Cytosol;Endoplasmic reticulum	cytoplasm	cytoplasm	1
AFG3L2	RPL7A							NA	NA	NA			AFG3L2	RPL7A	Q9Y4W6	P62424		SEC	NA			NA	FALSE		FALSE		FALSE	NA	FALSE	FALSE	NA	FALSE	NA	FALSE	FALSE	NA	FALSE	NA	FALSE	FALSE	FALSE	NA	NA	NA	Mitochondria	Nucleoli	cytoplasm	nucleus	1
AFG3L2	RPL8							NA	NA	NA			AFG3L2	RPL8	Q9Y4W6	P62917		SEC	NA			NA	FALSE		FALSE		FALSE	NA	FALSE	FALSE	NA	FALSE	NA	FALSE	FALSE	NA	FALSE	NA	FALSE	FALSE	FALSE	NA	NA	NA	Mitochondria	Cytosol;Endoplasmic reticulum;Nucleoli	cytoplasm	nucleus&cytoplasm	1
AFG3L2	RPL9							NA	NA	NA			AFG3L2	RPL9	Q9Y4W6	P32969		SEC	NA			NA	FALSE		FALSE		FALSE	NA	FALSE	FALSE	NA	FALSE	NA	FALSE	FALSE	NA	FALSE	NA	FALSE	FALSE	FALSE	NA	NA	NA	Mitochondria	Cytosol;Endoplasmic reticulum	cytoplasm	cytoplasm	1
AFG3L2	RPLP0							NA	NA	NA			AFG3L2	RPLP0	Q9Y4W6	P05388		SEC	NA			NA	FALSE		FALSE		FALSE	NA	FALSE	FALSE	NA	FALSE	NA	FALSE	FALSE	NA	FALSE	NA	FALSE	FALSE	FALSE	NA	NA	NA	Mitochondria	Cytosol;Endoplasmic reticulum	cytoplasm	cytoplasm	1
AFG3L2	RPLP1							NA	NA	NA			AFG3L2	RPLP1	Q9Y4W6	P05386		SEC	NA			NA	FALSE		FALSE		FALSE	NA	FALSE	FALSE	NA	FALSE	NA	FALSE	FALSE	NA	FALSE	NA	FALSE	FALSE	FALSE	NA	NA	NA	Mitochondria	Cytosol;Endoplasmic reticulum	cytoplasm	cytoplasm	1
AFG3L2	RPLP2							NA	NA	NA			AFG3L2	RPLP2	Q9Y4W6	P05387		SEC	NA			NA	FALSE		FALSE		FALSE	NA	FALSE	FALSE	NA	FALSE	NA	FALSE	FALSE	NA	FALSE	NA	FALSE	FALSE	FALSE	NA	NA	NA	Mitochondria	Mitochondria	cytoplasm	cytoplasm	1
AFG3L2	RPS13							NA	NA	NA			AFG3L2	RPS13	Q9Y4W6	P62277		SEC	NA			NA	FALSE		FALSE		FALSE	NA	FALSE	FALSE	NA	FALSE	NA	FALSE	FALSE	NA	FALSE	NA	FALSE	FALSE	FALSE	NA	NA	NA	Mitochondria	Endoplasmic reticulum	cytoplasm	secretory	1
AFG3L2	RPS14							NA	NA	NA			AFG3L2	RPS14	Q9Y4W6	P62263		SEC	NA			NA	FALSE		FALSE		FALSE	NA	FALSE	FALSE	NA	FALSE	NA	FALSE	FALSE	NA	FALSE	NA	FALSE	FALSE	FALSE	NA	NA	NA	Mitochondria	Cytosol;Endoplasmic reticulum	cytoplasm	cytoplasm	1
AFG3L2	RPS15							NA	NA	NA			AFG3L2	RPS15	Q9Y4W6	P62841		SEC	NA			NA	FALSE		FALSE		FALSE	NA	FALSE	FALSE	NA	FALSE	NA	FALSE	FALSE	NA	FALSE	NA	FALSE	FALSE	FALSE	NA	NA	NA	Mitochondria	Cytosol;Endoplasmic reticulum	cytoplasm	cytoplasm	1
AFG3L2	RPS15A							NA	NA	NA			AFG3L2	RPS15A	Q9Y4W6	P62244		SEC	NA			NA	FALSE		FALSE		FALSE	NA	FALSE	FALSE	NA	FALSE	NA	FALSE	FALSE	NA	FALSE	NA	FALSE	FALSE	FALSE	NA	NA	NA	Mitochondria		cytoplasm		1
AFG3L2	RPS2							NA	NA	NA			AFG3L2	RPS2	Q9Y4W6	P15880		SEC	NA			NA	FALSE		FALSE		FALSE	NA	FALSE	FALSE	NA	FALSE	NA	FALSE	FALSE	NA	FALSE	NA	FALSE	FALSE	FALSE	NA	NA	NA	Mitochondria	Cytosol;Endoplasmic reticulum	cytoplasm	cytoplasm	1
AFG3L2	RPS24							NA	NA	NA			AFG3L2	RPS24	Q9Y4W6	P62847		SEC	NA			NA	FALSE		FALSE		FALSE	NA	FALSE	FALSE	NA	FALSE	NA	FALSE	FALSE	NA	FALSE	NA	FALSE	FALSE	FALSE	NA	NA	NA	Mitochondria	Cytosol;Endoplasmic reticulum	cytoplasm	cytoplasm	1
AFG3L2	RPS26							NA	NA	NA			AFG3L2	RPS26	Q9Y4W6	P62854		SEC	NA			NA	FALSE		FALSE		FALSE	NA	FALSE	FALSE	NA	FALSE	NA	FALSE	FALSE	NA	FALSE	NA	FALSE	FALSE	FALSE	NA	NA	NA	Mitochondria	Cytosol;Endoplasmic reticulum	cytoplasm	cytoplasm	1
AFG3L2	RPS3A							NA	NA	NA			AFG3L2	RPS3A	Q9Y4W6	P61247		SEC	NA			NA	FALSE		FALSE		FALSE	NA	FALSE	FALSE	NA	FALSE	NA	FALSE	FALSE	NA	FALSE	NA	FALSE	FALSE	FALSE	NA	NA	NA	Mitochondria	Cytosol;Endoplasmic reticulum;Nucleoli	cytoplasm	nucleus&cytoplasm	1
AFG3L2	RPS4X							NA	NA	NA			AFG3L2	RPS4X	Q9Y4W6	P62701		SEC	NA			NA	FALSE		FALSE		FALSE	NA	FALSE	FALSE	NA	FALSE	NA	FALSE	FALSE	NA	FALSE	NA	FALSE	FALSE	FALSE	NA	NA	NA	Mitochondria		cytoplasm		1
AFG3L2	RPS8							NA	NA	NA			AFG3L2	RPS8	Q9Y4W6	P62241		SEC	NA			NA	FALSE		FALSE		FALSE	NA	FALSE	FALSE	NA	FALSE	NA	FALSE	FALSE	NA	FALSE	NA	FALSE	FALSE	FALSE	NA	NA	NA	Mitochondria	Cytosol;Endoplasmic reticulum	cytoplasm	cytoplasm	1
AFG3L2	RPS9							NA	NA	NA			AFG3L2	RPS9	Q9Y4W6	P46781		SEC	NA			NA	FALSE		FALSE		FALSE	NA	FALSE	FALSE	NA	FALSE	NA	FALSE	FALSE	NA	FALSE	NA	FALSE	FALSE	FALSE	NA	NA	NA	Mitochondria		cytoplasm		1
AFG3L2	ZCCHC8							NA	NA	NA			AFG3L2	ZCCHC8	Q9Y4W6	Q6NZY4		SEC	NA			NA	FALSE		FALSE		FALSE	NA	FALSE	FALSE	NA	FALSE	NA	FALSE	FALSE	NA	FALSE	NA	FALSE	FALSE	FALSE	NA	NA	NA	Mitochondria	Nucleoplasm	cytoplasm	nucleus	1
AGK	BRIX1							NA	NA	NA			AGK	BRIX1	Q53H12	Q8TDN6		SEC	NA			NA	FALSE		FALSE		FALSE	NA	FALSE	FALSE	NA	FALSE	NA	FALSE	FALSE	NA	FALSE	NA	FALSE	FALSE	FALSE	NA	NA	NA	Mitochondria	Nucleoli	cytoplasm	nucleus	1
AGK	BYSL							NA	NA	NA			AGK	BYSL	Q53H12	Q13895		SEC	NA			NA	FALSE		FALSE		FALSE	NA	FALSE	FALSE	NA	FALSE	NA	FALSE	FALSE	NA	FALSE	NA	FALSE	FALSE	FALSE	NA	NA	NA	Mitochondria	Nucleoli	cytoplasm	nucleus	1
AGK	DDX50							NA	NA	NA			AGK	DDX50	Q53H12	Q9BQ39		SEC	NA			NA	FALSE		FALSE		FALSE	NA	FALSE	FALSE	NA	FALSE	NA	FALSE	FALSE	NA	FALSE	NA	FALSE	FALSE	FALSE	NA	NA	NA	Mitochondria	Nucleoli	cytoplasm	nucleus	1
AGK	DHX9							NA	NA	NA			AGK	DHX9	Q53H12	Q08211		SEC	NA			NA	FALSE		FALSE		FALSE	NA	FALSE	FALSE	NA	FALSE	NA	FALSE	FALSE	NA	FALSE	NA	FALSE	FALSE	FALSE	NA	NA	NA	Mitochondria	Nucleoplasm	cytoplasm	nucleus	1
AGK	GTF2I							NA	NA	NA			AGK	GTF2I	Q53H12	P78347		SEC	NA			NA	FALSE		FALSE		FALSE	NA	FALSE	FALSE	NA	FALSE	NA	FALSE	FALSE	NA	FALSE	NA	FALSE	FALSE	FALSE	NA	NA	NA	Mitochondria	Nucleoplasm	cytoplasm	nucleus	1
AGK	H2AFZ;H2AFV							NA	NA	NA			AGK	H2AFZ	Q53H12	P0C0S5		SEC	NA			NA	FALSE		FALSE		FALSE	NA	FALSE	FALSE	NA	FALSE	NA	FALSE	FALSE	NA	FALSE	NA	FALSE	FALSE	FALSE	NA	NA	NA	Mitochondria	Nucleoplasm	cytoplasm	nucleus	0
AGK	HIST1H2BJ;HIST1H2BO;HIST1H2BB;HIST2H2BE							NA	NA	NA			AGK	HIST1H2BJ	Q53H12	P06899		SEC	NA			NA	FALSE		FALSE		FALSE	NA	FALSE	FALSE	NA	FALSE	NA	FALSE	FALSE	NA	FALSE	NA	FALSE	FALSE	FALSE	NA	NA	NA	Mitochondria	Nucleoplasm	cytoplasm	nucleus	0
AGK	HIST1H2BK;HIST1H2BD;HIST1H2BC;HIST2H2BF;HIST1H2BH;HIST1H2BN;HIST1H2BM;HIST1H2BN							NA	NA	NA			AGK	HIST1H2BK	Q53H12	O60814		SEC	NA			NA	FALSE		FALSE		FALSE	NA	FALSE	FALSE	NA	FALSE	NA	FALSE	FALSE	NA	FALSE	NA	FALSE	FALSE	FALSE	NA	NA	NA	Mitochondria	Nucleoplasm	cytoplasm	nucleus	NA
AGK	LBR							NA	NA	NA			AGK	LBR	Q53H12	Q14739		SEC	NA			NA	FALSE		FALSE		FALSE	NA	FALSE	FALSE	NA	FALSE	NA	FALSE	FALSE	NA	FALSE	NA	FALSE	FALSE	FALSE	NA	NA	NA	Mitochondria	Nuclear membrane	cytoplasm	nucleus	1
AGK	LTV1							NA	NA	NA			AGK	LTV1	Q53H12	Q96GA3		SEC	NA			NA	FALSE		FALSE		FALSE	NA	FALSE	FALSE	NA	FALSE	NA	FALSE	FALSE	NA	FALSE	NA	FALSE	FALSE	FALSE	NA	NA	NA	Mitochondria	Cytosol	cytoplasm	cytoplasm	1
AGK	MID1IP1							NA	NA	NA			AGK	MID1IP1	Q53H12	Q9NPA3		SEC	NA			NA	FALSE		FALSE		FALSE	NA	FALSE	FALSE	NA	FALSE	NA	FALSE	FALSE	NA	FALSE	NA	FALSE	FALSE	FALSE	NA	NA	NA	Mitochondria		cytoplasm		0
AGK	NOP2							NA	NA	NA			AGK	NOP2	Q53H12	P46087		SEC	NA			NA	FALSE		FALSE		FALSE	NA	FALSE	FALSE	NA	FALSE	NA	FALSE	FALSE	NA	FALSE	NA	FALSE	FALSE	FALSE	NA	NA	NA	Mitochondria	Nucleoli	cytoplasm	nucleus	1
AGK	NPM1							NA	NA	NA			AGK	NPM1	Q53H12	P06748		SEC	NA			NA	FALSE		FALSE		FALSE	NA	FALSE	FALSE	NA	FALSE	NA	FALSE	FALSE	NA	FALSE	NA	FALSE	FALSE	TRUE	NA	34	NA	Mitochondria	Nucleoli	cytoplasm	nucleus	1
AGK	PABPC1							NA	NA	NA			AGK	PABPC1	Q53H12	P11940		SEC	NA			NA	FALSE		FALSE		FALSE	NA	FALSE	FALSE	NA	FALSE	NA	FALSE	FALSE	NA	FALSE	NA	FALSE	FALSE	FALSE	NA	NA	NA	Mitochondria	Cytosol	cytoplasm	cytoplasm	1
AGK	PHB							NA	NA	NA			AGK	PHB	Q53H12	P35232		SEC	NA			NA	FALSE		FALSE		FALSE	NA	FALSE	FALSE	NA	FALSE	NA	FALSE	FALSE	NA	FALSE	NA	FALSE	FALSE	FALSE	NA	NA	NA	Mitochondria	Mitochondria	cytoplasm	cytoplasm	1
AGK	PHB2							NA	NA	NA			AGK	PHB2	Q53H12	Q99623		SEC	NA			NA	FALSE		FALSE		FALSE	NA	FALSE	FALSE	NA	FALSE	NA	FALSE	FALSE	NA	FALSE	NA	FALSE	FALSE	FALSE	NA	NA	NA	Mitochondria	Mitochondria	cytoplasm	cytoplasm	0
AGK	PWP1							NA	NA	NA			AGK	PWP1	Q53H12	Q13610		SEC	NA			NA	FALSE		FALSE		FALSE	NA	FALSE	FALSE	NA	FALSE	NA	FALSE	FALSE	NA	FALSE	NA	FALSE	FALSE	FALSE	NA	NA	NA	Mitochondria	Nucleoli	cytoplasm	nucleus	0
AGK	RAD51							NA	NA	NA			AGK	RAD51	Q53H12	Q06609		SEC	NA			NA	FALSE		FALSE		FALSE	NA	FALSE	FALSE	NA	FALSE	NA	FALSE	FALSE	NA	FALSE	NA	FALSE	FALSE	FALSE	NA	NA	NA	Mitochondria	Nucleoli	cytoplasm	nucleus	0
AGK	RBM34							NA	NA	NA			AGK	RBM34	Q53H12	P42696		SEC	NA			NA	FALSE		FALSE		FALSE	NA	FALSE	FALSE	NA	FALSE	NA	FALSE	FALSE	NA	FALSE	NA	FALSE	FALSE	FALSE	NA	NA	NA	Mitochondria	Nucleoli	cytoplasm	nucleus	1
AGK	RECQL5							NA	NA	NA			AGK	RECQL5	Q53H12	O94762		SEC	NA			NA	FALSE		FALSE		FALSE	NA	FALSE	FALSE	NA	FALSE	NA	FALSE	FALSE	NA	FALSE	NA	FALSE	FALSE	FALSE	NA	NA	NA	Mitochondria	Nucleoplasm	cytoplasm	nucleus	1
AGK	RPL10							NA	NA	NA			AGK	RPL10	Q53H12	P27635		SEC	NA			NA	FALSE		FALSE		FALSE	NA	FALSE	FALSE	NA	FALSE	NA	FALSE	FALSE	NA	FALSE	NA	FALSE	FALSE	FALSE	NA	NA	NA	Mitochondria	Cytosol;Endoplasmic reticulum	cytoplasm	cytoplasm	1
AGK	RPL12							NA	NA	NA			AGK	RPL12	Q53H12	P30050		SEC	NA			NA	FALSE		FALSE		FALSE	NA	FALSE	FALSE	NA	FALSE	NA	FALSE	FALSE	NA	FALSE	NA	FALSE	FALSE	FALSE	NA	NA	NA	Mitochondria	Golgi apparatus	cytoplasm	secretory	1
AGK	RPL13							NA	NA	NA			AGK	RPL13	Q53H12	P26373		SEC	NA			NA	FALSE		FALSE		FALSE	NA	FALSE	FALSE	NA	FALSE	NA	FALSE	FALSE	NA	FALSE	NA	FALSE	FALSE	FALSE	NA	NA	NA	Mitochondria	Cytosol;Endoplasmic reticulum;Nucleoli	cytoplasm	nucleus&cytoplasm	1
AGK	RPL13A							NA	NA	NA			AGK	RPL13A	Q53H12	P40429		SEC	NA			NA	FALSE		FALSE		FALSE	NA	FALSE	FALSE	NA	FALSE	NA	FALSE	FALSE	NA	FALSE	NA	FALSE	FALSE	FALSE	NA	NA	NA	Mitochondria	Cytosol;Nucleoli	cytoplasm	nucleus&cytoplasm	1
AGK	RPL14							NA	NA	NA			AGK	RPL14	Q53H12	P50914		SEC	NA			NA	FALSE		FALSE		FALSE	NA	FALSE	FALSE	NA	FALSE	NA	FALSE	FALSE	NA	FALSE	NA	FALSE	FALSE	FALSE	NA	NA	NA	Mitochondria	Cytosol;Endoplasmic reticulum	cytoplasm	cytoplasm	1
AGK	RPL15							NA	NA	NA			AGK	RPL15	Q53H12	P61313		SEC	NA			NA	FALSE		FALSE		FALSE	NA	FALSE	FALSE	NA	FALSE	NA	FALSE	FALSE	NA	FALSE	NA	FALSE	FALSE	FALSE	NA	NA	NA	Mitochondria		cytoplasm		1
AGK	RPL17;RPL17-C18orf32;RPL17;RPL17;RPL17							NA	NA	NA			AGK	RPL17-C18orf32	Q53H12	A0A0A6YYL6		SEC	NA			NA	FALSE		FALSE		FALSE	NA	FALSE	FALSE	NA	FALSE	NA	FALSE	FALSE	NA	FALSE	NA	FALSE	FALSE	FALSE	NA	NA	NA	Mitochondria	Cytosol;Endoplasmic reticulum	cytoplasm	cytoplasm	NA
AGK	RPL18							NA	NA	NA			AGK	RPL18	Q53H12	Q07020		SEC	NA			NA	FALSE		FALSE		FALSE	NA	FALSE	FALSE	NA	FALSE	NA	FALSE	FALSE	NA	FALSE	NA	FALSE	FALSE	FALSE	NA	NA	NA	Mitochondria	Cytosol;Endoplasmic reticulum	cytoplasm	cytoplasm	1
AGK	RPL18A							NA	NA	NA			AGK	RPL18A	Q53H12	Q02543		SEC	NA			NA	FALSE		FALSE		FALSE	NA	FALSE	FALSE	NA	FALSE	NA	FALSE	FALSE	NA	FALSE	NA	FALSE	FALSE	FALSE	NA	NA	NA	Mitochondria	Cytosol;Nucleoli	cytoplasm	nucleus&cytoplasm	1
AGK	RPL19							NA	NA	NA			AGK	RPL19	Q53H12	P84098		SEC	NA			NA	FALSE		FALSE		FALSE	NA	FALSE	FALSE	NA	FALSE	NA	FALSE	FALSE	NA	FALSE	NA	FALSE	FALSE	FALSE	NA	NA	NA	Mitochondria	Cytosol;Nucleoli	cytoplasm	nucleus&cytoplasm	1
AGK	RPL21							NA	NA	NA			AGK	RPL21	Q53H12	P46778		SEC	NA			NA	FALSE		FALSE		FALSE	NA	FALSE	FALSE	NA	FALSE	NA	FALSE	FALSE	NA	FALSE	NA	FALSE	FALSE	FALSE	NA	NA	NA	Mitochondria	Cytosol;Endoplasmic reticulum;Nucleoli fibrillar center	cytoplasm	nucleus&cytoplasm	1
AGK	RPL23A							NA	NA	NA			AGK	RPL23A	Q53H12	P62750		SEC	NA			NA	FALSE		FALSE		FALSE	NA	FALSE	FALSE	NA	FALSE	NA	FALSE	FALSE	NA	FALSE	NA	FALSE	FALSE	FALSE	NA	NA	NA	Mitochondria	Cytosol;Endoplasmic reticulum;Nucleoli fibrillar center	cytoplasm	nucleus&cytoplasm	1
AGK	RPL26							NA	NA	NA			AGK	RPL26	Q53H12	P61254		SEC	NA			NA	FALSE		FALSE		FALSE	NA	FALSE	FALSE	NA	FALSE	NA	FALSE	FALSE	NA	FALSE	NA	FALSE	FALSE	FALSE	NA	NA	NA	Mitochondria	Cytosol;Endoplasmic reticulum	cytoplasm	cytoplasm	1
AGK	RPL27							NA	NA	NA			AGK	RPL27	Q53H12	P61353		SEC	NA			NA	FALSE		FALSE		FALSE	NA	FALSE	FALSE	NA	FALSE	NA	FALSE	FALSE	NA	FALSE	NA	FALSE	FALSE	FALSE	NA	NA	NA	Mitochondria		cytoplasm		1
AGK	RPL27A							NA	NA	NA			AGK	RPL27A	Q53H12	P46776		SEC	NA			NA	FALSE		FALSE		FALSE	NA	FALSE	FALSE	NA	FALSE	NA	FALSE	FALSE	NA	FALSE	NA	FALSE	FALSE	FALSE	NA	NA	NA	Mitochondria	Cytosol;Endoplasmic reticulum	cytoplasm	cytoplasm	1
AGK	RPL29							NA	NA	NA			AGK	RPL29	Q53H12	P47914		SEC	NA			NA	FALSE		FALSE		FALSE	NA	FALSE	FALSE	NA	FALSE	NA	FALSE	FALSE	NA	FALSE	NA	FALSE	FALSE	FALSE	NA	NA	NA	Mitochondria	Cytosol;Endoplasmic reticulum;Nucleoli	cytoplasm	nucleus&cytoplasm	1
AGK	RPL31							NA	NA	NA			AGK	RPL31	Q53H12	P62899		SEC	NA			NA	FALSE		FALSE		FALSE	NA	FALSE	FALSE	NA	FALSE	NA	FALSE	FALSE	NA	FALSE	NA	FALSE	FALSE	FALSE	NA	NA	NA	Mitochondria		cytoplasm		1
AGK	RPL34							NA	NA	NA			AGK	RPL34	Q53H12	P49207		SEC	NA			NA	FALSE		FALSE		FALSE	NA	FALSE	FALSE	NA	FALSE	NA	FALSE	FALSE	NA	FALSE	NA	FALSE	FALSE	FALSE	NA	NA	NA	Mitochondria	Cytosol;Endoplasmic reticulum;Nucleoli	cytoplasm	nucleus&cytoplasm	1
AGK	RPL35							NA	NA	NA			AGK	RPL35	Q53H12	P42766		SEC	NA			NA	FALSE		FALSE		FALSE	NA	FALSE	FALSE	NA	FALSE	NA	FALSE	FALSE	NA	FALSE	NA	FALSE	FALSE	FALSE	NA	NA	NA	Mitochondria	Cytosol;Endoplasmic reticulum	cytoplasm	cytoplasm	1
AGK	RPL35A							NA	NA	NA			AGK	RPL35A	Q53H12	P18077		SEC	NA			NA	FALSE		FALSE		FALSE	NA	FALSE	FALSE	NA	FALSE	NA	FALSE	FALSE	NA	FALSE	NA	FALSE	FALSE	FALSE	NA	NA	NA	Mitochondria		cytoplasm		1
AGK	RPL36							NA	NA	NA			AGK	RPL36	Q53H12	Q9Y3U8		SEC	NA			NA	FALSE		FALSE		FALSE	NA	FALSE	FALSE	NA	FALSE	NA	FALSE	FALSE	NA	FALSE	NA	FALSE	FALSE	FALSE	NA	NA	NA	Mitochondria	Cytosol;Endoplasmic reticulum	cytoplasm	cytoplasm	1
AGK	RPL36A;RPL36A-HNRNPH2							NA	NA	NA			AGK	RPL36A	Q53H12	P83881		SEC	NA			NA	FALSE		FALSE		FALSE	NA	FALSE	FALSE	NA	FALSE	NA	FALSE	FALSE	NA	FALSE	NA	FALSE	FALSE	FALSE	NA	NA	NA	Mitochondria	Cytosol;Endoplasmic reticulum	cytoplasm	cytoplasm	1
AGK	RPL37A							NA	NA	NA			AGK	RPL37A	Q53H12	P61513		SEC	NA			NA	FALSE		FALSE		FALSE	NA	FALSE	FALSE	NA	FALSE	NA	FALSE	FALSE	NA	FALSE	NA	FALSE	FALSE	FALSE	NA	NA	NA	Mitochondria	Cytosol;Endoplasmic reticulum	cytoplasm	cytoplasm	1
AGK	RPL4							NA	NA	NA			AGK	RPL4	Q53H12	P36578		SEC	NA			NA	FALSE		FALSE		FALSE	NA	FALSE	FALSE	NA	FALSE	NA	FALSE	FALSE	NA	FALSE	NA	FALSE	FALSE	FALSE	NA	NA	NA	Mitochondria	Cytosol;Endoplasmic reticulum	cytoplasm	cytoplasm	1
AGK	RPL5							NA	NA	NA			AGK	RPL5	Q53H12	P46777		SEC	NA			NA	FALSE		FALSE		FALSE	NA	FALSE	FALSE	NA	FALSE	NA	FALSE	FALSE	NA	FALSE	NA	FALSE	FALSE	FALSE	NA	NA	NA	Mitochondria	Cytosol;Endoplasmic reticulum	cytoplasm	cytoplasm	1
AGK	RPL6							NA	NA	NA			AGK	RPL6	Q53H12	Q02878		SEC	NA			NA	FALSE		FALSE		FALSE	NA	FALSE	FALSE	NA	FALSE	NA	FALSE	FALSE	NA	FALSE	NA	FALSE	FALSE	FALSE	NA	NA	NA	Mitochondria	Cytokinetic bridge;Microtubules	cytoplasm	cytoplasm	1
AGK	RPL7							NA	NA	NA			AGK	RPL7	Q53H12	P18124		SEC	NA			NA	FALSE		FALSE		FALSE	NA	FALSE	FALSE	NA	FALSE	NA	FALSE	FALSE	NA	FALSE	NA	FALSE	FALSE	FALSE	NA	NA	NA	Mitochondria	Cytosol;Endoplasmic reticulum	cytoplasm	cytoplasm	1
AGK	RPL7A							NA	NA	NA			AGK	RPL7A	Q53H12	P62424		SEC	NA			NA	FALSE		FALSE		FALSE	NA	FALSE	FALSE	NA	FALSE	NA	FALSE	FALSE	NA	FALSE	NA	FALSE	FALSE	FALSE	NA	NA	NA	Mitochondria	Nucleoli	cytoplasm	nucleus	1
AGK	RPL8							NA	NA	NA			AGK	RPL8	Q53H12	P62917		SEC	NA			NA	FALSE		FALSE		FALSE	NA	FALSE	FALSE	NA	FALSE	NA	FALSE	FALSE	NA	FALSE	NA	FALSE	FALSE	FALSE	NA	NA	NA	Mitochondria	Cytosol;Endoplasmic reticulum;Nucleoli	cytoplasm	nucleus&cytoplasm	1
AGK	RPL9							NA	NA	NA			AGK	RPL9	Q53H12	P32969		SEC	NA			NA	FALSE		FALSE		FALSE	NA	FALSE	FALSE	NA	FALSE	NA	FALSE	FALSE	NA	FALSE	NA	FALSE	FALSE	FALSE	NA	NA	NA	Mitochondria	Cytosol;Endoplasmic reticulum	cytoplasm	cytoplasm	1
AGK	RPLP0							NA	NA	NA			AGK	RPLP0	Q53H12	P05388		SEC	NA			NA	FALSE		FALSE		FALSE	NA	FALSE	FALSE	NA	FALSE	NA	FALSE	FALSE	NA	FALSE	NA	FALSE	FALSE	FALSE	NA	NA	NA	Mitochondria	Cytosol;Endoplasmic reticulum	cytoplasm	cytoplasm	1
AGK	RPLP1							NA	NA	NA			AGK	RPLP1	Q53H12	P05386		SEC	NA			NA	FALSE		FALSE		FALSE	NA	FALSE	FALSE	NA	FALSE	NA	FALSE	FALSE	NA	FALSE	NA	FALSE	FALSE	FALSE	NA	NA	NA	Mitochondria	Cytosol;Endoplasmic reticulum	cytoplasm	cytoplasm	1
AGK	RPLP2							NA	NA	NA			AGK	RPLP2	Q53H12	P05387		SEC	NA			NA	FALSE		FALSE		FALSE	NA	FALSE	FALSE	NA	FALSE	NA	FALSE	FALSE	NA	FALSE	NA	FALSE	FALSE	FALSE	NA	NA	NA	Mitochondria	Mitochondria	cytoplasm	cytoplasm	1
AGK	RPS13							NA	NA	NA			AGK	RPS13	Q53H12	P62277		SEC	NA			NA	FALSE		FALSE		FALSE	NA	FALSE	FALSE	NA	FALSE	NA	FALSE	FALSE	NA	FALSE	NA	FALSE	FALSE	FALSE	NA	NA	NA	Mitochondria	Endoplasmic reticulum	cytoplasm	secretory	1
AGK	RPS15A							NA	NA	NA			AGK	RPS15A	Q53H12	P62244		SEC	NA			NA	FALSE		FALSE		FALSE	NA	FALSE	FALSE	NA	FALSE	NA	FALSE	FALSE	NA	FALSE	NA	FALSE	FALSE	FALSE	NA	NA	NA	Mitochondria		cytoplasm		1
AGK	RPS19							NA	NA	NA			AGK	RPS19	Q53H12	P39019		SEC	NA			NA	FALSE		FALSE		FALSE	NA	FALSE	FALSE	NA	FALSE	NA	FALSE	FALSE	NA	FALSE	NA	FALSE	FALSE	FALSE	NA	NA	NA	Mitochondria	Nucleoplasm	cytoplasm	nucleus	1
AGK	RPS2							NA	NA	NA			AGK	RPS2	Q53H12	P15880		SEC	NA			NA	FALSE		FALSE		FALSE	NA	FALSE	FALSE	NA	FALSE	NA	FALSE	FALSE	NA	FALSE	NA	FALSE	FALSE	FALSE	NA	NA	NA	Mitochondria	Cytosol;Endoplasmic reticulum	cytoplasm	cytoplasm	1
AGK	RPS26							NA	NA	NA			AGK	RPS26	Q53H12	P62854		SEC	NA			NA	FALSE		FALSE		FALSE	NA	FALSE	FALSE	NA	FALSE	NA	FALSE	FALSE	NA	FALSE	NA	FALSE	FALSE	FALSE	NA	NA	NA	Mitochondria	Cytosol;Endoplasmic reticulum	cytoplasm	cytoplasm	1
AGK	RPS28							NA	NA	NA			AGK	RPS28	Q53H12	P62857		SEC	NA			NA	FALSE		FALSE		FALSE	NA	FALSE	FALSE	NA	FALSE	NA	FALSE	FALSE	NA	FALSE	NA	FALSE	FALSE	FALSE	NA	NA	NA	Mitochondria	Cytosol	cytoplasm	cytoplasm	1
AGK	RPS3A							NA	NA	NA			AGK	RPS3A	Q53H12	P61247		SEC	NA			NA	FALSE		FALSE		FALSE	NA	FALSE	FALSE	NA	FALSE	NA	FALSE	FALSE	NA	FALSE	NA	FALSE	FALSE	FALSE	NA	NA	NA	Mitochondria	Cytosol;Endoplasmic reticulum;Nucleoli	cytoplasm	nucleus&cytoplasm	1
AGK	RPS4X							NA	NA	NA			AGK	RPS4X	Q53H12	P62701		SEC	NA			NA	FALSE		FALSE		FALSE	NA	FALSE	FALSE	NA	FALSE	NA	FALSE	FALSE	NA	FALSE	NA	FALSE	FALSE	FALSE	NA	NA	NA	Mitochondria		cytoplasm		1
AGK	RPS6							NA	NA	NA			AGK	RPS6	Q53H12	P62753		SEC	NA			NA	FALSE		FALSE		FALSE	NA	FALSE	FALSE	NA	FALSE	NA	FALSE	FALSE	NA	FALSE	NA	FALSE	FALSE	FALSE	NA	NA	NA	Mitochondria	Cytosol;Endoplasmic reticulum	cytoplasm	cytoplasm	1
AGK	RPS8							NA	NA	NA			AGK	RPS8	Q53H12	P62241		SEC	NA			NA	FALSE		FALSE		FALSE	NA	FALSE	FALSE	NA	FALSE	NA	FALSE	FALSE	NA	FALSE	NA	FALSE	FALSE	FALSE	NA	NA	NA	Mitochondria	Cytosol;Endoplasmic reticulum	cytoplasm	cytoplasm	1
AGK	RPS9							NA	NA	NA			AGK	RPS9	Q53H12	P46781		SEC	NA			NA	FALSE		FALSE		FALSE	NA	FALSE	FALSE	NA	FALSE	NA	FALSE	FALSE	NA	FALSE	NA	FALSE	FALSE	FALSE	NA	NA	NA	Mitochondria		cytoplasm		1
AGK	RRP12							NA	NA	NA			AGK	RRP12	Q53H12	Q5JTH9		SEC	NA			NA	FALSE		FALSE		FALSE	NA	FALSE	FALSE	NA	FALSE	NA	FALSE	FALSE	NA	FALSE	NA	FALSE	FALSE	FALSE	NA	NA	NA	Mitochondria	Nucleoli	cytoplasm	nucleus	1
AGK	TIMM10							NA	NA	NA			AGK	TIMM10	Q53H12	P62072		SEC	NA			NA	FALSE		TRUE	TIM22 holo-complex (AGK, TIMM9, TIMM10, TIMM10B, TIMM22, TIMM29), mitochondrial	TRUE	0.126	FALSE	TRUE	0.63	FALSE	NA	FALSE	FALSE	NA	TRUE	0.988770978	TRUE	FALSE	FALSE	NA	NA	NA	Mitochondria	Mitochondria	cytoplasm	cytoplasm	0
AGK	TIMM9							NA	NA	NA			AGK	TIMM9	Q53H12	Q9Y5J7		SEC	NA			NA	FALSE		TRUE	TIM22 holo-complex (AGK, TIMM9, TIMM10, TIMM10B, TIMM22, TIMM29), mitochondrial	FALSE	NA	FALSE	FALSE	NA	FALSE	NA	FALSE	FALSE	NA	FALSE	NA	TRUE	FALSE	FALSE	NA	NA	NA	Mitochondria	Mitochondria	cytoplasm	cytoplasm	0
AGK	TMEM109							NA	NA	NA			AGK	TMEM109	Q53H12	Q9BVC6		SEC	NA			NA	FALSE		FALSE		FALSE	NA	FALSE	FALSE	NA	FALSE	NA	FALSE	FALSE	NA	FALSE	NA	FALSE	FALSE	FALSE	NA	NA	NA	Mitochondria	Cytosol;Nuclear membrane	cytoplasm	nucleus&cytoplasm	0
AGK	ZC3H11A							NA	NA	NA			AGK	ZC3H11A	Q53H12	O75152		SEC	NA			NA	FALSE		FALSE		FALSE	NA	FALSE	FALSE	NA	FALSE	NA	FALSE	FALSE	NA	FALSE	NA	FALSE	FALSE	TRUE	NA	810	NA	Mitochondria	Nuclear speckles	cytoplasm	nucleus	1
AGO2	ADD1	AGO2	decay	AGO2_new_R	2,3	AGO2	ADD1	0.05	1.725822881	0.021911988	Q9UKV8	E7ENY0;E7EV99;P35611					undetermined	IP	-2.721289926	Q9UKV8	E7ENY0;E7EV99;P35611	2.92790901	FALSE		FALSE		FALSE	NA	FALSE	FALSE	NA	FALSE	NA	FALSE	FALSE	NA	FALSE	NA	FALSE	FALSE	FALSE	NA	NA	NA	Cell Junctions;Nucleoplasm	Plasma membrane	nucleus	secretory	1
AGO2	ALB	AGO2	decay	AGO2_new_R	2,3	AGO2	ALB	0.05	3.836733077	0.015319492	Q9UKV8	P02768					undetermined	IP	3.909000489	Q9UKV8	P02768	0.418046991	FALSE		FALSE		FALSE	NA	FALSE	FALSE	NA	FALSE	NA	FALSE	FALSE	NA	FALSE	NA	FALSE	FALSE	FALSE	NA	NA	NA	Cell Junctions;Nucleoplasm	Golgi apparatus	nucleus	secretory	0
AGO2	C3	AGO2	decay	AGO2_new_R	2,3	AGO2	C3	0.05	5.013104838	0.014852614	Q9UKV8	P01024					undetermined	IP	0.285910944	Q9UKV8	P01024	-5.859657286	FALSE		FALSE		FALSE	NA	FALSE	FALSE	NA	FALSE	NA	FALSE	FALSE	NA	FALSE	NA	FALSE	FALSE	FALSE	NA	NA	NA	Cell Junctions;Nucleoplasm		nucleus		NA
AGO2	CUX1	AGO2	decay	AGO2_new_R	2,3	AGO2	CUX1	0.05	3.541126954	0.015290902	Q9UKV8	P39880					undetermined	IP	-1.655948837	Q9UKV8	P39880	-1.543905012	FALSE		FALSE		FALSE	NA	FALSE	FALSE	NA	FALSE	NA	FALSE	FALSE	NA	FALSE	NA	FALSE	FALSE	FALSE	NA	NA	NA	Cell Junctions;Nucleoplasm	Golgi apparatus;Nucleoplasm	nucleus	nucleus	0
AGO2	DBN1	AGO2	decay	AGO2_new_R	2,3	AGO2	DBN1	0.05	2.34919304	0.028783609	Q9UKV8	Q16643					undetermined	IP	0.437415531	Q9UKV8	Q16643	2.631752925	FALSE		FALSE		FALSE	NA	FALSE	FALSE	NA	FALSE	NA	FALSE	FALSE	NA	FALSE	NA	FALSE	FALSE	FALSE	NA	NA	NA	Cell Junctions;Nucleoplasm	Actin filaments;Plasma membrane	nucleus	cytoplasm	1
AGO2	FAM168A	AGO2	decay	AGO2_new_R	2,3	AGO2	FAM168A	0.05	2.656658925	0.025093148	Q9UKV8	Q92567					undetermined	IP	0.129918753	Q9UKV8	Q92567	0.845855394	FALSE		FALSE		FALSE	NA	FALSE	FALSE	NA	FALSE	NA	FALSE	FALSE	NA	FALSE	NA	FALSE	FALSE	FALSE	NA	NA	NA	Cell Junctions;Nucleoplasm	Nucleoplasm	nucleus	nucleus	0
AGO2	KRT13	AGO2	decay	AGO2_new_R	2,3	AGO2	KRT13	0.05	2.437440353	0.029617233	Q9UKV8	P13646					undetermined	IP	2.695802769	Q9UKV8	P13646	NA	FALSE		FALSE		FALSE	NA	FALSE	FALSE	NA	FALSE	NA	FALSE	FALSE	NA	FALSE	NA	FALSE	FALSE	FALSE	NA	NA	NA	Cell Junctions;Nucleoplasm	Intermediate filaments	nucleus	cytoplasm	0
AGO2	LIMA1	AGO2	decay	AGO2_new_R	2,3	AGO2	LIMA1	0.05	3.618819136	0.020450672	Q9UKV8	Q9UHB6					undetermined	IP	0.858581994	Q9UKV8	Q9UHB6	0.272390064	FALSE		FALSE		FALSE	NA	FALSE	FALSE	NA	FALSE	NA	FALSE	FALSE	NA	FALSE	NA	FALSE	FALSE	FALSE	NA	NA	NA	Cell Junctions;Nucleoplasm	Actin filaments;Plasma membrane	nucleus	cytoplasm	1
AGO2	MAP7	AGO2	decay	AGO2_new_R	2,3	AGO2	MAP7	0.05	2.873594771	0.027223816	Q9UKV8	Q14244					undetermined	IP	-0.823999915	Q9UKV8	Q14244	NA	FALSE		FALSE		FALSE	NA	FALSE	FALSE	NA	FALSE	NA	FALSE	FALSE	NA	FALSE	NA	FALSE	FALSE	FALSE	NA	NA	NA	Cell Junctions;Nucleoplasm	Cytosol;Microtubules	nucleus	cytoplasm	1
AGO2	MPRIP	AGO2	decay	AGO2_new_R	2,3	AGO2	MPRIP	0.05	2.08500206	0.030181225	Q9UKV8	Q6WCQ1,H0Y2S9					undetermined	IP	0.39259056	Q9UKV8	Q6WCQ1	-2.85550666	FALSE		FALSE		FALSE	NA	FALSE	FALSE	NA	FALSE	NA	FALSE	FALSE	NA	FALSE	NA	FALSE	FALSE	FALSE	NA	NA	NA	Cell Junctions;Nucleoplasm	Actin filaments	nucleus	cytoplasm	1
AGO2	MYH14	AGO2	decay	AGO2_new_R	2,3	AGO2	MYH14	0.05	2.335755738	0.032924118	Q9UKV8	Q7Z406					undetermined	IP	-0.466805856	Q9UKV8	Q7Z406	-0.419050022	FALSE		FALSE		FALSE	NA	FALSE	FALSE	NA	FALSE	NA	FALSE	FALSE	NA	FALSE	NA	FALSE	FALSE	FALSE	NA	NA	NA	Cell Junctions;Nucleoplasm	Nucleoplasm	nucleus	nucleus	1
AGO2	NMNAT1	AGO2	decay	AGO2_new_R	2,3	AGO2	NMNAT1	0.05	2.244020584	0.026292063	Q9UKV8	Q9HAN9					undetermined	IP	-0.913706958	Q9UKV8	Q9HAN9	-2.020923719	FALSE		FALSE		FALSE	NA	FALSE	FALSE	NA	FALSE	NA	FALSE	FALSE	NA	FALSE	NA	FALSE	FALSE	FALSE	NA	NA	NA	Cell Junctions;Nucleoplasm	Nuclear bodies;Nucleoplasm	nucleus	nucleus	0
AGO2	PAWR	AGO2	decay	AGO2_new_R	2,3	AGO2	PAWR	0.05	3.397539925	0.015959446	Q9UKV8	Q96IZ0					undetermined	IP	-0.681199961	Q9UKV8	Q96IZ0	2.577114112	FALSE		FALSE		FALSE	NA	FALSE	FALSE	NA	FALSE	NA	FALSE	FALSE	NA	FALSE	NA	FALSE	FALSE	FALSE	NA	NA	NA	Cell Junctions;Nucleoplasm	Plasma membrane	nucleus	secretory	1
AGO2	PDE4C	AGO2	decay	AGO2_new_R	2,3	AGO2	PDE4C	0.05	4.218104278	0.024571617	Q9UKV8	O76104;Q08493;Q32MM7;V9GYN0					undetermined	IP	1.899117686	Q9UKV8	O76104;Q08493;Q32MM7;V9GYN0	NA	FALSE		FALSE		FALSE	NA	FALSE	FALSE	NA	FALSE	NA	FALSE	FALSE	NA	FALSE	NA	FALSE	FALSE	FALSE	NA	NA	NA	Cell Junctions;Nucleoplasm		nucleus		0
AGO2	PLEC	AGO2	decay	AGO2_new_R	2,3	AGO2	PLEC	0.05	3.836273788	0.020340116	Q9UKV8	Q15149					undetermined	IP	1.65955711	Q9UKV8	Q15149	1.079925501	FALSE		FALSE		FALSE	NA	FALSE	FALSE	NA	FALSE	NA	FALSE	FALSE	NA	FALSE	NA	FALSE	FALSE	FALSE	NA	NA	NA	Cell Junctions;Nucleoplasm	Cytosol;Intermediate filaments	nucleus	cytoplasm	1
AGO2	PNMA2	AGO2	decay	AGO2_new_R	2,3	AGO2	PNMA2	0.05	2.847384749	0.019639113	Q9UKV8	Q9UL42					undetermined	IP	-0.604133708	Q9UKV8	Q9UL42	NA	FALSE		FALSE		FALSE	NA	FALSE	FALSE	NA	FALSE	NA	FALSE	FALSE	NA	FALSE	NA	FALSE	FALSE	FALSE	NA	NA	NA	Cell Junctions;Nucleoplasm		nucleus		0
AGO2	PPARD	AGO2	decay	AGO2_new_R	2,3	AGO2	PPARD	0.05	3.523251984	0.041484002	Q9UKV8	Q03181					undetermined	IP	0.432566715	Q9UKV8	Q03181	NA	FALSE		FALSE		FALSE	NA	FALSE	FALSE	NA	FALSE	NA	FALSE	FALSE	NA	FALSE	NA	FALSE	FALSE	FALSE	NA	NA	NA	Cell Junctions;Nucleoplasm		nucleus		0
AGO2	PRSS3P2	AGO2	decay	AGO2_new_R	2,3	AGO2	PRSS3P2	0.05	4.408168911	0.017341238	Q9UKV8	Q8NHM4					undetermined	IP	1.414500811	Q9UKV8	Q8NHM4	-1.4006256	FALSE		FALSE		FALSE	NA	FALSE	FALSE	NA	FALSE	NA	FALSE	FALSE	NA	FALSE	NA	FALSE	FALSE	FALSE	NA	NA	NA	Cell Junctions;Nucleoplasm		nucleus		0
AGO2	PYCR1	AGO2	decay	AGO2_new_R	2,3	AGO2	PYCR1	0.05	2.599132562	0.041020432	Q9UKV8	P32322					undetermined	IP	-0.798969626	Q9UKV8	P32322	3.82369892	FALSE		FALSE		FALSE	NA	FALSE	FALSE	NA	FALSE	NA	FALSE	FALSE	NA	FALSE	NA	FALSE	FALSE	FALSE	NA	NA	NA	Cell Junctions;Nucleoplasm		nucleus		0
AGO2	PYCR2	AGO2	decay	AGO2_new_R	2,3	AGO2	PYCR2	0.05	1.792989039	0.022086833	Q9UKV8	Q96C36					undetermined	IP	1.590834139	Q9UKV8	Q96C36	3.915590481	FALSE		FALSE		FALSE	NA	FALSE	FALSE	NA	FALSE	NA	FALSE	FALSE	NA	FALSE	NA	FALSE	FALSE	FALSE	NA	NA	NA	Cell Junctions;Nucleoplasm	Mitochondria	nucleus	cytoplasm	0
AGO2	RPA1	AGO2	decay	AGO2_new_R	2,3	AGO2	RPA1	0.05	4.653816716	0.01705777	Q9UKV8	P27694					undetermined	IP	1.73291772	Q9UKV8	P27694	3.494201437	FALSE		FALSE		FALSE	NA	FALSE	FALSE	NA	FALSE	NA	FALSE	FALSE	NA	FALSE	NA	FALSE	FALSE	FALSE	NA	NA	NA	Cell Junctions;Nucleoplasm	Nucleoplasm	nucleus	nucleus	1
AGO2	SPECC1L	AGO2	decay	AGO2_new_R	2,3	AGO2	SPECC1L	0.05	2.184596338	0.022451876	Q9UKV8	Q69YQ0					undetermined	IP	-1.176855857	Q9UKV8	Q69YQ0	-1.92494029	FALSE		FALSE		FALSE	NA	FALSE	FALSE	NA	FALSE	NA	FALSE	FALSE	NA	FALSE	NA	FALSE	FALSE	FALSE	NA	NA	NA	Cell Junctions;Nucleoplasm	Actin filaments	nucleus	cytoplasm	NA
AGO2	TRIM27	AGO2	decay	AGO2_new_R	2,3	AGO2	TRIM27	0.05	2.396582359	0.032681072	Q9UKV8	P14373					undetermined	IP	-0.966089942	Q9UKV8	P14373	-3.486246948	FALSE		FALSE		FALSE	NA	FALSE	FALSE	NA	FALSE	NA	FALSE	FALSE	NA	FALSE	NA	FALSE	FALSE	FALSE	NA	NA	NA	Cell Junctions;Nucleoplasm	Nucleoli	nucleus	nucleus	1
AIMP1	AIMP2							NA	NA	NA			AIMP1	AIMP2	Q12904	Q13155		SEC	NA			NA	TRUE	Multisynthetase complex	TRUE	Multisynthetase complex	TRUE	0.731	TRUE	TRUE	0.84	FALSE	NA	FALSE	FALSE	NA	TRUE	0.999882472	TRUE	FALSE	FALSE	NA	NA	NA	Cytosol	Cytosol	cytoplasm	cytoplasm	1
AIMP1	ARHGEF2							NA	NA	NA			AIMP1	ARHGEF2	Q12904	Q92974		SEC	NA			NA	FALSE		FALSE		FALSE	NA	FALSE	FALSE	NA	FALSE	NA	FALSE	FALSE	NA	FALSE	NA	FALSE	FALSE	FALSE	NA	NA	NA	Cytosol		cytoplasm		1
AIMP1	BCAS2							NA	NA	NA			AIMP1	BCAS2	Q12904	O75934		SEC	NA			NA	FALSE		FALSE		FALSE	NA	FALSE	FALSE	NA	FALSE	NA	FALSE	FALSE	NA	FALSE	NA	FALSE	FALSE	FALSE	NA	NA	NA	Cytosol	Centrosome;Nuclear speckles	cytoplasm	nucleus&cytoplasm	0
AIMP1	BRIX1							NA	NA	NA			AIMP1	BRIX1	Q12904	Q8TDN6		SEC	NA			NA	FALSE		FALSE		FALSE	NA	FALSE	FALSE	NA	FALSE	NA	FALSE	FALSE	NA	FALSE	NA	FALSE	FALSE	FALSE	NA	NA	NA	Cytosol	Nucleoli	cytoplasm	nucleus	1
AIMP1	C14orf166							NA	NA	NA			AIMP1	C14orf166	Q12904	Q9Y224		SEC	NA			NA	FALSE		FALSE		FALSE	NA	FALSE	FALSE	NA	FALSE	NA	FALSE	FALSE	NA	FALSE	NA	FALSE	FALSE	FALSE	NA	NA	NA	Cytosol		cytoplasm		1
AIMP1	C8orf33							NA	NA	NA			AIMP1	C8orf33	Q12904	Q9H7E9		SEC	NA			NA	FALSE		FALSE		FALSE	NA	FALSE	FALSE	NA	FALSE	NA	FALSE	FALSE	NA	FALSE	NA	FALSE	FALSE	FALSE	NA	NA	NA	Cytosol	Nucleoplasm;Plasma membrane	cytoplasm	nucleus	1
AIMP1	CD59							NA	NA	NA			AIMP1	CD59	Q12904	P13987		SEC	NA			NA	FALSE		FALSE		FALSE	NA	FALSE	FALSE	NA	FALSE	NA	FALSE	FALSE	NA	FALSE	NA	FALSE	FALSE	FALSE	NA	NA	NA	Cytosol	Golgi apparatus;Vesicles	cytoplasm	secretory	0
AIMP1	CDC5L							NA	NA	NA			AIMP1	CDC5L	Q12904	Q99459		SEC	NA			NA	FALSE		FALSE		FALSE	NA	FALSE	FALSE	NA	FALSE	NA	FALSE	FALSE	NA	FALSE	NA	FALSE	FALSE	FALSE	NA	NA	NA	Cytosol	Nucleoplasm	cytoplasm	nucleus	1
AIMP1	CEP170							NA	NA	NA			AIMP1	CEP170	Q12904	Q5SW79		SEC	NA			NA	FALSE		FALSE		FALSE	NA	FALSE	FALSE	NA	FALSE	NA	FALSE	FALSE	NA	FALSE	NA	FALSE	FALSE	FALSE	NA	NA	NA	Cytosol	Centrosome	cytoplasm	cytoplasm	0
AIMP1	CEP44							NA	NA	NA			AIMP1	CEP44	Q12904	Q9C0F1		SEC	NA			NA	FALSE		FALSE		FALSE	NA	FALSE	FALSE	NA	FALSE	NA	FALSE	FALSE	NA	FALSE	NA	FALSE	FALSE	FALSE	NA	NA	NA	Cytosol		cytoplasm		0
AIMP1	CHTOP							NA	NA	NA			AIMP1	CHTOP	Q12904	Q9Y3Y2		SEC	NA			NA	FALSE		FALSE		FALSE	NA	FALSE	FALSE	NA	FALSE	NA	FALSE	FALSE	NA	FALSE	NA	FALSE	FALSE	FALSE	NA	NA	NA	Cytosol	Nuclear speckles	cytoplasm	nucleus	1
AIMP1	CRNKL1							NA	NA	NA			AIMP1	CRNKL1	Q12904	Q9BZJ0		SEC	NA			NA	FALSE		FALSE		FALSE	NA	FALSE	FALSE	NA	FALSE	NA	FALSE	FALSE	NA	FALSE	NA	FALSE	FALSE	FALSE	NA	NA	NA	Cytosol		cytoplasm		1
AIMP1	DARS							NA	NA	NA			AIMP1	DARS	Q12904	P14868		SEC	NA			NA	FALSE		TRUE	Multisynthetase complex	FALSE	NA	FALSE	FALSE	NA	FALSE	NA	FALSE	FALSE	NA	FALSE	NA	TRUE	FALSE	FALSE	NA	NA	NA	Cytosol	Cytosol	cytoplasm	cytoplasm	1
AIMP1	DBN1							NA	NA	NA			AIMP1	DBN1	Q12904	Q16643		SEC	NA			NA	FALSE		FALSE		FALSE	NA	FALSE	FALSE	NA	FALSE	NA	FALSE	FALSE	NA	FALSE	NA	FALSE	FALSE	FALSE	NA	NA	NA	Cytosol	Actin filaments;Plasma membrane	cytoplasm	cytoplasm	1
AIMP1	DDX1							NA	NA	NA			AIMP1	DDX1	Q12904	Q92499		SEC	NA			NA	FALSE		FALSE		FALSE	NA	FALSE	FALSE	NA	FALSE	NA	FALSE	FALSE	NA	FALSE	NA	FALSE	FALSE	FALSE	NA	NA	NA	Cytosol	Nucleoplasm	cytoplasm	nucleus	1
AIMP1	DDX21							NA	NA	NA			AIMP1	DDX21	Q12904	Q9NR30;Q9NY93		SEC	NA			NA	FALSE		FALSE		FALSE	NA	FALSE	FALSE	NA	FALSE	NA	FALSE	FALSE	NA	FALSE	NA	FALSE	FALSE	TRUE	NA	57	NA	Cytosol	Nucleoli	cytoplasm	nucleus	1
AIMP1	DDX27							NA	NA	NA			AIMP1	DDX27	Q12904	Q96GQ7		SEC	NA			NA	FALSE		FALSE		FALSE	NA	FALSE	FALSE	NA	FALSE	NA	FALSE	FALSE	NA	FALSE	NA	FALSE	FALSE	FALSE	NA	NA	NA	Cytosol	Nucleoli	cytoplasm	nucleus	1
AIMP1	DDX50							NA	NA	NA			AIMP1	DDX50	Q12904	Q9BQ39		SEC	NA			NA	FALSE		FALSE		FALSE	NA	FALSE	FALSE	NA	FALSE	NA	FALSE	FALSE	NA	FALSE	NA	FALSE	FALSE	FALSE	NA	NA	NA	Cytosol	Nucleoli	cytoplasm	nucleus	1
AIMP1	DDX54							NA	NA	NA			AIMP1	DDX54	Q12904	Q8TDD1		SEC	NA			NA	FALSE		FALSE		FALSE	NA	FALSE	FALSE	NA	FALSE	NA	FALSE	FALSE	NA	FALSE	NA	FALSE	FALSE	FALSE	NA	NA	NA	Cytosol	Golgi apparatus;Nucleoli;Nucleoplasm	cytoplasm	nucleus	1
AIMP1	DDX56							NA	NA	NA			AIMP1	DDX56	Q12904	Q9NY93		SEC	NA			NA	FALSE		FALSE		FALSE	NA	FALSE	FALSE	NA	FALSE	NA	FALSE	FALSE	NA	FALSE	NA	FALSE	FALSE	FALSE	NA	NA	NA	Cytosol	Nucleoli	cytoplasm	nucleus	1
AIMP1	DHX30							NA	NA	NA			AIMP1	DHX30	Q12904	Q7L2E3		SEC	NA			NA	FALSE		FALSE		FALSE	NA	FALSE	FALSE	NA	FALSE	NA	FALSE	FALSE	NA	FALSE	NA	FALSE	FALSE	TRUE	NA	349	NA	Cytosol	Mitochondria	cytoplasm	cytoplasm	1
AIMP1	DYNLL2							NA	NA	NA			AIMP1	DYNLL2	Q12904	Q96FJ2		SEC	NA			NA	FALSE		FALSE		FALSE	NA	FALSE	FALSE	NA	FALSE	NA	FALSE	FALSE	NA	FALSE	NA	FALSE	FALSE	FALSE	NA	NA	NA	Cytosol	Cytosol;Nucleoplasm	cytoplasm	nucleus&cytoplasm	0
AIMP1	EBNA1BP2							NA	NA	NA			AIMP1	EBNA1BP2	Q12904	Q99848		SEC	NA			NA	FALSE		FALSE		FALSE	NA	FALSE	FALSE	NA	FALSE	NA	FALSE	FALSE	NA	FALSE	NA	FALSE	FALSE	FALSE	NA	NA	NA	Cytosol	Nucleoli	cytoplasm	nucleus	1
AIMP1	EEF1E1							NA	NA	NA			AIMP1	EEF1E1	Q12904	O43324		SEC	NA			NA	TRUE	Multisynthetase complex	TRUE	Multisynthetase complex	TRUE	0.261	FALSE	TRUE	0.74	FALSE	NA	FALSE	FALSE	NA	TRUE	0.988669642	TRUE	FALSE	FALSE	NA	NA	NA	Cytosol	Cytosol;Nucleoplasm	cytoplasm	nucleus&cytoplasm	1
AIMP1	EIF4A3							NA	NA	NA			AIMP1	EIF4A3	Q12904	P38919		SEC	NA			NA	FALSE		FALSE		FALSE	NA	FALSE	FALSE	NA	FALSE	NA	FALSE	FALSE	NA	FALSE	NA	FALSE	FALSE	FALSE	NA	NA	NA	Cytosol	Nucleoplasm	cytoplasm	nucleus	1
AIMP1	EMD							NA	NA	NA			AIMP1	EMD	Q12904	P50402		SEC	NA			NA	FALSE		FALSE		FALSE	NA	FALSE	FALSE	NA	FALSE	NA	FALSE	FALSE	NA	FALSE	NA	FALSE	FALSE	FALSE	NA	NA	NA	Cytosol	Endoplasmic reticulum;Nuclear membrane	cytoplasm	nucleus	1
AIMP1	GAR1							NA	NA	NA			AIMP1	GAR1	Q12904	Q9NY12		SEC	NA			NA	FALSE		FALSE		FALSE	NA	FALSE	FALSE	NA	FALSE	NA	FALSE	FALSE	NA	FALSE	NA	FALSE	FALSE	FALSE	NA	NA	NA	Cytosol	Nucleoli fibrillar center;Nucleoplasm	cytoplasm	nucleus	1
AIMP1	GNB1							NA	NA	NA			AIMP1	GNB1	Q12904	P62873		SEC	NA			NA	FALSE		FALSE		FALSE	NA	FALSE	FALSE	NA	FALSE	NA	FALSE	FALSE	NA	FALSE	NA	FALSE	FALSE	FALSE	NA	NA	NA	Cytosol	Plasma membrane	cytoplasm	secretory	1
AIMP1	GNB2							NA	NA	NA			AIMP1	GNB2	Q12904	P62879		SEC	NA			NA	FALSE		FALSE		FALSE	NA	FALSE	FALSE	NA	FALSE	NA	FALSE	FALSE	NA	FALSE	NA	FALSE	FALSE	FALSE	NA	NA	NA	Cytosol	Plasma membrane	cytoplasm	secretory	0
AIMP1	GNG12							NA	NA	NA			AIMP1	GNG12	Q12904	Q9UBI6		SEC	NA			NA	FALSE		FALSE		FALSE	NA	FALSE	FALSE	NA	FALSE	NA	FALSE	FALSE	NA	FALSE	NA	FALSE	FALSE	FALSE	NA	NA	NA	Cytosol	Mitochondria	cytoplasm	cytoplasm	0
AIMP1	GNL2							NA	NA	NA			AIMP1	GNL2	Q12904	Q13823		SEC	NA			NA	FALSE		FALSE		FALSE	NA	FALSE	FALSE	NA	FALSE	NA	FALSE	FALSE	NA	FALSE	NA	FALSE	FALSE	FALSE	NA	NA	NA	Cytosol	Nucleoli	cytoplasm	nucleus	1
AIMP1	GNL3							NA	NA	NA			AIMP1	GNL3	Q12904	Q9BVP2		SEC	NA			NA	FALSE		FALSE		FALSE	NA	FALSE	FALSE	NA	FALSE	NA	FALSE	FALSE	NA	FALSE	NA	FALSE	FALSE	TRUE	NA	29	NA	Cytosol	Nucleoli	cytoplasm	nucleus	1
AIMP1	GPATCH4							NA	NA	NA			AIMP1	GPATCH4	Q12904	Q5T3I0		SEC	NA			NA	FALSE		FALSE		FALSE	NA	FALSE	FALSE	NA	FALSE	NA	FALSE	FALSE	NA	FALSE	NA	FALSE	FALSE	FALSE	NA	NA	NA	Cytosol	Nucleoli;Nucleoplasm	cytoplasm	nucleus	1
AIMP1	GSE1							NA	NA	NA			AIMP1	GSE1	Q12904	Q14687		SEC	NA			NA	FALSE		FALSE		FALSE	NA	FALSE	FALSE	NA	FALSE	NA	FALSE	FALSE	NA	FALSE	NA	FALSE	FALSE	FALSE	NA	NA	NA	Cytosol	Mitochondria	cytoplasm	cytoplasm	0
AIMP1	GTPBP4							NA	NA	NA			AIMP1	GTPBP4	Q12904	Q9BZE4		SEC	NA			NA	FALSE		FALSE		FALSE	NA	FALSE	FALSE	NA	FALSE	NA	FALSE	FALSE	NA	FALSE	NA	FALSE	FALSE	FALSE	NA	NA	NA	Cytosol	Nucleoli	cytoplasm	nucleus	1
AIMP1	HIST1H4A							NA	NA	NA			AIMP1	HIST1H4A	Q12904	P62805		SEC	NA			NA	FALSE		FALSE		FALSE	NA	FALSE	FALSE	NA	FALSE	NA	FALSE	FALSE	NA	FALSE	NA	FALSE	FALSE	FALSE	NA	NA	NA	Cytosol		cytoplasm		1
AIMP1	HNRNPA1							NA	NA	NA			AIMP1	HNRNPA1	Q12904	P09651		SEC	NA			NA	FALSE		FALSE		FALSE	NA	FALSE	FALSE	NA	FALSE	NA	FALSE	FALSE	NA	FALSE	NA	FALSE	FALSE	TRUE	NA	47	NA	Cytosol	Nucleoplasm	cytoplasm	nucleus	1
AIMP1	HNRNPA2B1							NA	NA	NA			AIMP1	HNRNPA2B1	Q12904	P22626		SEC	NA			NA	FALSE		FALSE		FALSE	NA	FALSE	FALSE	NA	FALSE	NA	FALSE	FALSE	NA	FALSE	NA	FALSE	FALSE	FALSE	NA	NA	NA	Cytosol	Nucleoplasm	cytoplasm	nucleus	1
AIMP1	HNRNPA3							NA	NA	NA			AIMP1	HNRNPA3	Q12904	P51991		SEC	NA			NA	FALSE		FALSE		FALSE	NA	FALSE	FALSE	NA	FALSE	NA	FALSE	FALSE	NA	FALSE	NA	FALSE	FALSE	FALSE	NA	NA	NA	Cytosol	Nucleoplasm	cytoplasm	nucleus	1
AIMP1	IARS							NA	NA	NA			AIMP1	IARS	Q12904	P41252		SEC	NA			NA	FALSE		TRUE	Multisynthetase complex	FALSE	NA	FALSE	FALSE	NA	FALSE	NA	FALSE	FALSE	NA	FALSE	NA	TRUE	FALSE	FALSE	NA	NA	NA	Cytosol	Cytosol	cytoplasm	cytoplasm	1
AIMP1	KIF11							NA	NA	NA			AIMP1	KIF11	Q12904	P52732		SEC	NA			NA	FALSE		FALSE		FALSE	NA	FALSE	FALSE	NA	FALSE	NA	FALSE	FALSE	NA	FALSE	NA	FALSE	FALSE	FALSE	NA	NA	NA	Cytosol	Cytosol	cytoplasm	cytoplasm	1
AIMP1	KRI1							NA	NA	NA			AIMP1	KRI1	Q12904	Q8N9T8		SEC	NA			NA	FALSE		FALSE		FALSE	NA	FALSE	FALSE	NA	FALSE	NA	FALSE	FALSE	NA	FALSE	NA	FALSE	FALSE	FALSE	NA	NA	NA	Cytosol	Nucleoli	cytoplasm	nucleus	1
AIMP1	KRR1							NA	NA	NA			AIMP1	KRR1	Q12904	Q13601		SEC	NA			NA	FALSE		FALSE		FALSE	NA	FALSE	FALSE	NA	FALSE	NA	FALSE	FALSE	NA	FALSE	NA	FALSE	FALSE	FALSE	NA	NA	NA	Cytosol	Nucleoli	cytoplasm	nucleus	1
AIMP1	LARS							NA	NA	NA			AIMP1	LARS	Q12904	Q9P2J5		SEC	NA			NA	FALSE		TRUE	Multisynthetase complex	FALSE	NA	FALSE	FALSE	NA	FALSE	NA	FALSE	FALSE	NA	FALSE	NA	TRUE	FALSE	FALSE	NA	NA	NA	Cytosol	Cytosol;Nuclear bodies	cytoplasm	nucleus&cytoplasm	NA
AIMP1	LAS1L							NA	NA	NA			AIMP1	LAS1L	Q12904	Q9Y4W2		SEC	NA			NA	FALSE		FALSE		FALSE	NA	FALSE	FALSE	NA	FALSE	NA	FALSE	FALSE	NA	FALSE	NA	FALSE	FALSE	FALSE	NA	NA	NA	Cytosol	Nucleoplasm	cytoplasm	nucleus	1
AIMP1	LEMD2							NA	NA	NA			AIMP1	LEMD2	Q12904	Q8NC56		SEC	NA			NA	FALSE		FALSE		FALSE	NA	FALSE	FALSE	NA	FALSE	NA	FALSE	FALSE	NA	FALSE	NA	FALSE	FALSE	FALSE	NA	NA	NA	Cytosol	Nuclear membrane	cytoplasm	nucleus	0
AIMP1	LLPH							NA	NA	NA			AIMP1	LLPH	Q12904	Q9BRT6		SEC	NA			NA	FALSE		FALSE		FALSE	NA	FALSE	FALSE	NA	FALSE	NA	FALSE	FALSE	NA	FALSE	NA	FALSE	FALSE	FALSE	NA	NA	NA	Cytosol	Nucleoli	cytoplasm	nucleus	1
AIMP1	LTV1							NA	NA	NA			AIMP1	LTV1	Q12904	Q96GA3		SEC	NA			NA	FALSE		FALSE		FALSE	NA	FALSE	FALSE	NA	FALSE	NA	FALSE	FALSE	NA	FALSE	NA	FALSE	FALSE	FALSE	NA	NA	NA	Cytosol	Cytosol	cytoplasm	cytoplasm	1
AIMP1	MAGOH;MAGOHB							NA	NA	NA			AIMP1	MAGOHB	Q12904	Q96A72		SEC	NA			NA	FALSE		FALSE		FALSE	NA	FALSE	FALSE	NA	FALSE	NA	FALSE	FALSE	NA	FALSE	NA	FALSE	FALSE	FALSE	NA	NA	NA	Cytosol		cytoplasm		1
AIMP1	MGEA5							NA	NA	NA			AIMP1	MGEA5	Q12904	O60502		SEC	NA			NA	FALSE		FALSE		FALSE	NA	FALSE	FALSE	NA	FALSE	NA	FALSE	FALSE	NA	FALSE	NA	FALSE	FALSE	FALSE	NA	NA	NA	Cytosol	Cytosol	cytoplasm	cytoplasm	0
AIMP1	MPRIP							NA	NA	NA			AIMP1	MPRIP	Q12904	Q6WCQ1		SEC	NA			NA	FALSE		FALSE		FALSE	NA	FALSE	FALSE	NA	FALSE	NA	FALSE	FALSE	NA	FALSE	NA	FALSE	FALSE	FALSE	NA	NA	NA	Cytosol	Actin filaments	cytoplasm	cytoplasm	1
AIMP1	NCBP1							NA	NA	NA			AIMP1	NCBP1	Q12904	Q09161		SEC	NA			NA	FALSE		FALSE		FALSE	NA	FALSE	FALSE	NA	FALSE	NA	FALSE	FALSE	NA	FALSE	NA	FALSE	FALSE	FALSE	NA	NA	NA	Cytosol	Cytosol	cytoplasm	cytoplasm	1
AIMP1	NCBP2							NA	NA	NA			AIMP1	NCBP2	Q12904	P52298		SEC	NA			NA	FALSE		FALSE		FALSE	NA	FALSE	FALSE	NA	FALSE	NA	FALSE	FALSE	NA	FALSE	NA	FALSE	FALSE	TRUE	NA	383	NA	Cytosol	Nucleoplasm	cytoplasm	nucleus	1
AIMP1	NOC3L							NA	NA	NA			AIMP1	NOC3L	Q12904	Q8WTT2		SEC	NA			NA	FALSE		FALSE		FALSE	NA	FALSE	FALSE	NA	FALSE	NA	FALSE	FALSE	NA	FALSE	NA	FALSE	FALSE	FALSE	NA	NA	NA	Cytosol	Nucleoli	cytoplasm	nucleus	1
AIMP1	NOL6							NA	NA	NA			AIMP1	NOL6	Q12904	Q9H6R4		SEC	NA			NA	FALSE		FALSE		FALSE	NA	FALSE	FALSE	NA	FALSE	NA	FALSE	FALSE	NA	FALSE	NA	FALSE	FALSE	FALSE	NA	NA	NA	Cytosol	Nucleoli	cytoplasm	nucleus	1
AIMP1	NOP10							NA	NA	NA			AIMP1	NOP10	Q12904	Q9NPE3		SEC	NA			NA	FALSE		FALSE		FALSE	NA	FALSE	FALSE	NA	FALSE	NA	FALSE	FALSE	NA	FALSE	NA	FALSE	FALSE	FALSE	NA	NA	NA	Cytosol	Nuclear bodies	cytoplasm	nucleus	1
AIMP1	NOP58							NA	NA	NA			AIMP1	NOP58	Q12904	Q9Y2X3		SEC	NA			NA	FALSE		FALSE		FALSE	NA	FALSE	FALSE	NA	FALSE	NA	FALSE	FALSE	NA	FALSE	NA	FALSE	FALSE	FALSE	NA	NA	NA	Cytosol	Nucleoli fibrillar center	cytoplasm	nucleus	1
AIMP1	NPM1							NA	NA	NA			AIMP1	NPM1	Q12904	P06748		SEC	NA			NA	FALSE		FALSE		FALSE	NA	FALSE	FALSE	NA	FALSE	NA	FALSE	FALSE	NA	FALSE	NA	FALSE	FALSE	TRUE	NA	34	NA	Cytosol	Nucleoli	cytoplasm	nucleus	1
AIMP1	NSUN2							NA	NA	NA			AIMP1	NSUN2	Q12904	Q08J23		SEC	NA			NA	FALSE		FALSE		FALSE	NA	FALSE	FALSE	NA	FALSE	NA	FALSE	FALSE	NA	FALSE	NA	FALSE	FALSE	TRUE	NA	83	NA	Cytosol	Nucleoplasm	cytoplasm	nucleus	1
AIMP1	NVL							NA	NA	NA			AIMP1	NVL	Q12904	O15381		SEC	NA			NA	FALSE		FALSE		FALSE	NA	FALSE	FALSE	NA	FALSE	NA	FALSE	FALSE	NA	FALSE	NA	FALSE	FALSE	FALSE	NA	NA	NA	Cytosol	Nucleoli	cytoplasm	nucleus	1
AIMP1	OGDH							NA	NA	NA			AIMP1	OGDH	Q12904	Q02218		SEC	NA			NA	FALSE		FALSE		FALSE	NA	FALSE	FALSE	NA	FALSE	NA	FALSE	FALSE	NA	FALSE	NA	FALSE	FALSE	FALSE	NA	NA	NA	Cytosol	Mitochondria	cytoplasm	cytoplasm	NA
AIMP1	PABPC4							NA	NA	NA			AIMP1	PABPC4	Q12904	Q13310		SEC	NA			NA	FALSE		FALSE		FALSE	NA	FALSE	FALSE	NA	FALSE	NA	FALSE	FALSE	NA	FALSE	NA	FALSE	FALSE	TRUE	NA	2418	NA	Cytosol	Cytosol	cytoplasm	cytoplasm	1
AIMP1	PABPN1							NA	NA	NA			AIMP1	PABPN1	Q12904	Q86U42		SEC	NA			NA	FALSE		FALSE		FALSE	NA	FALSE	FALSE	NA	FALSE	NA	FALSE	FALSE	NA	FALSE	NA	FALSE	FALSE	TRUE	NA	1107	NA	Cytosol	Nucleoplasm	cytoplasm	nucleus	1
AIMP1	PELP1							NA	NA	NA			AIMP1	PELP1	Q12904	Q8IZL8		SEC	NA			NA	FALSE		FALSE		FALSE	NA	FALSE	FALSE	NA	FALSE	NA	FALSE	FALSE	NA	FALSE	NA	FALSE	FALSE	FALSE	NA	NA	NA	Cytosol	Nucleoli;Nucleoplasm	cytoplasm	nucleus	1
AIMP1	POLR1C							NA	NA	NA			AIMP1	POLR1C	Q12904	O15160		SEC	NA			NA	FALSE		FALSE		FALSE	NA	FALSE	FALSE	NA	FALSE	NA	FALSE	FALSE	NA	FALSE	NA	FALSE	FALSE	FALSE	NA	NA	NA	Cytosol	Nucleoplasm	cytoplasm	nucleus	1
AIMP1	POLR2E							NA	NA	NA			AIMP1	POLR2E	Q12904	P19388		SEC	NA			NA	FALSE		FALSE		FALSE	NA	FALSE	FALSE	NA	FALSE	NA	FALSE	FALSE	NA	FALSE	NA	FALSE	FALSE	FALSE	NA	NA	NA	Cytosol	Nucleoplasm	cytoplasm	nucleus	1
AIMP1	PPAN-P2RY11;PPAN							NA	NA	NA			AIMP1	PPAN-P2RY11	Q12904	A0A0A6YYI3		SEC	NA			NA	FALSE		FALSE		FALSE	NA	FALSE	FALSE	NA	FALSE	NA	FALSE	FALSE	NA	FALSE	NA	FALSE	FALSE	FALSE	NA	NA	NA	Cytosol		cytoplasm		NA
AIMP1	PPP1R12A							NA	NA	NA			AIMP1	PPP1R12A	Q12904	O14974		SEC	NA			NA	FALSE		FALSE		FALSE	NA	FALSE	FALSE	NA	FALSE	NA	FALSE	FALSE	NA	FALSE	NA	FALSE	FALSE	FALSE	NA	NA	NA	Cytosol	Actin filaments;Cytosol	cytoplasm	cytoplasm	NA
AIMP1	PRKAR1A							NA	NA	NA			AIMP1	PRKAR1A	Q12904	P10644		SEC	NA			NA	FALSE		FALSE		FALSE	NA	FALSE	FALSE	NA	FALSE	NA	FALSE	FALSE	NA	FALSE	NA	FALSE	FALSE	FALSE	NA	NA	NA	Cytosol	Cytosol	cytoplasm	cytoplasm	0
AIMP1	PRPF19							NA	NA	NA			AIMP1	PRPF19	Q12904	Q9UMS4		SEC	NA			NA	FALSE		FALSE		FALSE	NA	FALSE	FALSE	NA	FALSE	NA	FALSE	FALSE	NA	FALSE	NA	FALSE	FALSE	FALSE	NA	NA	NA	Cytosol	Nuclear speckles	cytoplasm	nucleus	1
AIMP1	PRPF8							NA	NA	NA			AIMP1	PRPF8	Q12904	Q6P2Q9		SEC	NA			NA	FALSE		FALSE		FALSE	NA	FALSE	TRUE	0.63	FALSE	NA	FALSE	FALSE	NA	FALSE	NA	TRUE	FALSE	TRUE	NA	6062	NA	Cytosol	Nucleoplasm	cytoplasm	nucleus	NA
AIMP1	PWP1							NA	NA	NA			AIMP1	PWP1	Q12904	Q13610		SEC	NA			NA	FALSE		FALSE		FALSE	NA	FALSE	FALSE	NA	FALSE	NA	FALSE	FALSE	NA	FALSE	NA	FALSE	FALSE	FALSE	NA	NA	NA	Cytosol	Nucleoli	cytoplasm	nucleus	0
AIMP1	QARS							NA	NA	NA			AIMP1	QARS	Q12904	P47897;P07814		SEC	NA			NA	TRUE	Multisynthetase complex	FALSE		TRUE	0.261	FALSE	TRUE	0.74	FALSE	NA	FALSE	FALSE	NA	TRUE	0.997950988	TRUE	FALSE	FALSE	NA	NA	NA	Cytosol	Cytosol	cytoplasm	cytoplasm	1
AIMP1	RALA							NA	NA	NA			AIMP1	RALA	Q12904	P11233		SEC	NA			NA	FALSE		FALSE		FALSE	NA	FALSE	FALSE	NA	FALSE	NA	FALSE	FALSE	NA	FALSE	NA	FALSE	FALSE	FALSE	NA	NA	NA	Cytosol	Plasma membrane	cytoplasm	secretory	0
AIMP1	RBM25							NA	NA	NA			AIMP1	RBM25	Q12904	P49756		SEC	NA			NA	FALSE		FALSE		FALSE	NA	FALSE	FALSE	NA	FALSE	NA	FALSE	FALSE	NA	FALSE	NA	FALSE	FALSE	FALSE	NA	NA	NA	Cytosol	Nuclear speckles	cytoplasm	nucleus	1
AIMP1	RBM28							NA	NA	NA			AIMP1	RBM28	Q12904	Q9NW13		SEC	NA			NA	FALSE		FALSE		FALSE	NA	FALSE	FALSE	NA	FALSE	NA	FALSE	FALSE	NA	FALSE	NA	FALSE	FALSE	FALSE	NA	NA	NA	Cytosol	Nucleoli	cytoplasm	nucleus	1
AIMP1	RBM34							NA	NA	NA			AIMP1	RBM34	Q12904	P42696		SEC	NA			NA	FALSE		FALSE		FALSE	NA	FALSE	FALSE	NA	FALSE	NA	FALSE	FALSE	NA	FALSE	NA	FALSE	FALSE	FALSE	NA	NA	NA	Cytosol	Nucleoli	cytoplasm	nucleus	1
AIMP1	RBM8A							NA	NA	NA			AIMP1	RBM8A	Q12904	Q9Y5S9		SEC	NA			NA	FALSE		FALSE		FALSE	NA	FALSE	FALSE	NA	FALSE	NA	FALSE	FALSE	NA	FALSE	NA	FALSE	FALSE	FALSE	NA	NA	NA	Cytosol	Nuclear speckles	cytoplasm	nucleus	1
AIMP1	RBMX							NA	NA	NA			AIMP1	RBMX	Q12904	P38159		SEC	NA			NA	FALSE		FALSE		FALSE	NA	FALSE	FALSE	NA	FALSE	NA	FALSE	FALSE	NA	FALSE	NA	FALSE	FALSE	FALSE	NA	NA	NA	Cytosol	Nucleoplasm	cytoplasm	nucleus	1
AIMP1	RECQL5							NA	NA	NA			AIMP1	RECQL5	Q12904	O94762		SEC	NA			NA	FALSE		FALSE		FALSE	NA	FALSE	FALSE	NA	FALSE	NA	FALSE	FALSE	NA	FALSE	NA	FALSE	FALSE	FALSE	NA	NA	NA	Cytosol	Nucleoplasm	cytoplasm	nucleus	1
AIMP1	RNF220							NA	NA	NA			AIMP1	RNF220	Q12904	Q5VTB9		SEC	NA			NA	FALSE		FALSE		FALSE	NA	FALSE	FALSE	NA	FALSE	NA	FALSE	FALSE	NA	FALSE	NA	FALSE	FALSE	FALSE	NA	NA	NA	Cytosol	Nucleoplasm	cytoplasm	nucleus	0
AIMP1	RPL10							NA	NA	NA			AIMP1	RPL10	Q12904	P27635		SEC	NA			NA	FALSE		FALSE		FALSE	NA	FALSE	FALSE	NA	FALSE	NA	FALSE	FALSE	NA	FALSE	NA	FALSE	FALSE	FALSE	NA	NA	NA	Cytosol	Cytosol;Endoplasmic reticulum	cytoplasm	cytoplasm	1
AIMP1	RPL11							NA	NA	NA			AIMP1	RPL11	Q12904	P62913		SEC	NA			NA	FALSE		FALSE		FALSE	NA	FALSE	FALSE	NA	FALSE	NA	FALSE	FALSE	NA	FALSE	NA	FALSE	FALSE	FALSE	NA	NA	NA	Cytosol	Vesicles	cytoplasm	secretory	1
AIMP1	RPL13							NA	NA	NA			AIMP1	RPL13	Q12904	P26373		SEC	NA			NA	FALSE		FALSE		TRUE	0.081	FALSE	TRUE	0.63	FALSE	NA	FALSE	FALSE	NA	FALSE	NA	TRUE	FALSE	FALSE	NA	NA	NA	Cytosol	Cytosol;Endoplasmic reticulum;Nucleoli	cytoplasm	nucleus&cytoplasm	1
AIMP1	RPL13A							NA	NA	NA			AIMP1	RPL13A	Q12904	P40429		SEC	NA			NA	FALSE		FALSE		FALSE	NA	FALSE	FALSE	NA	FALSE	NA	FALSE	FALSE	NA	FALSE	NA	FALSE	FALSE	FALSE	NA	NA	NA	Cytosol	Cytosol;Nucleoli	cytoplasm	nucleus&cytoplasm	1
AIMP1	RPL14							NA	NA	NA			AIMP1	RPL14	Q12904	P50914		SEC	NA			NA	FALSE		FALSE		FALSE	NA	FALSE	FALSE	NA	FALSE	NA	FALSE	FALSE	NA	FALSE	NA	FALSE	FALSE	FALSE	NA	NA	NA	Cytosol	Cytosol;Endoplasmic reticulum	cytoplasm	cytoplasm	1
AIMP1	RPL15							NA	NA	NA			AIMP1	RPL15	Q12904	P61313		SEC	NA			NA	FALSE		FALSE		TRUE	0.081	FALSE	TRUE	0.63	FALSE	NA	FALSE	FALSE	NA	FALSE	NA	TRUE	FALSE	FALSE	NA	NA	NA	Cytosol		cytoplasm		1
AIMP1	RPL17;RPL17-C18orf32;RPL17;RPL17;RPL17							NA	NA	NA			AIMP1	RPL17-C18orf32	Q12904	A0A0A6YYL6		SEC	NA			NA	FALSE		FALSE		FALSE	NA	FALSE	FALSE	NA	FALSE	NA	FALSE	FALSE	NA	FALSE	NA	FALSE	FALSE	FALSE	NA	NA	NA	Cytosol	Cytosol;Endoplasmic reticulum	cytoplasm	cytoplasm	NA
AIMP1	RPL18							NA	NA	NA			AIMP1	RPL18	Q12904	Q07020		SEC	NA			NA	FALSE		FALSE		FALSE	NA	FALSE	FALSE	NA	FALSE	NA	FALSE	FALSE	NA	FALSE	NA	FALSE	FALSE	FALSE	NA	NA	NA	Cytosol	Cytosol;Endoplasmic reticulum	cytoplasm	cytoplasm	1
AIMP1	RPL18A							NA	NA	NA			AIMP1	RPL18A	Q12904	Q02543		SEC	NA			NA	FALSE		FALSE		FALSE	NA	FALSE	FALSE	NA	FALSE	NA	FALSE	FALSE	NA	FALSE	NA	FALSE	FALSE	FALSE	NA	NA	NA	Cytosol	Cytosol;Nucleoli	cytoplasm	nucleus&cytoplasm	1
AIMP1	RPL19							NA	NA	NA			AIMP1	RPL19	Q12904	P84098		SEC	NA			NA	FALSE		FALSE		FALSE	NA	FALSE	FALSE	NA	FALSE	NA	FALSE	FALSE	NA	FALSE	NA	FALSE	FALSE	FALSE	NA	NA	NA	Cytosol	Cytosol;Nucleoli	cytoplasm	nucleus&cytoplasm	1
AIMP1	RPL21							NA	NA	NA			AIMP1	RPL21	Q12904	P46778		SEC	NA			NA	FALSE		FALSE		TRUE	0.081	FALSE	TRUE	0.63	FALSE	NA	FALSE	FALSE	NA	FALSE	NA	TRUE	FALSE	FALSE	NA	NA	NA	Cytosol	Cytosol;Endoplasmic reticulum;Nucleoli fibrillar center	cytoplasm	nucleus&cytoplasm	1
AIMP1	RPL22							NA	NA	NA			AIMP1	RPL22	Q12904	P35268		SEC	NA			NA	FALSE		FALSE		FALSE	NA	FALSE	FALSE	NA	FALSE	NA	FALSE	FALSE	NA	FALSE	NA	FALSE	FALSE	FALSE	NA	NA	NA	Cytosol	Nucleoli	cytoplasm	nucleus	1
AIMP1	RPL23							NA	NA	NA			AIMP1	RPL23	Q12904	P62829		SEC	NA			NA	FALSE		FALSE		FALSE	NA	FALSE	FALSE	NA	FALSE	NA	FALSE	FALSE	NA	FALSE	NA	FALSE	FALSE	FALSE	NA	NA	NA	Cytosol	Cytosol	cytoplasm	cytoplasm	1
AIMP1	RPL23A							NA	NA	NA			AIMP1	RPL23A	Q12904	P62750		SEC	NA			NA	FALSE		FALSE		TRUE	0.081	FALSE	TRUE	0.63	FALSE	NA	FALSE	FALSE	NA	FALSE	NA	TRUE	FALSE	FALSE	NA	NA	NA	Cytosol	Cytosol;Endoplasmic reticulum;Nucleoli fibrillar center	cytoplasm	nucleus&cytoplasm	1
AIMP1	RPL24							NA	NA	NA			AIMP1	RPL24	Q12904	P83731		SEC	NA			NA	FALSE		FALSE		FALSE	NA	FALSE	FALSE	NA	FALSE	NA	FALSE	FALSE	NA	FALSE	NA	FALSE	FALSE	FALSE	NA	NA	NA	Cytosol	Cytosol;Endoplasmic reticulum	cytoplasm	cytoplasm	1
AIMP1	RPL26							NA	NA	NA			AIMP1	RPL26	Q12904	P61254		SEC	NA			NA	FALSE		FALSE		FALSE	NA	FALSE	FALSE	NA	FALSE	NA	FALSE	FALSE	NA	FALSE	NA	FALSE	FALSE	FALSE	NA	NA	NA	Cytosol	Cytosol;Endoplasmic reticulum	cytoplasm	cytoplasm	1
AIMP1	RPL27							NA	NA	NA			AIMP1	RPL27	Q12904	P61353		SEC	NA			NA	FALSE		FALSE		FALSE	NA	FALSE	FALSE	NA	FALSE	NA	FALSE	FALSE	NA	FALSE	NA	FALSE	FALSE	FALSE	NA	NA	NA	Cytosol		cytoplasm		1
AIMP1	RPL27A							NA	NA	NA			AIMP1	RPL27A	Q12904	P46776		SEC	NA			NA	FALSE		FALSE		TRUE	0.081	FALSE	TRUE	0.63	FALSE	NA	FALSE	FALSE	NA	FALSE	NA	TRUE	FALSE	FALSE	NA	NA	NA	Cytosol	Cytosol;Endoplasmic reticulum	cytoplasm	cytoplasm	1
AIMP1	RPL28							NA	NA	NA			AIMP1	RPL28	Q12904	P46779		SEC	NA			NA	FALSE		FALSE		FALSE	NA	FALSE	FALSE	NA	FALSE	NA	FALSE	FALSE	NA	FALSE	NA	FALSE	FALSE	FALSE	NA	NA	NA	Cytosol	Cytosol;Endoplasmic reticulum	cytoplasm	cytoplasm	1
AIMP1	RPL29							NA	NA	NA			AIMP1	RPL29	Q12904	P47914		SEC	NA			NA	FALSE		FALSE		FALSE	NA	FALSE	FALSE	NA	FALSE	NA	FALSE	FALSE	NA	FALSE	NA	FALSE	FALSE	FALSE	NA	NA	NA	Cytosol	Cytosol;Endoplasmic reticulum;Nucleoli	cytoplasm	nucleus&cytoplasm	1
AIMP1	RPL3							NA	NA	NA			AIMP1	RPL3	Q12904	P39023		SEC	NA			NA	FALSE		FALSE		FALSE	NA	FALSE	FALSE	NA	FALSE	NA	FALSE	FALSE	NA	FALSE	NA	FALSE	FALSE	FALSE	NA	NA	NA	Cytosol	Cytosol;Nucleoli	cytoplasm	nucleus&cytoplasm	1
AIMP1	RPL30							NA	NA	NA			AIMP1	RPL30	Q12904	P62888		SEC	NA			NA	FALSE		FALSE		FALSE	NA	FALSE	FALSE	NA	FALSE	NA	FALSE	FALSE	NA	FALSE	NA	FALSE	FALSE	FALSE	NA	NA	NA	Cytosol	Cytosol;Endoplasmic reticulum	cytoplasm	cytoplasm	1
AIMP1	RPL32							NA	NA	NA			AIMP1	RPL32	Q12904	P62910		SEC	NA			NA	FALSE		FALSE		FALSE	NA	FALSE	FALSE	NA	FALSE	NA	FALSE	FALSE	NA	FALSE	NA	FALSE	FALSE	FALSE	NA	NA	NA	Cytosol	Cytosol;Endoplasmic reticulum	cytoplasm	cytoplasm	1
AIMP1	RPL34							NA	NA	NA			AIMP1	RPL34	Q12904	P49207		SEC	NA			NA	FALSE		FALSE		FALSE	NA	FALSE	FALSE	NA	FALSE	NA	FALSE	FALSE	NA	FALSE	NA	FALSE	FALSE	FALSE	NA	NA	NA	Cytosol	Cytosol;Endoplasmic reticulum;Nucleoli	cytoplasm	nucleus&cytoplasm	1
AIMP1	RPL35							NA	NA	NA			AIMP1	RPL35	Q12904	P42766		SEC	NA			NA	FALSE		FALSE		FALSE	NA	FALSE	FALSE	NA	FALSE	NA	FALSE	FALSE	NA	FALSE	NA	FALSE	FALSE	FALSE	NA	NA	NA	Cytosol	Cytosol;Endoplasmic reticulum	cytoplasm	cytoplasm	1
AIMP1	RPL35A							NA	NA	NA			AIMP1	RPL35A	Q12904	P18077		SEC	NA			NA	FALSE		FALSE		FALSE	NA	FALSE	FALSE	NA	FALSE	NA	FALSE	FALSE	NA	FALSE	NA	FALSE	FALSE	FALSE	NA	NA	NA	Cytosol		cytoplasm		1
AIMP1	RPL36A;RPL36A-HNRNPH2							NA	NA	NA			AIMP1	RPL36A	Q12904	P83881		SEC	NA			NA	FALSE		FALSE		FALSE	NA	FALSE	FALSE	NA	FALSE	NA	FALSE	FALSE	NA	FALSE	NA	FALSE	FALSE	FALSE	NA	NA	NA	Cytosol	Cytosol;Endoplasmic reticulum	cytoplasm	cytoplasm	1
AIMP1	RPL37A							NA	NA	NA			AIMP1	RPL37A	Q12904	P61513		SEC	NA			NA	FALSE		FALSE		FALSE	NA	FALSE	FALSE	NA	FALSE	NA	FALSE	FALSE	NA	FALSE	NA	FALSE	FALSE	FALSE	NA	NA	NA	Cytosol	Cytosol;Endoplasmic reticulum	cytoplasm	cytoplasm	1
AIMP1	RPL6							NA	NA	NA			AIMP1	RPL6	Q12904	Q02878		SEC	NA			NA	FALSE		FALSE		FALSE	NA	FALSE	FALSE	NA	FALSE	NA	FALSE	FALSE	NA	FALSE	NA	FALSE	FALSE	FALSE	NA	NA	NA	Cytosol	Cytokinetic bridge;Microtubules	cytoplasm	cytoplasm	1
AIMP1	RPL7							NA	NA	NA			AIMP1	RPL7	Q12904	P18124		SEC	NA			NA	FALSE		FALSE		FALSE	NA	FALSE	FALSE	NA	FALSE	NA	FALSE	FALSE	NA	FALSE	NA	FALSE	FALSE	FALSE	NA	NA	NA	Cytosol	Cytosol;Endoplasmic reticulum	cytoplasm	cytoplasm	1
AIMP1	RPL7A							NA	NA	NA			AIMP1	RPL7A	Q12904	P62424		SEC	NA			NA	FALSE		FALSE		TRUE	0.081	FALSE	TRUE	0.63	FALSE	NA	FALSE	FALSE	NA	FALSE	NA	TRUE	FALSE	FALSE	NA	NA	NA	Cytosol	Nucleoli	cytoplasm	nucleus	1
AIMP1	RPL7L1							NA	NA	NA			AIMP1	RPL7L1	Q12904	Q6DKI1		SEC	NA			NA	FALSE		FALSE		FALSE	NA	FALSE	FALSE	NA	FALSE	NA	FALSE	FALSE	NA	FALSE	NA	FALSE	FALSE	FALSE	NA	NA	NA	Cytosol	Mitochondria;Nucleoli	cytoplasm	nucleus&cytoplasm	1
AIMP1	RPL9							NA	NA	NA			AIMP1	RPL9	Q12904	P32969		SEC	NA			NA	FALSE		FALSE		FALSE	NA	FALSE	FALSE	NA	FALSE	NA	FALSE	FALSE	NA	FALSE	NA	FALSE	FALSE	FALSE	NA	NA	NA	Cytosol	Cytosol;Endoplasmic reticulum	cytoplasm	cytoplasm	1
AIMP1	RPS11							NA	NA	NA			AIMP1	RPS11	Q12904	P62280		SEC	NA			NA	FALSE		FALSE		FALSE	NA	FALSE	FALSE	NA	FALSE	NA	FALSE	FALSE	NA	FALSE	NA	FALSE	FALSE	TRUE	NA	30	NA	Cytosol	Cytosol;Endoplasmic reticulum	cytoplasm	cytoplasm	1
AIMP1	RPS13							NA	NA	NA			AIMP1	RPS13	Q12904	P62277		SEC	NA			NA	FALSE		FALSE		FALSE	NA	FALSE	FALSE	NA	FALSE	NA	FALSE	FALSE	NA	FALSE	NA	FALSE	FALSE	FALSE	NA	NA	NA	Cytosol	Endoplasmic reticulum	cytoplasm	secretory	1
AIMP1	RPS14							NA	NA	NA			AIMP1	RPS14	Q12904	P62263		SEC	NA			NA	FALSE		FALSE		FALSE	NA	FALSE	FALSE	NA	FALSE	NA	FALSE	FALSE	NA	FALSE	NA	FALSE	FALSE	FALSE	NA	NA	NA	Cytosol	Cytosol;Endoplasmic reticulum	cytoplasm	cytoplasm	1
AIMP1	RPS15A							NA	NA	NA			AIMP1	RPS15A	Q12904	P62244		SEC	NA			NA	FALSE		FALSE		FALSE	NA	FALSE	FALSE	NA	FALSE	NA	FALSE	FALSE	NA	FALSE	NA	FALSE	FALSE	FALSE	NA	NA	NA	Cytosol		cytoplasm		1
AIMP1	RPS16							NA	NA	NA			AIMP1	RPS16	Q12904	P62249		SEC	NA			NA	FALSE		FALSE		FALSE	NA	FALSE	FALSE	NA	FALSE	NA	FALSE	FALSE	NA	FALSE	NA	FALSE	FALSE	FALSE	NA	NA	NA	Cytosol	Cytosol;Endoplasmic reticulum	cytoplasm	cytoplasm	1
AIMP1	RPS17							NA	NA	NA			AIMP1	RPS17	Q12904	P08708		SEC	NA			NA	FALSE		FALSE		FALSE	NA	FALSE	FALSE	NA	FALSE	NA	FALSE	FALSE	NA	FALSE	NA	FALSE	FALSE	FALSE	NA	NA	NA	Cytosol	Cytosol;Endoplasmic reticulum	cytoplasm	cytoplasm	1
AIMP1	RPS19							NA	NA	NA			AIMP1	RPS19	Q12904	P39019		SEC	NA			NA	FALSE		FALSE		FALSE	NA	FALSE	FALSE	NA	FALSE	NA	FALSE	FALSE	NA	FALSE	NA	FALSE	FALSE	FALSE	NA	NA	NA	Cytosol	Nucleoplasm	cytoplasm	nucleus	1
AIMP1	RPS2							NA	NA	NA			AIMP1	RPS2	Q12904	P15880		SEC	NA			NA	FALSE		FALSE		FALSE	NA	FALSE	FALSE	NA	FALSE	NA	FALSE	FALSE	NA	FALSE	NA	FALSE	FALSE	FALSE	NA	NA	NA	Cytosol	Cytosol;Endoplasmic reticulum	cytoplasm	cytoplasm	1
AIMP1	RPS20							NA	NA	NA			AIMP1	RPS20	Q12904	P60866		SEC	NA			NA	FALSE		FALSE		FALSE	NA	FALSE	FALSE	NA	FALSE	NA	FALSE	FALSE	NA	FALSE	NA	FALSE	FALSE	FALSE	NA	NA	NA	Cytosol	Cytosol;Endoplasmic reticulum	cytoplasm	cytoplasm	1
AIMP1	RPS23							NA	NA	NA			AIMP1	RPS23	Q12904	P62266		SEC	NA			NA	FALSE		FALSE		FALSE	NA	FALSE	FALSE	NA	FALSE	NA	FALSE	FALSE	NA	FALSE	NA	FALSE	FALSE	FALSE	NA	NA	NA	Cytosol	Cytosol;Endoplasmic reticulum	cytoplasm	cytoplasm	1
AIMP1	RPS25							NA	NA	NA			AIMP1	RPS25	Q12904	P62851		SEC	NA			NA	FALSE		FALSE		FALSE	NA	FALSE	FALSE	NA	FALSE	NA	FALSE	FALSE	NA	FALSE	NA	FALSE	FALSE	FALSE	NA	NA	NA	Cytosol	Cytosol;Endoplasmic reticulum	cytoplasm	cytoplasm	1
AIMP1	RPS26							NA	NA	NA			AIMP1	RPS26	Q12904	P62854		SEC	NA			NA	FALSE		FALSE		FALSE	NA	FALSE	FALSE	NA	FALSE	NA	FALSE	FALSE	NA	FALSE	NA	FALSE	FALSE	FALSE	NA	NA	NA	Cytosol	Cytosol;Endoplasmic reticulum	cytoplasm	cytoplasm	1
AIMP1	RPS28							NA	NA	NA			AIMP1	RPS28	Q12904	P62857		SEC	NA			NA	FALSE		FALSE		FALSE	NA	FALSE	FALSE	NA	FALSE	NA	FALSE	FALSE	NA	FALSE	NA	FALSE	FALSE	FALSE	NA	NA	NA	Cytosol	Cytosol	cytoplasm	cytoplasm	1
AIMP1	RPS29							NA	NA	NA			AIMP1	RPS29	Q12904	P62273		SEC	NA			NA	FALSE		FALSE		FALSE	NA	FALSE	FALSE	NA	FALSE	NA	FALSE	FALSE	NA	FALSE	NA	FALSE	FALSE	FALSE	NA	NA	NA	Cytosol	Cytosol;Endoplasmic reticulum	cytoplasm	cytoplasm	1
AIMP1	RPS3A							NA	NA	NA			AIMP1	RPS3A	Q12904	P61247		SEC	NA			NA	FALSE		FALSE		FALSE	NA	FALSE	FALSE	NA	FALSE	NA	FALSE	FALSE	NA	FALSE	NA	FALSE	FALSE	FALSE	NA	NA	NA	Cytosol	Cytosol;Endoplasmic reticulum;Nucleoli	cytoplasm	nucleus&cytoplasm	1
AIMP1	RPS4X							NA	NA	NA			AIMP1	RPS4X	Q12904	P62701		SEC	NA			NA	FALSE		FALSE		FALSE	NA	FALSE	FALSE	NA	FALSE	NA	FALSE	FALSE	NA	FALSE	NA	FALSE	FALSE	FALSE	NA	NA	NA	Cytosol		cytoplasm		1
AIMP1	RPS6							NA	NA	NA			AIMP1	RPS6	Q12904	P62753		SEC	NA			NA	FALSE		FALSE		FALSE	NA	FALSE	FALSE	NA	FALSE	NA	FALSE	FALSE	NA	FALSE	NA	FALSE	FALSE	FALSE	NA	NA	NA	Cytosol	Cytosol;Endoplasmic reticulum	cytoplasm	cytoplasm	1
AIMP1	RPS8							NA	NA	NA			AIMP1	RPS8	Q12904	P62241		SEC	NA			NA	FALSE		FALSE		FALSE	NA	FALSE	FALSE	NA	FALSE	NA	FALSE	FALSE	NA	FALSE	NA	FALSE	FALSE	FALSE	NA	NA	NA	Cytosol	Cytosol;Endoplasmic reticulum	cytoplasm	cytoplasm	1
AIMP1	RPS9							NA	NA	NA			AIMP1	RPS9	Q12904	P46781		SEC	NA			NA	FALSE		FALSE		FALSE	NA	FALSE	FALSE	NA	FALSE	NA	FALSE	FALSE	NA	FALSE	NA	FALSE	FALSE	FALSE	NA	NA	NA	Cytosol		cytoplasm		1
AIMP1	RRP1							NA	NA	NA			AIMP1	RRP1	Q12904	P56182;P05386		SEC	NA			NA	FALSE		FALSE		FALSE	NA	FALSE	FALSE	NA	FALSE	NA	FALSE	FALSE	NA	FALSE	NA	FALSE	FALSE	FALSE	NA	NA	NA	Cytosol	Nucleoli	cytoplasm	nucleus	1
AIMP1	RRP15							NA	NA	NA			AIMP1	RRP15	Q12904	Q9Y3B9		SEC	NA			NA	FALSE		FALSE		FALSE	NA	FALSE	FALSE	NA	FALSE	NA	FALSE	FALSE	NA	FALSE	NA	FALSE	FALSE	FALSE	NA	NA	NA	Cytosol	Nucleoli	cytoplasm	nucleus	1
AIMP1	RRP1B							NA	NA	NA			AIMP1	RRP1B	Q12904	Q14684		SEC	NA			NA	FALSE		FALSE		FALSE	NA	FALSE	FALSE	NA	FALSE	NA	FALSE	FALSE	NA	FALSE	NA	FALSE	FALSE	FALSE	NA	NA	NA	Cytosol	Nucleoli	cytoplasm	nucleus	1
AIMP1	RRS1							NA	NA	NA			AIMP1	RRS1	Q12904	Q15050		SEC	NA			NA	FALSE		FALSE		FALSE	NA	FALSE	FALSE	NA	FALSE	NA	FALSE	FALSE	NA	FALSE	NA	FALSE	FALSE	FALSE	NA	NA	NA	Cytosol	Nucleoli	cytoplasm	nucleus	1
AIMP1	RSL1D1							NA	NA	NA			AIMP1	RSL1D1	Q12904	O76021		SEC	NA			NA	FALSE		FALSE		FALSE	NA	FALSE	FALSE	NA	FALSE	NA	FALSE	FALSE	NA	FALSE	NA	FALSE	FALSE	FALSE	NA	NA	NA	Cytosol	Nucleoli	cytoplasm	nucleus	1
AIMP1	RTCB							NA	NA	NA			AIMP1	RTCB	Q12904	Q9Y3I0		SEC	NA			NA	FALSE		FALSE		FALSE	NA	FALSE	FALSE	NA	FALSE	NA	FALSE	FALSE	NA	FALSE	NA	FALSE	FALSE	FALSE	NA	NA	NA	Cytosol	Nucleoplasm	cytoplasm	nucleus	1
AIMP1	SAFB2							NA	NA	NA			AIMP1	SAFB2	Q12904	Q14151		SEC	NA			NA	FALSE		FALSE		FALSE	NA	FALSE	FALSE	NA	FALSE	NA	FALSE	FALSE	NA	FALSE	NA	FALSE	FALSE	TRUE	NA	763	NA	Cytosol	Nucleoplasm	cytoplasm	nucleus	1
AIMP1	SAP30BP							NA	NA	NA			AIMP1	SAP30BP	Q12904	Q9UHR5		SEC	NA			NA	FALSE		FALSE		FALSE	NA	FALSE	FALSE	NA	FALSE	NA	FALSE	FALSE	NA	FALSE	NA	FALSE	FALSE	FALSE	NA	NA	NA	Cytosol	Nucleoplasm	cytoplasm	nucleus	1
AIMP1	SENP3							NA	NA	NA			AIMP1	SENP3	Q12904	Q9H4L4		SEC	NA			NA	FALSE		FALSE		FALSE	NA	FALSE	FALSE	NA	FALSE	NA	FALSE	FALSE	NA	FALSE	NA	FALSE	FALSE	FALSE	NA	NA	NA	Cytosol	Nucleoli;Nucleoplasm	cytoplasm	nucleus	1
AIMP1	SNAP23							NA	NA	NA			AIMP1	SNAP23	Q12904	O00161		SEC	NA			NA	FALSE		FALSE		FALSE	NA	FALSE	FALSE	NA	FALSE	NA	FALSE	FALSE	NA	FALSE	NA	FALSE	FALSE	FALSE	NA	NA	NA	Cytosol	Plasma membrane	cytoplasm	secretory	0
AIMP1	SNW1							NA	NA	NA			AIMP1	SNW1	Q12904	Q13573		SEC	NA			NA	FALSE		FALSE		FALSE	NA	FALSE	FALSE	NA	FALSE	NA	FALSE	FALSE	NA	FALSE	NA	FALSE	FALSE	FALSE	NA	NA	NA	Cytosol	Nucleoplasm	cytoplasm	nucleus	1
AIMP1	SRP19							NA	NA	NA			AIMP1	SRP19	Q12904	P09132		SEC	NA			NA	FALSE		FALSE		FALSE	NA	FALSE	FALSE	NA	FALSE	NA	FALSE	FALSE	NA	FALSE	NA	FALSE	FALSE	FALSE	NA	NA	NA	Cytosol		cytoplasm		1
AIMP1	SRPK2							NA	NA	NA			AIMP1	SRPK2	Q12904	P78362		SEC	NA			NA	FALSE		FALSE		FALSE	NA	FALSE	FALSE	NA	FALSE	NA	FALSE	FALSE	NA	FALSE	NA	FALSE	FALSE	FALSE	NA	NA	NA	Cytosol	Cytosol;Nucleoplasm	cytoplasm	nucleus&cytoplasm	1
AIMP1	SRRM2							NA	NA	NA			AIMP1	SRRM2	Q12904	Q9UQ35		SEC	NA			NA	FALSE		FALSE		FALSE	NA	FALSE	FALSE	NA	FALSE	NA	FALSE	FALSE	NA	FALSE	NA	FALSE	FALSE	FALSE	NA	NA	NA	Cytosol	Nuclear speckles	cytoplasm	nucleus	1
AIMP1	SRRT							NA	NA	NA			AIMP1	SRRT	Q12904	Q9BXP5		SEC	NA			NA	FALSE		FALSE		FALSE	NA	FALSE	FALSE	NA	FALSE	NA	FALSE	FALSE	NA	FALSE	NA	FALSE	FALSE	FALSE	NA	NA	NA	Cytosol	Nucleoplasm	cytoplasm	nucleus	1
AIMP1	SRSF1							NA	NA	NA			AIMP1	SRSF1	Q12904	Q07955		SEC	NA			NA	FALSE		FALSE		FALSE	NA	FALSE	FALSE	NA	FALSE	NA	FALSE	FALSE	NA	FALSE	NA	FALSE	FALSE	TRUE	NA	1205	NA	Cytosol	Nucleoplasm	cytoplasm	nucleus	1
AIMP1	SRSF4							NA	NA	NA			AIMP1	SRSF4	Q12904	Q08170		SEC	NA			NA	FALSE		FALSE		FALSE	NA	FALSE	FALSE	NA	FALSE	NA	FALSE	FALSE	NA	FALSE	NA	FALSE	FALSE	FALSE	NA	NA	NA	Cytosol	Nuclear speckles	cytoplasm	nucleus	1
AIMP1	TAF15							NA	NA	NA			AIMP1	TAF15	Q12904	Q92804;Q16514		SEC	NA			NA	FALSE		FALSE		FALSE	NA	FALSE	FALSE	NA	FALSE	NA	FALSE	FALSE	NA	FALSE	NA	FALSE	FALSE	TRUE	NA	445	NA	Cytosol	Nucleoplasm	cytoplasm	nucleus	1
AIMP1	TMPO							NA	NA	NA			AIMP1	TMPO	Q12904	P42167		SEC	NA			NA	FALSE		FALSE		FALSE	NA	FALSE	FALSE	NA	FALSE	NA	FALSE	FALSE	NA	FALSE	NA	FALSE	FALSE	FALSE	NA	NA	NA	Cytosol	Nuclear membrane	cytoplasm	nucleus	1
AIMP1	TRA2A							NA	NA	NA			AIMP1	TRA2A	Q12904	Q13595		SEC	NA			NA	FALSE		FALSE		FALSE	NA	FALSE	FALSE	NA	FALSE	NA	FALSE	FALSE	NA	FALSE	NA	FALSE	FALSE	TRUE	NA	566	NA	Cytosol	Nucleoli	cytoplasm	nucleus	1
AIMP1	UTP14A							NA	NA	NA			AIMP1	UTP14A	Q12904	Q9BVJ6		SEC	NA			NA	FALSE		FALSE		FALSE	NA	FALSE	FALSE	NA	FALSE	NA	FALSE	FALSE	NA	FALSE	NA	FALSE	FALSE	FALSE	NA	NA	NA	Cytosol	Nucleoli	cytoplasm	nucleus	1
AIMP1	WDR18							NA	NA	NA			AIMP1	WDR18	Q12904	Q9BV38		SEC	NA			NA	FALSE		FALSE		FALSE	NA	FALSE	FALSE	NA	FALSE	NA	FALSE	FALSE	NA	FALSE	NA	FALSE	FALSE	FALSE	NA	NA	NA	Cytosol	Nucleoplasm	cytoplasm	nucleus	1
AIMP1	ZNF768							NA	NA	NA			AIMP1	ZNF768	Q12904	Q9H5H4		SEC	NA			NA	FALSE		FALSE		FALSE	NA	FALSE	FALSE	NA	FALSE	NA	FALSE	FALSE	NA	FALSE	NA	FALSE	FALSE	FALSE	NA	NA	NA	Cytosol	Nucleoplasm	cytoplasm	nucleus	1
AIMP2	ARHGEF2							NA	NA	NA			AIMP2	ARHGEF2	Q13155	Q92974		SEC	NA			NA	FALSE		FALSE		FALSE	NA	FALSE	FALSE	NA	FALSE	NA	FALSE	FALSE	NA	FALSE	NA	FALSE	FALSE	FALSE	NA	NA	NA	Cytosol		cytoplasm		1
AIMP2	BCAS2							NA	NA	NA			AIMP2	BCAS2	Q13155	O75934		SEC	NA			NA	FALSE		FALSE		TRUE	0.583	TRUE	TRUE	0.63	FALSE	NA	FALSE	FALSE	NA	FALSE	NA	TRUE	FALSE	FALSE	NA	NA	NA	Cytosol	Centrosome;Nuclear speckles	cytoplasm	nucleus&cytoplasm	0
AIMP2	BRIX1							NA	NA	NA			AIMP2	BRIX1	Q13155	Q8TDN6		SEC	NA			NA	FALSE		FALSE		FALSE	NA	FALSE	FALSE	NA	FALSE	NA	FALSE	FALSE	NA	FALSE	NA	FALSE	FALSE	FALSE	NA	NA	NA	Cytosol	Nucleoli	cytoplasm	nucleus	1
AIMP2	C14orf166							NA	NA	NA			AIMP2	C14orf166	Q13155	Q9Y224		SEC	NA			NA	FALSE		FALSE		FALSE	NA	FALSE	FALSE	NA	FALSE	NA	FALSE	FALSE	NA	FALSE	NA	FALSE	FALSE	FALSE	NA	NA	NA	Cytosol		cytoplasm		1
AIMP2	C8orf33							NA	NA	NA			AIMP2	C8orf33	Q13155	Q9H7E9		SEC	NA			NA	FALSE		FALSE		FALSE	NA	FALSE	FALSE	NA	FALSE	NA	FALSE	FALSE	NA	FALSE	NA	FALSE	FALSE	FALSE	NA	NA	NA	Cytosol	Nucleoplasm;Plasma membrane	cytoplasm	nucleus	1
AIMP2	CD59							NA	NA	NA			AIMP2	CD59	Q13155	P13987		SEC	NA			NA	FALSE		FALSE		FALSE	NA	FALSE	FALSE	NA	FALSE	NA	FALSE	FALSE	NA	FALSE	NA	FALSE	FALSE	FALSE	NA	NA	NA	Cytosol	Golgi apparatus;Vesicles	cytoplasm	secretory	0
AIMP2	CDC5L							NA	NA	NA			AIMP2	CDC5L	Q13155	Q99459		SEC	NA			NA	FALSE		FALSE		FALSE	NA	FALSE	FALSE	NA	FALSE	NA	FALSE	FALSE	NA	FALSE	NA	FALSE	FALSE	FALSE	NA	NA	NA	Cytosol	Nucleoplasm	cytoplasm	nucleus	1
AIMP2	CEP170							NA	NA	NA			AIMP2	CEP170	Q13155	Q5SW79		SEC	NA			NA	FALSE		FALSE		FALSE	NA	FALSE	FALSE	NA	FALSE	NA	FALSE	FALSE	NA	FALSE	NA	FALSE	FALSE	FALSE	NA	NA	NA	Cytosol	Centrosome	cytoplasm	cytoplasm	0
AIMP2	CEP44							NA	NA	NA			AIMP2	CEP44	Q13155	Q9C0F1		SEC	NA			NA	FALSE		FALSE		FALSE	NA	FALSE	FALSE	NA	FALSE	NA	FALSE	FALSE	NA	FALSE	NA	FALSE	FALSE	FALSE	NA	NA	NA	Cytosol		cytoplasm		0
AIMP2	CHTOP							NA	NA	NA			AIMP2	CHTOP	Q13155	Q9Y3Y2		SEC	NA			NA	FALSE		FALSE		FALSE	NA	FALSE	FALSE	NA	FALSE	NA	FALSE	FALSE	NA	FALSE	NA	FALSE	FALSE	FALSE	NA	NA	NA	Cytosol	Nuclear speckles	cytoplasm	nucleus	1
AIMP2	CRNKL1							NA	NA	NA			AIMP2	CRNKL1	Q13155	Q9BZJ0		SEC	NA			NA	FALSE		FALSE		FALSE	NA	FALSE	FALSE	NA	FALSE	NA	FALSE	FALSE	NA	FALSE	NA	FALSE	FALSE	FALSE	NA	NA	NA	Cytosol		cytoplasm		1
AIMP2	DARS							NA	NA	NA			AIMP2	DARS	Q13155	P14868		SEC	NA			NA	FALSE		TRUE	Multisynthetase complex	FALSE	NA	FALSE	FALSE	NA	FALSE	NA	FALSE	FALSE	NA	FALSE	NA	TRUE	FALSE	FALSE	NA	NA	NA	Cytosol	Cytosol	cytoplasm	cytoplasm	1
AIMP2	DBN1							NA	NA	NA			AIMP2	DBN1	Q13155	Q16643		SEC	NA			NA	FALSE		FALSE		FALSE	NA	FALSE	FALSE	NA	FALSE	NA	FALSE	FALSE	NA	FALSE	NA	FALSE	FALSE	FALSE	NA	NA	NA	Cytosol	Actin filaments;Plasma membrane	cytoplasm	cytoplasm	1
AIMP2	DDX1							NA	NA	NA			AIMP2	DDX1	Q13155	Q92499		SEC	NA			NA	FALSE		FALSE		FALSE	NA	FALSE	FALSE	NA	FALSE	NA	FALSE	FALSE	NA	FALSE	NA	FALSE	FALSE	FALSE	NA	NA	NA	Cytosol	Nucleoplasm	cytoplasm	nucleus	1
AIMP2	DDX21							NA	NA	NA			AIMP2	DDX21	Q13155	Q9NR30;Q9NY93		SEC	NA			NA	FALSE		FALSE		FALSE	NA	FALSE	FALSE	NA	FALSE	NA	FALSE	FALSE	NA	FALSE	NA	FALSE	FALSE	TRUE	NA	57	NA	Cytosol	Nucleoli	cytoplasm	nucleus	1
AIMP2	DDX27							NA	NA	NA			AIMP2	DDX27	Q13155	Q96GQ7		SEC	NA			NA	FALSE		FALSE		FALSE	NA	FALSE	FALSE	NA	FALSE	NA	FALSE	FALSE	NA	FALSE	NA	FALSE	FALSE	FALSE	NA	NA	NA	Cytosol	Nucleoli	cytoplasm	nucleus	1
AIMP2	DDX50							NA	NA	NA			AIMP2	DDX50	Q13155	Q9BQ39		SEC	NA			NA	FALSE		FALSE		FALSE	NA	FALSE	FALSE	NA	FALSE	NA	FALSE	FALSE	NA	FALSE	NA	FALSE	FALSE	FALSE	NA	NA	NA	Cytosol	Nucleoli	cytoplasm	nucleus	1
AIMP2	DDX54							NA	NA	NA			AIMP2	DDX54	Q13155	Q8TDD1		SEC	NA			NA	FALSE		FALSE		FALSE	NA	FALSE	FALSE	NA	FALSE	NA	FALSE	FALSE	NA	FALSE	NA	FALSE	FALSE	FALSE	NA	NA	NA	Cytosol	Golgi apparatus;Nucleoli;Nucleoplasm	cytoplasm	nucleus	1
AIMP2	DDX56							NA	NA	NA			AIMP2	DDX56	Q13155	Q9NY93		SEC	NA			NA	FALSE		FALSE		FALSE	NA	FALSE	FALSE	NA	FALSE	NA	FALSE	FALSE	NA	FALSE	NA	FALSE	FALSE	FALSE	NA	NA	NA	Cytosol	Nucleoli	cytoplasm	nucleus	1
AIMP2	DHX30							NA	NA	NA			AIMP2	DHX30	Q13155	Q7L2E3		SEC	NA			NA	FALSE		FALSE		FALSE	NA	FALSE	FALSE	NA	FALSE	NA	FALSE	FALSE	NA	FALSE	NA	FALSE	FALSE	TRUE	NA	349	NA	Cytosol	Mitochondria	cytoplasm	cytoplasm	1
AIMP2	DYNLL2							NA	NA	NA			AIMP2	DYNLL2	Q13155	Q96FJ2		SEC	NA			NA	FALSE		FALSE		FALSE	NA	FALSE	FALSE	NA	FALSE	NA	FALSE	FALSE	NA	FALSE	NA	FALSE	FALSE	FALSE	NA	NA	NA	Cytosol	Cytosol;Nucleoplasm	cytoplasm	nucleus&cytoplasm	0
AIMP2	EBNA1BP2							NA	NA	NA			AIMP2	EBNA1BP2	Q13155	Q99848		SEC	NA			NA	FALSE		FALSE		FALSE	NA	FALSE	FALSE	NA	FALSE	NA	FALSE	FALSE	NA	FALSE	NA	FALSE	FALSE	FALSE	NA	NA	NA	Cytosol	Nucleoli	cytoplasm	nucleus	1
AIMP2	EEF1E1							NA	NA	NA			AIMP2	EEF1E1	Q13155	O43324		SEC	NA			NA	TRUE	Multisynthetase complex	TRUE	Multisynthetase complex	TRUE	0.223	FALSE	TRUE	0.74	FALSE	NA	FALSE	FALSE	NA	FALSE	NA	TRUE	FALSE	FALSE	NA	NA	NA	Cytosol	Cytosol;Nucleoplasm	cytoplasm	nucleus&cytoplasm	1
AIMP2	EIF4A3							NA	NA	NA			AIMP2	EIF4A3	Q13155	P38919		SEC	NA			NA	FALSE		FALSE		FALSE	NA	FALSE	FALSE	NA	FALSE	NA	FALSE	FALSE	NA	FALSE	NA	FALSE	FALSE	FALSE	NA	NA	NA	Cytosol	Nucleoplasm	cytoplasm	nucleus	1
AIMP2	EMD							NA	NA	NA			AIMP2	EMD	Q13155	P50402		SEC	NA			NA	FALSE		FALSE		FALSE	NA	FALSE	FALSE	NA	FALSE	NA	FALSE	FALSE	NA	FALSE	NA	FALSE	FALSE	FALSE	NA	NA	NA	Cytosol	Endoplasmic reticulum;Nuclear membrane	cytoplasm	nucleus	1
AIMP2	GAR1							NA	NA	NA			AIMP2	GAR1	Q13155	Q9NY12		SEC	NA			NA	FALSE		FALSE		FALSE	NA	FALSE	FALSE	NA	FALSE	NA	FALSE	FALSE	NA	FALSE	NA	FALSE	FALSE	FALSE	NA	NA	NA	Cytosol	Nucleoli fibrillar center;Nucleoplasm	cytoplasm	nucleus	1
AIMP2	GNB1							NA	NA	NA			AIMP2	GNB1	Q13155	P62873		SEC	NA			NA	FALSE		FALSE		FALSE	NA	FALSE	FALSE	NA	FALSE	NA	FALSE	FALSE	NA	FALSE	NA	FALSE	FALSE	FALSE	NA	NA	NA	Cytosol	Plasma membrane	cytoplasm	secretory	1
AIMP2	GNB2							NA	NA	NA			AIMP2	GNB2	Q13155	P62879		SEC	NA			NA	FALSE		FALSE		FALSE	NA	FALSE	FALSE	NA	FALSE	NA	FALSE	FALSE	NA	FALSE	NA	FALSE	FALSE	FALSE	NA	NA	NA	Cytosol	Plasma membrane	cytoplasm	secretory	0
AIMP2	GNG12							NA	NA	NA			AIMP2	GNG12	Q13155	Q9UBI6		SEC	NA			NA	FALSE		FALSE		FALSE	NA	FALSE	FALSE	NA	FALSE	NA	FALSE	FALSE	NA	FALSE	NA	FALSE	FALSE	FALSE	NA	NA	NA	Cytosol	Mitochondria	cytoplasm	cytoplasm	0
AIMP2	GNL2							NA	NA	NA			AIMP2	GNL2	Q13155	Q13823		SEC	NA			NA	FALSE		FALSE		FALSE	NA	FALSE	FALSE	NA	FALSE	NA	FALSE	FALSE	NA	FALSE	NA	FALSE	FALSE	FALSE	NA	NA	NA	Cytosol	Nucleoli	cytoplasm	nucleus	1
AIMP2	GNL3							NA	NA	NA			AIMP2	GNL3	Q13155	Q9BVP2		SEC	NA			NA	FALSE		FALSE		FALSE	NA	FALSE	FALSE	NA	FALSE	NA	FALSE	FALSE	NA	FALSE	NA	FALSE	FALSE	TRUE	NA	29	NA	Cytosol	Nucleoli	cytoplasm	nucleus	1
AIMP2	GPATCH4							NA	NA	NA			AIMP2	GPATCH4	Q13155	Q5T3I0		SEC	NA			NA	FALSE		FALSE		FALSE	NA	FALSE	FALSE	NA	FALSE	NA	FALSE	FALSE	NA	FALSE	NA	FALSE	FALSE	FALSE	NA	NA	NA	Cytosol	Nucleoli;Nucleoplasm	cytoplasm	nucleus	1
AIMP2	GSE1							NA	NA	NA			AIMP2	GSE1	Q13155	Q14687		SEC	NA			NA	FALSE		FALSE		FALSE	NA	FALSE	FALSE	NA	FALSE	NA	FALSE	FALSE	NA	FALSE	NA	FALSE	FALSE	FALSE	NA	NA	NA	Cytosol	Mitochondria	cytoplasm	cytoplasm	0
AIMP2	GTPBP4							NA	NA	NA			AIMP2	GTPBP4	Q13155	Q9BZE4		SEC	NA			NA	FALSE		FALSE		FALSE	NA	FALSE	FALSE	NA	FALSE	NA	FALSE	FALSE	NA	FALSE	NA	FALSE	FALSE	FALSE	NA	NA	NA	Cytosol	Nucleoli	cytoplasm	nucleus	1
AIMP2	HIST1H4A							NA	NA	NA			AIMP2	HIST1H4A	Q13155	P62805		SEC	NA			NA	FALSE		FALSE		FALSE	NA	FALSE	FALSE	NA	FALSE	NA	FALSE	FALSE	NA	FALSE	NA	FALSE	FALSE	FALSE	NA	NA	NA	Cytosol		cytoplasm		1
AIMP2	HNRNPA1							NA	NA	NA			AIMP2	HNRNPA1	Q13155	P09651		SEC	NA			NA	FALSE		FALSE		TRUE	0.081	FALSE	TRUE	0.63	FALSE	NA	FALSE	FALSE	NA	FALSE	NA	TRUE	FALSE	TRUE	NA	47	NA	Cytosol	Nucleoplasm	cytoplasm	nucleus	1
AIMP2	HNRNPA2B1							NA	NA	NA			AIMP2	HNRNPA2B1	Q13155	P22626		SEC	NA			NA	FALSE		FALSE		FALSE	NA	FALSE	FALSE	NA	FALSE	NA	FALSE	FALSE	NA	FALSE	NA	FALSE	FALSE	FALSE	NA	NA	NA	Cytosol	Nucleoplasm	cytoplasm	nucleus	1
AIMP2	HNRNPA3							NA	NA	NA			AIMP2	HNRNPA3	Q13155	P51991		SEC	NA			NA	FALSE		FALSE		FALSE	NA	FALSE	FALSE	NA	FALSE	NA	FALSE	FALSE	NA	FALSE	NA	FALSE	FALSE	FALSE	NA	NA	NA	Cytosol	Nucleoplasm	cytoplasm	nucleus	1
AIMP2	IARS							NA	NA	NA			AIMP2	IARS	Q13155	P41252		SEC	NA			NA	FALSE		TRUE	Multisynthetase complex	FALSE	NA	FALSE	FALSE	NA	FALSE	NA	FALSE	FALSE	NA	FALSE	NA	TRUE	FALSE	FALSE	NA	NA	NA	Cytosol	Cytosol	cytoplasm	cytoplasm	1
AIMP2	KIF11							NA	NA	NA			AIMP2	KIF11	Q13155	P52732		SEC	NA			NA	FALSE		FALSE		FALSE	NA	FALSE	FALSE	NA	FALSE	NA	FALSE	FALSE	NA	FALSE	NA	FALSE	FALSE	FALSE	NA	NA	NA	Cytosol	Cytosol	cytoplasm	cytoplasm	1
AIMP2	KRI1							NA	NA	NA			AIMP2	KRI1	Q13155	Q8N9T8		SEC	NA			NA	FALSE		FALSE		FALSE	NA	FALSE	FALSE	NA	FALSE	NA	FALSE	FALSE	NA	FALSE	NA	FALSE	FALSE	FALSE	NA	NA	NA	Cytosol	Nucleoli	cytoplasm	nucleus	1
AIMP2	KRR1							NA	NA	NA			AIMP2	KRR1	Q13155	Q13601		SEC	NA			NA	FALSE		FALSE		FALSE	NA	FALSE	FALSE	NA	FALSE	NA	FALSE	FALSE	NA	FALSE	NA	FALSE	FALSE	FALSE	NA	NA	NA	Cytosol	Nucleoli	cytoplasm	nucleus	1
AIMP2	LARS							NA	NA	NA			AIMP2	LARS	Q13155	Q9P2J5		SEC	NA			NA	FALSE		TRUE	Multisynthetase complex	FALSE	NA	FALSE	FALSE	NA	FALSE	NA	FALSE	FALSE	NA	FALSE	NA	TRUE	FALSE	FALSE	NA	NA	NA	Cytosol	Cytosol;Nuclear bodies	cytoplasm	nucleus&cytoplasm	NA
AIMP2	LAS1L							NA	NA	NA			AIMP2	LAS1L	Q13155	Q9Y4W2		SEC	NA			NA	FALSE		FALSE		FALSE	NA	FALSE	FALSE	NA	FALSE	NA	FALSE	FALSE	NA	FALSE	NA	FALSE	FALSE	FALSE	NA	NA	NA	Cytosol	Nucleoplasm	cytoplasm	nucleus	1
AIMP2	LEMD2							NA	NA	NA			AIMP2	LEMD2	Q13155	Q8NC56		SEC	NA			NA	FALSE		FALSE		FALSE	NA	FALSE	FALSE	NA	FALSE	NA	FALSE	FALSE	NA	FALSE	NA	FALSE	FALSE	FALSE	NA	NA	NA	Cytosol	Nuclear membrane	cytoplasm	nucleus	0
AIMP2	LLPH							NA	NA	NA			AIMP2	LLPH	Q13155	Q9BRT6		SEC	NA			NA	FALSE		FALSE		FALSE	NA	FALSE	FALSE	NA	FALSE	NA	FALSE	FALSE	NA	FALSE	NA	FALSE	FALSE	FALSE	NA	NA	NA	Cytosol	Nucleoli	cytoplasm	nucleus	1
AIMP2	LTV1							NA	NA	NA			AIMP2	LTV1	Q13155	Q96GA3		SEC	NA			NA	FALSE		FALSE		FALSE	NA	FALSE	FALSE	NA	FALSE	NA	FALSE	FALSE	NA	FALSE	NA	FALSE	FALSE	FALSE	NA	NA	NA	Cytosol	Cytosol	cytoplasm	cytoplasm	1
AIMP2	MAGOH;MAGOHB							NA	NA	NA			AIMP2	MAGOHB	Q13155	Q96A72		SEC	NA			NA	FALSE		FALSE		FALSE	NA	FALSE	FALSE	NA	FALSE	NA	FALSE	FALSE	NA	FALSE	NA	FALSE	FALSE	FALSE	NA	NA	NA	Cytosol		cytoplasm		1
AIMP2	MGEA5							NA	NA	NA			AIMP2	MGEA5	Q13155	O60502		SEC	NA			NA	FALSE		FALSE		FALSE	NA	FALSE	FALSE	NA	FALSE	NA	FALSE	FALSE	NA	FALSE	NA	FALSE	FALSE	FALSE	NA	NA	NA	Cytosol	Cytosol	cytoplasm	cytoplasm	0
AIMP2	MPRIP							NA	NA	NA			AIMP2	MPRIP	Q13155	Q6WCQ1		SEC	NA			NA	FALSE		FALSE		FALSE	NA	FALSE	FALSE	NA	FALSE	NA	FALSE	FALSE	NA	FALSE	NA	FALSE	FALSE	FALSE	NA	NA	NA	Cytosol	Actin filaments	cytoplasm	cytoplasm	1
AIMP2	NCBP1							NA	NA	NA			AIMP2	NCBP1	Q13155	Q09161		SEC	NA			NA	FALSE		FALSE		FALSE	NA	FALSE	FALSE	NA	FALSE	NA	FALSE	FALSE	NA	FALSE	NA	FALSE	FALSE	FALSE	NA	NA	NA	Cytosol	Cytosol	cytoplasm	cytoplasm	1
AIMP2	NCBP2							NA	NA	NA			AIMP2	NCBP2	Q13155	P52298		SEC	NA			NA	FALSE		FALSE		FALSE	NA	FALSE	FALSE	NA	FALSE	NA	FALSE	FALSE	NA	FALSE	NA	FALSE	FALSE	TRUE	NA	383	NA	Cytosol	Nucleoplasm	cytoplasm	nucleus	1
AIMP2	NOC3L							NA	NA	NA			AIMP2	NOC3L	Q13155	Q8WTT2		SEC	NA			NA	FALSE		FALSE		FALSE	NA	FALSE	FALSE	NA	FALSE	NA	FALSE	FALSE	NA	FALSE	NA	FALSE	FALSE	FALSE	NA	NA	NA	Cytosol	Nucleoli	cytoplasm	nucleus	1
AIMP2	NOL6							NA	NA	NA			AIMP2	NOL6	Q13155	Q9H6R4		SEC	NA			NA	FALSE		FALSE		FALSE	NA	FALSE	FALSE	NA	FALSE	NA	FALSE	FALSE	NA	FALSE	NA	FALSE	FALSE	FALSE	NA	NA	NA	Cytosol	Nucleoli	cytoplasm	nucleus	1
AIMP2	NOP10							NA	NA	NA			AIMP2	NOP10	Q13155	Q9NPE3		SEC	NA			NA	FALSE		FALSE		FALSE	NA	FALSE	FALSE	NA	FALSE	NA	FALSE	FALSE	NA	FALSE	NA	FALSE	FALSE	FALSE	NA	NA	NA	Cytosol	Nuclear bodies	cytoplasm	nucleus	1
AIMP2	NOP58							NA	NA	NA			AIMP2	NOP58	Q13155	Q9Y2X3		SEC	NA			NA	FALSE		FALSE		FALSE	NA	FALSE	FALSE	NA	FALSE	NA	FALSE	FALSE	NA	FALSE	NA	FALSE	FALSE	FALSE	NA	NA	NA	Cytosol	Nucleoli fibrillar center	cytoplasm	nucleus	1
AIMP2	NPM1							NA	NA	NA			AIMP2	NPM1	Q13155	P06748		SEC	NA			NA	FALSE		FALSE		FALSE	NA	FALSE	FALSE	NA	FALSE	NA	FALSE	FALSE	NA	FALSE	NA	FALSE	FALSE	TRUE	NA	34	NA	Cytosol	Nucleoli	cytoplasm	nucleus	1
AIMP2	NSUN2							NA	NA	NA			AIMP2	NSUN2	Q13155	Q08J23		SEC	NA			NA	FALSE		FALSE		FALSE	NA	FALSE	FALSE	NA	FALSE	NA	FALSE	FALSE	NA	FALSE	NA	FALSE	FALSE	TRUE	NA	83	NA	Cytosol	Nucleoplasm	cytoplasm	nucleus	1
AIMP2	NVL							NA	NA	NA			AIMP2	NVL	Q13155	O15381		SEC	NA			NA	FALSE		FALSE		FALSE	NA	FALSE	FALSE	NA	FALSE	NA	FALSE	FALSE	NA	FALSE	NA	FALSE	FALSE	FALSE	NA	NA	NA	Cytosol	Nucleoli	cytoplasm	nucleus	1
AIMP2	OGDH							NA	NA	NA			AIMP2	OGDH	Q13155	Q02218		SEC	NA			NA	FALSE		FALSE		FALSE	NA	FALSE	FALSE	NA	FALSE	NA	FALSE	FALSE	NA	FALSE	NA	FALSE	FALSE	FALSE	NA	NA	NA	Cytosol	Mitochondria	cytoplasm	cytoplasm	NA
AIMP2	PABPC4							NA	NA	NA			AIMP2	PABPC4	Q13155	Q13310		SEC	NA			NA	FALSE		FALSE		FALSE	NA	FALSE	FALSE	NA	FALSE	NA	FALSE	FALSE	NA	FALSE	NA	FALSE	FALSE	TRUE	NA	2418	NA	Cytosol	Cytosol	cytoplasm	cytoplasm	1
AIMP2	PABPN1							NA	NA	NA			AIMP2	PABPN1	Q13155	Q86U42		SEC	NA			NA	FALSE		FALSE		FALSE	NA	FALSE	FALSE	NA	FALSE	NA	FALSE	FALSE	NA	FALSE	NA	FALSE	FALSE	TRUE	NA	1107	NA	Cytosol	Nucleoplasm	cytoplasm	nucleus	1
AIMP2	PELP1							NA	NA	NA			AIMP2	PELP1	Q13155	Q8IZL8		SEC	NA			NA	FALSE		FALSE		FALSE	NA	FALSE	FALSE	NA	FALSE	NA	FALSE	FALSE	NA	FALSE	NA	FALSE	FALSE	FALSE	NA	NA	NA	Cytosol	Nucleoli;Nucleoplasm	cytoplasm	nucleus	1
AIMP2	POLR1C							NA	NA	NA			AIMP2	POLR1C	Q13155	O15160		SEC	NA			NA	FALSE		FALSE		FALSE	NA	FALSE	FALSE	NA	FALSE	NA	FALSE	FALSE	NA	FALSE	NA	FALSE	FALSE	FALSE	NA	NA	NA	Cytosol	Nucleoplasm	cytoplasm	nucleus	1
AIMP2	POLR2E							NA	NA	NA			AIMP2	POLR2E	Q13155	P19388		SEC	NA			NA	FALSE		FALSE		FALSE	NA	FALSE	FALSE	NA	FALSE	NA	FALSE	FALSE	NA	FALSE	NA	FALSE	FALSE	FALSE	NA	NA	NA	Cytosol	Nucleoplasm	cytoplasm	nucleus	1
AIMP2	PPAN-P2RY11;PPAN							NA	NA	NA			AIMP2	PPAN-P2RY11	Q13155	A0A0A6YYI3		SEC	NA			NA	FALSE		FALSE		FALSE	NA	FALSE	FALSE	NA	FALSE	NA	FALSE	FALSE	NA	FALSE	NA	FALSE	FALSE	FALSE	NA	NA	NA	Cytosol		cytoplasm		NA
AIMP2	PPP1R12A							NA	NA	NA			AIMP2	PPP1R12A	Q13155	O14974		SEC	NA			NA	FALSE		FALSE		FALSE	NA	FALSE	FALSE	NA	FALSE	NA	FALSE	FALSE	NA	FALSE	NA	FALSE	FALSE	FALSE	NA	NA	NA	Cytosol	Actin filaments;Cytosol	cytoplasm	cytoplasm	NA
AIMP2	PRKAR1A							NA	NA	NA			AIMP2	PRKAR1A	Q13155	P10644		SEC	NA			NA	FALSE		FALSE		FALSE	NA	FALSE	FALSE	NA	FALSE	NA	FALSE	FALSE	NA	FALSE	NA	FALSE	FALSE	FALSE	NA	NA	NA	Cytosol	Cytosol	cytoplasm	cytoplasm	0
AIMP2	PRPF19							NA	NA	NA			AIMP2	PRPF19	Q13155	Q9UMS4		SEC	NA			NA	FALSE		FALSE		FALSE	NA	FALSE	FALSE	NA	FALSE	NA	FALSE	FALSE	NA	FALSE	NA	FALSE	FALSE	FALSE	NA	NA	NA	Cytosol	Nuclear speckles	cytoplasm	nucleus	1
AIMP2	PRPF8							NA	NA	NA			AIMP2	PRPF8	Q13155	Q6P2Q9		SEC	NA			NA	FALSE		FALSE		FALSE	NA	FALSE	TRUE	0.63	FALSE	NA	FALSE	FALSE	NA	FALSE	NA	TRUE	FALSE	TRUE	NA	6062	NA	Cytosol	Nucleoplasm	cytoplasm	nucleus	NA
AIMP2	PWP1							NA	NA	NA			AIMP2	PWP1	Q13155	Q13610		SEC	NA			NA	FALSE		FALSE		FALSE	NA	FALSE	FALSE	NA	FALSE	NA	FALSE	FALSE	NA	FALSE	NA	FALSE	FALSE	FALSE	NA	NA	NA	Cytosol	Nucleoli	cytoplasm	nucleus	0
AIMP2	QARS							NA	NA	NA			AIMP2	QARS	Q13155	P47897;P07814		SEC	NA			NA	TRUE	Multisynthetase complex	FALSE		TRUE	0.61	FALSE	TRUE	0.86	FALSE	NA	FALSE	FALSE	NA	TRUE	0.998894753	TRUE	FALSE	FALSE	NA	NA	NA	Cytosol	Cytosol	cytoplasm	cytoplasm	1
AIMP2	RALA							NA	NA	NA			AIMP2	RALA	Q13155	P11233		SEC	NA			NA	FALSE		FALSE		FALSE	NA	FALSE	FALSE	NA	FALSE	NA	FALSE	FALSE	NA	FALSE	NA	FALSE	FALSE	FALSE	NA	NA	NA	Cytosol	Plasma membrane	cytoplasm	secretory	0
AIMP2	RBM25							NA	NA	NA			AIMP2	RBM25	Q13155	P49756		SEC	NA			NA	FALSE		FALSE		FALSE	NA	FALSE	FALSE	NA	FALSE	NA	FALSE	FALSE	NA	FALSE	NA	FALSE	FALSE	FALSE	NA	NA	NA	Cytosol	Nuclear speckles	cytoplasm	nucleus	1
AIMP2	RBM28							NA	NA	NA			AIMP2	RBM28	Q13155	Q9NW13		SEC	NA			NA	FALSE		FALSE		FALSE	NA	FALSE	FALSE	NA	FALSE	NA	FALSE	FALSE	NA	FALSE	NA	FALSE	FALSE	FALSE	NA	NA	NA	Cytosol	Nucleoli	cytoplasm	nucleus	1
AIMP2	RBM34							NA	NA	NA			AIMP2	RBM34	Q13155	P42696		SEC	NA			NA	FALSE		FALSE		FALSE	NA	FALSE	FALSE	NA	FALSE	NA	FALSE	FALSE	NA	FALSE	NA	FALSE	FALSE	FALSE	NA	NA	NA	Cytosol	Nucleoli	cytoplasm	nucleus	1
AIMP2	RBM8A							NA	NA	NA			AIMP2	RBM8A	Q13155	Q9Y5S9		SEC	NA			NA	FALSE		FALSE		FALSE	NA	FALSE	FALSE	NA	FALSE	NA	FALSE	FALSE	NA	FALSE	NA	FALSE	FALSE	FALSE	NA	NA	NA	Cytosol	Nuclear speckles	cytoplasm	nucleus	1
AIMP2	RBMX							NA	NA	NA			AIMP2	RBMX	Q13155	P38159		SEC	NA			NA	FALSE		FALSE		FALSE	NA	FALSE	FALSE	NA	FALSE	NA	FALSE	FALSE	NA	FALSE	NA	FALSE	FALSE	FALSE	NA	NA	NA	Cytosol	Nucleoplasm	cytoplasm	nucleus	1
AIMP2	RECQL5							NA	NA	NA			AIMP2	RECQL5	Q13155	O94762		SEC	NA			NA	FALSE		FALSE		FALSE	NA	FALSE	FALSE	NA	FALSE	NA	FALSE	FALSE	NA	FALSE	NA	FALSE	FALSE	FALSE	NA	NA	NA	Cytosol	Nucleoplasm	cytoplasm	nucleus	1
AIMP2	RNF220							NA	NA	NA			AIMP2	RNF220	Q13155	Q5VTB9		SEC	NA			NA	FALSE		FALSE		FALSE	NA	FALSE	FALSE	NA	FALSE	NA	FALSE	FALSE	NA	FALSE	NA	FALSE	FALSE	FALSE	NA	NA	NA	Cytosol	Nucleoplasm	cytoplasm	nucleus	0
AIMP2	RPL10							NA	NA	NA			AIMP2	RPL10	Q13155	P27635		SEC	NA			NA	FALSE		FALSE		FALSE	NA	FALSE	FALSE	NA	FALSE	NA	FALSE	FALSE	NA	FALSE	NA	FALSE	FALSE	FALSE	NA	NA	NA	Cytosol	Cytosol;Endoplasmic reticulum	cytoplasm	cytoplasm	1
AIMP2	RPL11							NA	NA	NA			AIMP2	RPL11	Q13155	P62913		SEC	NA			NA	FALSE		FALSE		FALSE	NA	FALSE	FALSE	NA	FALSE	NA	FALSE	FALSE	NA	FALSE	NA	FALSE	FALSE	FALSE	NA	NA	NA	Cytosol	Vesicles	cytoplasm	secretory	1
AIMP2	RPL13							NA	NA	NA			AIMP2	RPL13	Q13155	P26373		SEC	NA			NA	FALSE		FALSE		FALSE	NA	FALSE	FALSE	NA	FALSE	NA	FALSE	FALSE	NA	FALSE	NA	FALSE	FALSE	FALSE	NA	NA	NA	Cytosol	Cytosol;Endoplasmic reticulum;Nucleoli	cytoplasm	nucleus&cytoplasm	1
AIMP2	RPL13A							NA	NA	NA			AIMP2	RPL13A	Q13155	P40429		SEC	NA			NA	FALSE		FALSE		FALSE	NA	FALSE	FALSE	NA	FALSE	NA	FALSE	FALSE	NA	FALSE	NA	FALSE	FALSE	FALSE	NA	NA	NA	Cytosol	Cytosol;Nucleoli	cytoplasm	nucleus&cytoplasm	1
AIMP2	RPL14							NA	NA	NA			AIMP2	RPL14	Q13155	P50914		SEC	NA			NA	FALSE		FALSE		FALSE	NA	FALSE	FALSE	NA	FALSE	NA	FALSE	FALSE	NA	FALSE	NA	FALSE	FALSE	FALSE	NA	NA	NA	Cytosol	Cytosol;Endoplasmic reticulum	cytoplasm	cytoplasm	1
AIMP2	RPL15							NA	NA	NA			AIMP2	RPL15	Q13155	P61313		SEC	NA			NA	FALSE		FALSE		FALSE	NA	FALSE	FALSE	NA	FALSE	NA	FALSE	FALSE	NA	FALSE	NA	FALSE	FALSE	FALSE	NA	NA	NA	Cytosol		cytoplasm		1
AIMP2	RPL17;RPL17-C18orf32;RPL17;RPL17;RPL17							NA	NA	NA			AIMP2	RPL17-C18orf32	Q13155	A0A0A6YYL6		SEC	NA			NA	FALSE		FALSE		FALSE	NA	FALSE	FALSE	NA	FALSE	NA	FALSE	FALSE	NA	FALSE	NA	FALSE	FALSE	FALSE	NA	NA	NA	Cytosol	Cytosol;Endoplasmic reticulum	cytoplasm	cytoplasm	NA
AIMP2	RPL18							NA	NA	NA			AIMP2	RPL18	Q13155	Q07020		SEC	NA			NA	FALSE		FALSE		FALSE	NA	FALSE	FALSE	NA	FALSE	NA	FALSE	FALSE	NA	FALSE	NA	FALSE	FALSE	FALSE	NA	NA	NA	Cytosol	Cytosol;Endoplasmic reticulum	cytoplasm	cytoplasm	1
AIMP2	RPL18A							NA	NA	NA			AIMP2	RPL18A	Q13155	Q02543		SEC	NA			NA	FALSE		FALSE		FALSE	NA	FALSE	FALSE	NA	FALSE	NA	FALSE	FALSE	NA	FALSE	NA	FALSE	FALSE	FALSE	NA	NA	NA	Cytosol	Cytosol;Nucleoli	cytoplasm	nucleus&cytoplasm	1
AIMP2	RPL19							NA	NA	NA			AIMP2	RPL19	Q13155	P84098		SEC	NA			NA	FALSE		FALSE		FALSE	NA	FALSE	FALSE	NA	FALSE	NA	FALSE	FALSE	NA	FALSE	NA	FALSE	FALSE	FALSE	NA	NA	NA	Cytosol	Cytosol;Nucleoli	cytoplasm	nucleus&cytoplasm	1
AIMP2	RPL21							NA	NA	NA			AIMP2	RPL21	Q13155	P46778		SEC	NA			NA	FALSE		FALSE		FALSE	NA	FALSE	FALSE	NA	FALSE	NA	FALSE	FALSE	NA	FALSE	NA	FALSE	FALSE	FALSE	NA	NA	NA	Cytosol	Cytosol;Endoplasmic reticulum;Nucleoli fibrillar center	cytoplasm	nucleus&cytoplasm	1
AIMP2	RPL22							NA	NA	NA			AIMP2	RPL22	Q13155	P35268		SEC	NA			NA	FALSE		FALSE		FALSE	NA	FALSE	FALSE	NA	FALSE	NA	FALSE	FALSE	NA	FALSE	NA	FALSE	FALSE	FALSE	NA	NA	NA	Cytosol	Nucleoli	cytoplasm	nucleus	1
AIMP2	RPL23							NA	NA	NA			AIMP2	RPL23	Q13155	P62829		SEC	NA			NA	FALSE		FALSE		FALSE	NA	FALSE	FALSE	NA	FALSE	NA	FALSE	FALSE	NA	FALSE	NA	FALSE	FALSE	FALSE	NA	NA	NA	Cytosol	Cytosol	cytoplasm	cytoplasm	1
AIMP2	RPL23A							NA	NA	NA			AIMP2	RPL23A	Q13155	P62750		SEC	NA			NA	FALSE		FALSE		FALSE	NA	FALSE	FALSE	NA	FALSE	NA	FALSE	FALSE	NA	FALSE	NA	FALSE	FALSE	FALSE	NA	NA	NA	Cytosol	Cytosol;Endoplasmic reticulum;Nucleoli fibrillar center	cytoplasm	nucleus&cytoplasm	1
AIMP2	RPL24							NA	NA	NA			AIMP2	RPL24	Q13155	P83731		SEC	NA			NA	FALSE		FALSE		FALSE	NA	FALSE	FALSE	NA	FALSE	NA	FALSE	FALSE	NA	FALSE	NA	FALSE	FALSE	FALSE	NA	NA	NA	Cytosol	Cytosol;Endoplasmic reticulum	cytoplasm	cytoplasm	1
AIMP2	RPL26							NA	NA	NA			AIMP2	RPL26	Q13155	P61254		SEC	NA			NA	FALSE		FALSE		FALSE	NA	FALSE	FALSE	NA	FALSE	NA	FALSE	FALSE	NA	FALSE	NA	FALSE	FALSE	FALSE	NA	NA	NA	Cytosol	Cytosol;Endoplasmic reticulum	cytoplasm	cytoplasm	1
AIMP2	RPL27							NA	NA	NA			AIMP2	RPL27	Q13155	P61353		SEC	NA			NA	FALSE		FALSE		FALSE	NA	FALSE	FALSE	NA	FALSE	NA	FALSE	FALSE	NA	FALSE	NA	FALSE	FALSE	FALSE	NA	NA	NA	Cytosol		cytoplasm		1
AIMP2	RPL27A							NA	NA	NA			AIMP2	RPL27A	Q13155	P46776		SEC	NA			NA	FALSE		FALSE		TRUE	0.081	FALSE	TRUE	0.63	FALSE	NA	FALSE	FALSE	NA	FALSE	NA	TRUE	FALSE	FALSE	NA	NA	NA	Cytosol	Cytosol;Endoplasmic reticulum	cytoplasm	cytoplasm	1
AIMP2	RPL28							NA	NA	NA			AIMP2	RPL28	Q13155	P46779		SEC	NA			NA	FALSE		FALSE		FALSE	NA	FALSE	FALSE	NA	FALSE	NA	FALSE	FALSE	NA	FALSE	NA	FALSE	FALSE	FALSE	NA	NA	NA	Cytosol	Cytosol;Endoplasmic reticulum	cytoplasm	cytoplasm	1
AIMP2	RPL29							NA	NA	NA			AIMP2	RPL29	Q13155	P47914		SEC	NA			NA	FALSE		FALSE		FALSE	NA	FALSE	FALSE	NA	FALSE	NA	FALSE	FALSE	NA	FALSE	NA	FALSE	FALSE	FALSE	NA	NA	NA	Cytosol	Cytosol;Endoplasmic reticulum;Nucleoli	cytoplasm	nucleus&cytoplasm	1
AIMP2	RPL3							NA	NA	NA			AIMP2	RPL3	Q13155	P39023		SEC	NA			NA	FALSE		FALSE		FALSE	NA	FALSE	FALSE	NA	FALSE	NA	FALSE	FALSE	NA	FALSE	NA	FALSE	FALSE	FALSE	NA	NA	NA	Cytosol	Cytosol;Nucleoli	cytoplasm	nucleus&cytoplasm	1
AIMP2	RPL30							NA	NA	NA			AIMP2	RPL30	Q13155	P62888		SEC	NA			NA	FALSE		FALSE		FALSE	NA	FALSE	FALSE	NA	FALSE	NA	FALSE	FALSE	NA	FALSE	NA	FALSE	FALSE	FALSE	NA	NA	NA	Cytosol	Cytosol;Endoplasmic reticulum	cytoplasm	cytoplasm	1
AIMP2	RPL32							NA	NA	NA			AIMP2	RPL32	Q13155	P62910		SEC	NA			NA	FALSE		FALSE		FALSE	NA	FALSE	FALSE	NA	FALSE	NA	FALSE	FALSE	NA	FALSE	NA	FALSE	FALSE	FALSE	NA	NA	NA	Cytosol	Cytosol;Endoplasmic reticulum	cytoplasm	cytoplasm	1
AIMP2	RPL34							NA	NA	NA			AIMP2	RPL34	Q13155	P49207		SEC	NA			NA	FALSE		FALSE		FALSE	NA	FALSE	FALSE	NA	FALSE	NA	FALSE	FALSE	NA	FALSE	NA	FALSE	FALSE	FALSE	NA	NA	NA	Cytosol	Cytosol;Endoplasmic reticulum;Nucleoli	cytoplasm	nucleus&cytoplasm	1
AIMP2	RPL35							NA	NA	NA			AIMP2	RPL35	Q13155	P42766		SEC	NA			NA	FALSE		FALSE		FALSE	NA	FALSE	FALSE	NA	FALSE	NA	FALSE	FALSE	NA	FALSE	NA	FALSE	FALSE	FALSE	NA	NA	NA	Cytosol	Cytosol;Endoplasmic reticulum	cytoplasm	cytoplasm	1
AIMP2	RPL35A							NA	NA	NA			AIMP2	RPL35A	Q13155	P18077		SEC	NA			NA	FALSE		FALSE		FALSE	NA	FALSE	FALSE	NA	FALSE	NA	FALSE	FALSE	NA	FALSE	NA	FALSE	FALSE	FALSE	NA	NA	NA	Cytosol		cytoplasm		1
AIMP2	RPL36A;RPL36A-HNRNPH2							NA	NA	NA			AIMP2	RPL36A	Q13155	P83881		SEC	NA			NA	FALSE		FALSE		FALSE	NA	FALSE	FALSE	NA	FALSE	NA	FALSE	FALSE	NA	FALSE	NA	FALSE	FALSE	FALSE	NA	NA	NA	Cytosol	Cytosol;Endoplasmic reticulum	cytoplasm	cytoplasm	1
AIMP2	RPL37A							NA	NA	NA			AIMP2	RPL37A	Q13155	P61513		SEC	NA			NA	FALSE		FALSE		FALSE	NA	FALSE	FALSE	NA	FALSE	NA	FALSE	FALSE	NA	FALSE	NA	FALSE	FALSE	FALSE	NA	NA	NA	Cytosol	Cytosol;Endoplasmic reticulum	cytoplasm	cytoplasm	1
AIMP2	RPL6							NA	NA	NA			AIMP2	RPL6	Q13155	Q02878		SEC	NA			NA	FALSE		FALSE		FALSE	NA	FALSE	FALSE	NA	FALSE	NA	FALSE	FALSE	NA	FALSE	NA	FALSE	FALSE	FALSE	NA	NA	NA	Cytosol	Cytokinetic bridge;Microtubules	cytoplasm	cytoplasm	1
AIMP2	RPL7							NA	NA	NA			AIMP2	RPL7	Q13155	P18124		SEC	NA			NA	FALSE		FALSE		FALSE	NA	FALSE	FALSE	NA	FALSE	NA	FALSE	FALSE	NA	FALSE	NA	FALSE	FALSE	FALSE	NA	NA	NA	Cytosol	Cytosol;Endoplasmic reticulum	cytoplasm	cytoplasm	1
AIMP2	RPL7A							NA	NA	NA			AIMP2	RPL7A	Q13155	P62424		SEC	NA			NA	FALSE		FALSE		FALSE	NA	FALSE	FALSE	NA	FALSE	NA	FALSE	FALSE	NA	FALSE	NA	FALSE	FALSE	FALSE	NA	NA	NA	Cytosol	Nucleoli	cytoplasm	nucleus	1
AIMP2	RPL7L1							NA	NA	NA			AIMP2	RPL7L1	Q13155	Q6DKI1		SEC	NA			NA	FALSE		FALSE		FALSE	NA	FALSE	FALSE	NA	FALSE	NA	FALSE	FALSE	NA	FALSE	NA	FALSE	FALSE	FALSE	NA	NA	NA	Cytosol	Mitochondria;Nucleoli	cytoplasm	nucleus&cytoplasm	1
AIMP2	RPL9							NA	NA	NA			AIMP2	RPL9	Q13155	P32969		SEC	NA			NA	FALSE		FALSE		FALSE	NA	FALSE	FALSE	NA	FALSE	NA	FALSE	FALSE	NA	FALSE	NA	FALSE	FALSE	FALSE	NA	NA	NA	Cytosol	Cytosol;Endoplasmic reticulum	cytoplasm	cytoplasm	1
AIMP2	RPS11							NA	NA	NA			AIMP2	RPS11	Q13155	P62280		SEC	NA			NA	FALSE		FALSE		FALSE	NA	FALSE	FALSE	NA	FALSE	NA	FALSE	FALSE	NA	FALSE	NA	FALSE	FALSE	TRUE	NA	30	NA	Cytosol	Cytosol;Endoplasmic reticulum	cytoplasm	cytoplasm	1
AIMP2	RPS13							NA	NA	NA			AIMP2	RPS13	Q13155	P62277		SEC	NA			NA	FALSE		FALSE		FALSE	NA	FALSE	FALSE	NA	FALSE	NA	FALSE	FALSE	NA	FALSE	NA	FALSE	FALSE	FALSE	NA	NA	NA	Cytosol	Endoplasmic reticulum	cytoplasm	secretory	1
AIMP2	RPS14							NA	NA	NA			AIMP2	RPS14	Q13155	P62263		SEC	NA			NA	FALSE		FALSE		FALSE	NA	FALSE	FALSE	NA	FALSE	NA	FALSE	FALSE	NA	FALSE	NA	FALSE	FALSE	FALSE	NA	NA	NA	Cytosol	Cytosol;Endoplasmic reticulum	cytoplasm	cytoplasm	1
AIMP2	RPS15A							NA	NA	NA			AIMP2	RPS15A	Q13155	P62244		SEC	NA			NA	FALSE		FALSE		FALSE	NA	FALSE	FALSE	NA	FALSE	NA	FALSE	FALSE	NA	FALSE	NA	FALSE	FALSE	FALSE	NA	NA	NA	Cytosol		cytoplasm		1
AIMP2	RPS16							NA	NA	NA			AIMP2	RPS16	Q13155	P62249		SEC	NA			NA	FALSE		FALSE		FALSE	NA	FALSE	FALSE	NA	FALSE	NA	FALSE	FALSE	NA	FALSE	NA	FALSE	FALSE	FALSE	NA	NA	NA	Cytosol	Cytosol;Endoplasmic reticulum	cytoplasm	cytoplasm	1
AIMP2	RPS17							NA	NA	NA			AIMP2	RPS17	Q13155	P08708		SEC	NA			NA	FALSE		FALSE		FALSE	NA	FALSE	FALSE	NA	FALSE	NA	FALSE	FALSE	NA	FALSE	NA	FALSE	FALSE	FALSE	NA	NA	NA	Cytosol	Cytosol;Endoplasmic reticulum	cytoplasm	cytoplasm	1
AIMP2	RPS19							NA	NA	NA			AIMP2	RPS19	Q13155	P39019		SEC	NA			NA	FALSE		FALSE		FALSE	NA	FALSE	FALSE	NA	FALSE	NA	FALSE	FALSE	NA	FALSE	NA	FALSE	FALSE	FALSE	NA	NA	NA	Cytosol	Nucleoplasm	cytoplasm	nucleus	1
AIMP2	RPS2							NA	NA	NA			AIMP2	RPS2	Q13155	P15880		SEC	NA			NA	FALSE		FALSE		FALSE	NA	FALSE	FALSE	NA	FALSE	NA	FALSE	FALSE	NA	FALSE	NA	FALSE	FALSE	FALSE	NA	NA	NA	Cytosol	Cytosol;Endoplasmic reticulum	cytoplasm	cytoplasm	1
AIMP2	RPS20							NA	NA	NA			AIMP2	RPS20	Q13155	P60866		SEC	NA			NA	FALSE		FALSE		FALSE	NA	FALSE	FALSE	NA	FALSE	NA	FALSE	FALSE	NA	FALSE	NA	FALSE	FALSE	FALSE	NA	NA	NA	Cytosol	Cytosol;Endoplasmic reticulum	cytoplasm	cytoplasm	1
AIMP2	RPS23							NA	NA	NA			AIMP2	RPS23	Q13155	P62266		SEC	NA			NA	FALSE		FALSE		FALSE	NA	FALSE	FALSE	NA	FALSE	NA	FALSE	FALSE	NA	FALSE	NA	FALSE	FALSE	FALSE	NA	NA	NA	Cytosol	Cytosol;Endoplasmic reticulum	cytoplasm	cytoplasm	1
AIMP2	RPS25							NA	NA	NA			AIMP2	RPS25	Q13155	P62851		SEC	NA			NA	FALSE		FALSE		FALSE	NA	FALSE	FALSE	NA	FALSE	NA	FALSE	FALSE	NA	FALSE	NA	FALSE	FALSE	FALSE	NA	NA	NA	Cytosol	Cytosol;Endoplasmic reticulum	cytoplasm	cytoplasm	1
AIMP2	RPS26							NA	NA	NA			AIMP2	RPS26	Q13155	P62854		SEC	NA			NA	FALSE		FALSE		FALSE	NA	FALSE	FALSE	NA	FALSE	NA	FALSE	FALSE	NA	FALSE	NA	FALSE	FALSE	FALSE	NA	NA	NA	Cytosol	Cytosol;Endoplasmic reticulum	cytoplasm	cytoplasm	1
AIMP2	RPS28							NA	NA	NA			AIMP2	RPS28	Q13155	P62857		SEC	NA			NA	FALSE		FALSE		FALSE	NA	FALSE	FALSE	NA	FALSE	NA	FALSE	FALSE	NA	FALSE	NA	FALSE	FALSE	FALSE	NA	NA	NA	Cytosol	Cytosol	cytoplasm	cytoplasm	1
AIMP2	RPS29							NA	NA	NA			AIMP2	RPS29	Q13155	P62273		SEC	NA			NA	FALSE		FALSE		FALSE	NA	FALSE	FALSE	NA	FALSE	NA	FALSE	FALSE	NA	FALSE	NA	FALSE	FALSE	FALSE	NA	NA	NA	Cytosol	Cytosol;Endoplasmic reticulum	cytoplasm	cytoplasm	1
AIMP2	RPS3A							NA	NA	NA			AIMP2	RPS3A	Q13155	P61247		SEC	NA			NA	FALSE		FALSE		FALSE	NA	FALSE	FALSE	NA	FALSE	NA	FALSE	FALSE	NA	FALSE	NA	FALSE	FALSE	FALSE	NA	NA	NA	Cytosol	Cytosol;Endoplasmic reticulum;Nucleoli	cytoplasm	nucleus&cytoplasm	1
AIMP2	RPS4X							NA	NA	NA			AIMP2	RPS4X	Q13155	P62701		SEC	NA			NA	FALSE		FALSE		FALSE	NA	FALSE	FALSE	NA	FALSE	NA	FALSE	FALSE	NA	FALSE	NA	FALSE	FALSE	FALSE	NA	NA	NA	Cytosol		cytoplasm		1
AIMP2	RPS6							NA	NA	NA			AIMP2	RPS6	Q13155	P62753		SEC	NA			NA	FALSE		FALSE		FALSE	NA	FALSE	FALSE	NA	FALSE	NA	FALSE	FALSE	NA	FALSE	NA	FALSE	FALSE	FALSE	NA	NA	NA	Cytosol	Cytosol;Endoplasmic reticulum	cytoplasm	cytoplasm	1
AIMP2	RPS8							NA	NA	NA			AIMP2	RPS8	Q13155	P62241		SEC	NA			NA	FALSE		FALSE		FALSE	NA	FALSE	FALSE	NA	FALSE	NA	FALSE	FALSE	NA	FALSE	NA	FALSE	FALSE	FALSE	NA	NA	NA	Cytosol	Cytosol;Endoplasmic reticulum	cytoplasm	cytoplasm	1
AIMP2	RPS9							NA	NA	NA			AIMP2	RPS9	Q13155	P46781		SEC	NA			NA	FALSE		FALSE		FALSE	NA	FALSE	FALSE	NA	FALSE	NA	FALSE	FALSE	NA	FALSE	NA	FALSE	FALSE	FALSE	NA	NA	NA	Cytosol		cytoplasm		1
AIMP2	RRP1							NA	NA	NA			AIMP2	RRP1	Q13155	P56182;P05386		SEC	NA			NA	FALSE		FALSE		FALSE	NA	FALSE	FALSE	NA	FALSE	NA	FALSE	FALSE	NA	FALSE	NA	FALSE	FALSE	FALSE	NA	NA	NA	Cytosol	Nucleoli	cytoplasm	nucleus	1
AIMP2	RRP15							NA	NA	NA			AIMP2	RRP15	Q13155	Q9Y3B9		SEC	NA			NA	FALSE		FALSE		FALSE	NA	FALSE	FALSE	NA	FALSE	NA	FALSE	FALSE	NA	FALSE	NA	FALSE	FALSE	FALSE	NA	NA	NA	Cytosol	Nucleoli	cytoplasm	nucleus	1
AIMP2	RRP1B							NA	NA	NA			AIMP2	RRP1B	Q13155	Q14684		SEC	NA			NA	FALSE		FALSE		FALSE	NA	FALSE	FALSE	NA	FALSE	NA	FALSE	FALSE	NA	FALSE	NA	FALSE	FALSE	FALSE	NA	NA	NA	Cytosol	Nucleoli	cytoplasm	nucleus	1
AIMP2	RRS1							NA	NA	NA			AIMP2	RRS1	Q13155	Q15050		SEC	NA			NA	FALSE		FALSE		FALSE	NA	FALSE	FALSE	NA	FALSE	NA	FALSE	FALSE	NA	FALSE	NA	FALSE	FALSE	FALSE	NA	NA	NA	Cytosol	Nucleoli	cytoplasm	nucleus	1
AIMP2	RSL1D1							NA	NA	NA			AIMP2	RSL1D1	Q13155	O76021		SEC	NA			NA	FALSE		FALSE		FALSE	NA	FALSE	FALSE	NA	FALSE	NA	FALSE	FALSE	NA	FALSE	NA	FALSE	FALSE	FALSE	NA	NA	NA	Cytosol	Nucleoli	cytoplasm	nucleus	1
AIMP2	RTCB							NA	NA	NA			AIMP2	RTCB	Q13155	Q9Y3I0		SEC	NA			NA	FALSE		FALSE		FALSE	NA	FALSE	FALSE	NA	FALSE	NA	FALSE	FALSE	NA	FALSE	NA	FALSE	FALSE	FALSE	NA	NA	NA	Cytosol	Nucleoplasm	cytoplasm	nucleus	1
AIMP2	SAFB2							NA	NA	NA			AIMP2	SAFB2	Q13155	Q14151		SEC	NA			NA	FALSE		FALSE		FALSE	NA	FALSE	FALSE	NA	FALSE	NA	FALSE	FALSE	NA	FALSE	NA	FALSE	FALSE	TRUE	NA	763	NA	Cytosol	Nucleoplasm	cytoplasm	nucleus	1
AIMP2	SAP30BP							NA	NA	NA			AIMP2	SAP30BP	Q13155	Q9UHR5		SEC	NA			NA	FALSE		FALSE		FALSE	NA	FALSE	FALSE	NA	FALSE	NA	FALSE	FALSE	NA	FALSE	NA	FALSE	FALSE	FALSE	NA	NA	NA	Cytosol	Nucleoplasm	cytoplasm	nucleus	1
AIMP2	SENP3							NA	NA	NA			AIMP2	SENP3	Q13155	Q9H4L4		SEC	NA			NA	FALSE		FALSE		FALSE	NA	FALSE	FALSE	NA	FALSE	NA	FALSE	FALSE	NA	FALSE	NA	FALSE	FALSE	FALSE	NA	NA	NA	Cytosol	Nucleoli;Nucleoplasm	cytoplasm	nucleus	1
AIMP2	SNAP23							NA	NA	NA			AIMP2	SNAP23	Q13155	O00161		SEC	NA			NA	FALSE		FALSE		FALSE	NA	FALSE	FALSE	NA	FALSE	NA	FALSE	FALSE	NA	FALSE	NA	FALSE	FALSE	FALSE	NA	NA	NA	Cytosol	Plasma membrane	cytoplasm	secretory	0
AIMP2	SNW1							NA	NA	NA			AIMP2	SNW1	Q13155	Q13573		SEC	NA			NA	FALSE		FALSE		FALSE	NA	FALSE	FALSE	NA	FALSE	NA	FALSE	FALSE	NA	FALSE	NA	FALSE	FALSE	FALSE	NA	NA	NA	Cytosol	Nucleoplasm	cytoplasm	nucleus	1
AIMP2	SRP19							NA	NA	NA			AIMP2	SRP19	Q13155	P09132		SEC	NA			NA	FALSE		FALSE		FALSE	NA	FALSE	FALSE	NA	FALSE	NA	FALSE	FALSE	NA	FALSE	NA	FALSE	FALSE	FALSE	NA	NA	NA	Cytosol		cytoplasm		1
AIMP2	SRPK2							NA	NA	NA			AIMP2	SRPK2	Q13155	P78362		SEC	NA			NA	FALSE		FALSE		FALSE	NA	FALSE	FALSE	NA	FALSE	NA	FALSE	FALSE	NA	FALSE	NA	FALSE	FALSE	FALSE	NA	NA	NA	Cytosol	Cytosol;Nucleoplasm	cytoplasm	nucleus&cytoplasm	1
AIMP2	SRRM2							NA	NA	NA			AIMP2	SRRM2	Q13155	Q9UQ35		SEC	NA			NA	FALSE		FALSE		FALSE	NA	FALSE	FALSE	NA	FALSE	NA	FALSE	FALSE	NA	FALSE	NA	FALSE	FALSE	FALSE	NA	NA	NA	Cytosol	Nuclear speckles	cytoplasm	nucleus	1
AIMP2	SRRT							NA	NA	NA			AIMP2	SRRT	Q13155	Q9BXP5		SEC	NA			NA	FALSE		FALSE		FALSE	NA	FALSE	FALSE	NA	FALSE	NA	FALSE	FALSE	NA	FALSE	NA	FALSE	FALSE	FALSE	NA	NA	NA	Cytosol	Nucleoplasm	cytoplasm	nucleus	1
AIMP2	SRSF1							NA	NA	NA			AIMP2	SRSF1	Q13155	Q07955		SEC	NA			NA	FALSE		FALSE		FALSE	NA	FALSE	FALSE	NA	FALSE	NA	FALSE	FALSE	NA	FALSE	NA	FALSE	FALSE	TRUE	NA	1205	NA	Cytosol	Nucleoplasm	cytoplasm	nucleus	1
AIMP2	SRSF4							NA	NA	NA			AIMP2	SRSF4	Q13155	Q08170		SEC	NA			NA	FALSE		FALSE		FALSE	NA	FALSE	FALSE	NA	FALSE	NA	FALSE	FALSE	NA	FALSE	NA	FALSE	FALSE	FALSE	NA	NA	NA	Cytosol	Nuclear speckles	cytoplasm	nucleus	1
AIMP2	TAF15							NA	NA	NA			AIMP2	TAF15	Q13155	Q92804;Q16514		SEC	NA			NA	FALSE		FALSE		FALSE	NA	FALSE	FALSE	NA	FALSE	NA	FALSE	FALSE	NA	FALSE	NA	FALSE	FALSE	TRUE	NA	445	NA	Cytosol	Nucleoplasm	cytoplasm	nucleus	1
AIMP2	TMPO							NA	NA	NA			AIMP2	TMPO	Q13155	P42167		SEC	NA			NA	FALSE		FALSE		FALSE	NA	FALSE	FALSE	NA	FALSE	NA	FALSE	FALSE	NA	FALSE	NA	FALSE	FALSE	FALSE	NA	NA	NA	Cytosol	Nuclear membrane	cytoplasm	nucleus	1
AIMP2	TRA2A							NA	NA	NA			AIMP2	TRA2A	Q13155	Q13595		SEC	NA			NA	FALSE		FALSE		FALSE	NA	FALSE	FALSE	NA	FALSE	NA	FALSE	FALSE	NA	FALSE	NA	FALSE	FALSE	TRUE	NA	566	NA	Cytosol	Nucleoli	cytoplasm	nucleus	1
AIMP2	UTP14A							NA	NA	NA			AIMP2	UTP14A	Q13155	Q9BVJ6		SEC	NA			NA	FALSE		FALSE		FALSE	NA	FALSE	FALSE	NA	FALSE	NA	FALSE	FALSE	NA	FALSE	NA	FALSE	FALSE	FALSE	NA	NA	NA	Cytosol	Nucleoli	cytoplasm	nucleus	1
AIMP2	WDR18							NA	NA	NA			AIMP2	WDR18	Q13155	Q9BV38		SEC	NA			NA	FALSE		FALSE		FALSE	NA	FALSE	FALSE	NA	FALSE	NA	FALSE	FALSE	NA	FALSE	NA	FALSE	FALSE	FALSE	NA	NA	NA	Cytosol	Nucleoplasm	cytoplasm	nucleus	1
AIMP2	ZNF768							NA	NA	NA			AIMP2	ZNF768	Q13155	Q9H5H4		SEC	NA			NA	FALSE		FALSE		FALSE	NA	FALSE	FALSE	NA	FALSE	NA	FALSE	FALSE	NA	FALSE	NA	FALSE	FALSE	FALSE	NA	NA	NA	Cytosol	Nucleoplasm	cytoplasm	nucleus	1
ALDH18A1	BRIX1							NA	NA	NA			ALDH18A1	BRIX1	P54886	Q8TDN6		SEC	NA			NA	FALSE		FALSE		FALSE	NA	FALSE	FALSE	NA	FALSE	NA	FALSE	FALSE	NA	FALSE	NA	FALSE	FALSE	FALSE	NA	NA	NA	Mitochondria	Nucleoli	cytoplasm	nucleus	1
ALDH18A1	CLINT1							NA	NA	NA			ALDH18A1	CLINT1	P54886	Q14677		SEC	NA			NA	FALSE		FALSE		FALSE	NA	FALSE	FALSE	NA	FALSE	NA	FALSE	FALSE	NA	FALSE	NA	FALSE	FALSE	FALSE	NA	NA	NA	Mitochondria	Vesicles	cytoplasm	secretory	1
ALDH18A1	CLTA							NA	NA	NA			ALDH18A1	CLTA	P54886	P09496		SEC	NA			NA	FALSE		FALSE		FALSE	NA	FALSE	FALSE	NA	FALSE	NA	FALSE	TRUE	4.846171344	FALSE	NA	TRUE	FALSE	FALSE	NA	NA	NA	Mitochondria	Endosomes;Lysosomes;Vesicles	cytoplasm	secretory	1
ALDH18A1	CLTB							NA	NA	NA			ALDH18A1	CLTB	P54886	P09497		SEC	NA			NA	FALSE		FALSE		FALSE	NA	FALSE	FALSE	NA	FALSE	NA	FALSE	TRUE	3.821415037	FALSE	NA	TRUE	FALSE	FALSE	NA	NA	NA	Mitochondria	Vesicles	cytoplasm	secretory	1
ALDH18A1	CLTC							NA	NA	NA			ALDH18A1	CLTC	P54886	Q00610		SEC	NA			NA	FALSE		FALSE		FALSE	NA	FALSE	FALSE	NA	FALSE	NA	FALSE	FALSE	NA	FALSE	NA	FALSE	FALSE	FALSE	NA	NA	NA	Mitochondria	Endosomes;Lysosomes;Vesicles	cytoplasm	secretory	1
ALDH18A1	DDX50							NA	NA	NA			ALDH18A1	DDX50	P54886	Q9BQ39		SEC	NA			NA	FALSE		FALSE		FALSE	NA	FALSE	FALSE	NA	FALSE	NA	FALSE	FALSE	NA	FALSE	NA	FALSE	FALSE	FALSE	NA	NA	NA	Mitochondria	Nucleoli	cytoplasm	nucleus	1
ALDH18A1	DHX9							NA	NA	NA			ALDH18A1	DHX9	P54886	Q08211		SEC	NA			NA	FALSE		FALSE		FALSE	NA	FALSE	FALSE	NA	FALSE	NA	FALSE	FALSE	NA	FALSE	NA	FALSE	FALSE	FALSE	NA	NA	NA	Mitochondria	Nucleoplasm	cytoplasm	nucleus	1
ALDH18A1	EMD							NA	NA	NA			ALDH18A1	EMD	P54886	P50402		SEC	NA			NA	FALSE		FALSE		FALSE	NA	FALSE	FALSE	NA	FALSE	NA	FALSE	FALSE	NA	FALSE	NA	FALSE	FALSE	FALSE	NA	NA	NA	Mitochondria	Endoplasmic reticulum;Nuclear membrane	cytoplasm	nucleus	1
ALDH18A1	FLOT1							NA	NA	NA			ALDH18A1	FLOT1	P54886	P41440		SEC	NA			NA	FALSE		FALSE		FALSE	NA	FALSE	FALSE	NA	FALSE	NA	FALSE	FALSE	NA	FALSE	NA	FALSE	FALSE	FALSE	NA	NA	NA	Mitochondria	Golgi apparatus	cytoplasm	secretory	0
ALDH18A1	FLOT2							NA	NA	NA			ALDH18A1	FLOT2	P54886	Q14254		SEC	NA			NA	FALSE		FALSE		FALSE	NA	FALSE	FALSE	NA	FALSE	NA	FALSE	FALSE	NA	FALSE	NA	FALSE	FALSE	FALSE	NA	NA	NA	Mitochondria	Plasma membrane	cytoplasm	secretory	0
ALDH18A1	MPRIP							NA	NA	NA			ALDH18A1	MPRIP	P54886	Q6WCQ1		SEC	NA			NA	FALSE		FALSE		FALSE	NA	FALSE	FALSE	NA	FALSE	NA	FALSE	FALSE	NA	FALSE	NA	FALSE	FALSE	FALSE	NA	NA	NA	Mitochondria	Actin filaments	cytoplasm	cytoplasm	1
ALDH18A1	NAP1L1							NA	NA	NA			ALDH18A1	NAP1L1	P54886	P55209		SEC	NA			NA	FALSE		FALSE		FALSE	NA	FALSE	FALSE	NA	FALSE	NA	FALSE	FALSE	NA	FALSE	NA	FALSE	FALSE	FALSE	NA	NA	NA	Mitochondria	Microtubules	cytoplasm	cytoplasm	1
ALDH18A1	PARP1							NA	NA	NA			ALDH18A1	PARP1	P54886	P09874		SEC	NA			NA	FALSE		FALSE		FALSE	NA	FALSE	FALSE	NA	FALSE	NA	FALSE	FALSE	NA	FALSE	NA	FALSE	FALSE	FALSE	NA	NA	NA	Mitochondria	Nucleoplasm	cytoplasm	nucleus	1
ALDH18A1	PGK1							NA	NA	NA			ALDH18A1	PGK1	P54886	P00558		SEC	NA			NA	FALSE		FALSE		FALSE	NA	FALSE	FALSE	NA	FALSE	NA	FALSE	FALSE	NA	FALSE	NA	FALSE	FALSE	FALSE	NA	NA	NA	Mitochondria		cytoplasm		1
ALDH18A1	PRKAR2A							NA	NA	NA			ALDH18A1	PRKAR2A	P54886	P13861		SEC	NA			NA	FALSE		FALSE		FALSE	NA	FALSE	FALSE	NA	FALSE	NA	FALSE	FALSE	NA	FALSE	NA	FALSE	FALSE	FALSE	NA	NA	NA	Mitochondria		cytoplasm		1
ALDH18A1	RBM28							NA	NA	NA			ALDH18A1	RBM28	P54886	Q9NW13		SEC	NA			NA	FALSE		FALSE		FALSE	NA	FALSE	FALSE	NA	FALSE	NA	FALSE	FALSE	NA	FALSE	NA	FALSE	FALSE	FALSE	NA	NA	NA	Mitochondria	Nucleoli	cytoplasm	nucleus	1
ALDH18A1	RBM34							NA	NA	NA			ALDH18A1	RBM34	P54886	P42696		SEC	NA			NA	FALSE		FALSE		FALSE	NA	FALSE	FALSE	NA	FALSE	NA	FALSE	FALSE	NA	FALSE	NA	FALSE	FALSE	FALSE	NA	NA	NA	Mitochondria	Nucleoli	cytoplasm	nucleus	1
ALDH18A1	RPL10							NA	NA	NA			ALDH18A1	RPL10	P54886	P27635		SEC	NA			NA	FALSE		FALSE		FALSE	NA	FALSE	FALSE	NA	FALSE	NA	FALSE	FALSE	NA	FALSE	NA	FALSE	FALSE	FALSE	NA	NA	NA	Mitochondria	Cytosol;Endoplasmic reticulum	cytoplasm	cytoplasm	1
ALDH18A1	RPL12							NA	NA	NA			ALDH18A1	RPL12	P54886	P30050		SEC	NA			NA	FALSE		FALSE		FALSE	NA	FALSE	FALSE	NA	FALSE	NA	FALSE	FALSE	NA	FALSE	NA	FALSE	FALSE	FALSE	NA	NA	NA	Mitochondria	Golgi apparatus	cytoplasm	secretory	1
ALDH18A1	RPL13							NA	NA	NA			ALDH18A1	RPL13	P54886	P26373		SEC	NA			NA	FALSE		FALSE		FALSE	NA	FALSE	FALSE	NA	FALSE	NA	FALSE	FALSE	NA	FALSE	NA	FALSE	FALSE	FALSE	NA	NA	NA	Mitochondria	Cytosol;Endoplasmic reticulum;Nucleoli	cytoplasm	nucleus&cytoplasm	1
ALDH18A1	RPL13A							NA	NA	NA			ALDH18A1	RPL13A	P54886	P40429		SEC	NA			NA	FALSE		FALSE		FALSE	NA	FALSE	FALSE	NA	FALSE	NA	FALSE	FALSE	NA	FALSE	NA	FALSE	FALSE	FALSE	NA	NA	NA	Mitochondria	Cytosol;Nucleoli	cytoplasm	nucleus&cytoplasm	1
ALDH18A1	RPL14							NA	NA	NA			ALDH18A1	RPL14	P54886	P50914		SEC	NA			NA	FALSE		FALSE		FALSE	NA	FALSE	FALSE	NA	FALSE	NA	FALSE	FALSE	NA	FALSE	NA	FALSE	FALSE	FALSE	NA	NA	NA	Mitochondria	Cytosol;Endoplasmic reticulum	cytoplasm	cytoplasm	1
ALDH18A1	RPL15							NA	NA	NA			ALDH18A1	RPL15	P54886	P61313		SEC	NA			NA	FALSE		FALSE		FALSE	NA	FALSE	FALSE	NA	FALSE	NA	FALSE	FALSE	NA	FALSE	NA	FALSE	FALSE	FALSE	NA	NA	NA	Mitochondria		cytoplasm		1
ALDH18A1	RPL17;RPL17-C18orf32;RPL17;RPL17;RPL17							NA	NA	NA			ALDH18A1	RPL17-C18orf32	P54886	A0A0A6YYL6		SEC	NA			NA	FALSE		FALSE		FALSE	NA	FALSE	FALSE	NA	FALSE	NA	FALSE	FALSE	NA	FALSE	NA	FALSE	FALSE	FALSE	NA	NA	NA	Mitochondria	Cytosol;Endoplasmic reticulum	cytoplasm	cytoplasm	NA
ALDH18A1	RPL18A							NA	NA	NA			ALDH18A1	RPL18A	P54886	Q02543		SEC	NA			NA	FALSE		FALSE		FALSE	NA	FALSE	FALSE	NA	FALSE	NA	FALSE	FALSE	NA	FALSE	NA	FALSE	FALSE	FALSE	NA	NA	NA	Mitochondria	Cytosol;Nucleoli	cytoplasm	nucleus&cytoplasm	1
ALDH18A1	RPL19							NA	NA	NA			ALDH18A1	RPL19	P54886	P84098		SEC	NA			NA	FALSE		FALSE		FALSE	NA	FALSE	FALSE	NA	FALSE	NA	FALSE	FALSE	NA	FALSE	NA	FALSE	FALSE	FALSE	NA	NA	NA	Mitochondria	Cytosol;Nucleoli	cytoplasm	nucleus&cytoplasm	1
ALDH18A1	RPL21							NA	NA	NA			ALDH18A1	RPL21	P54886	P46778		SEC	NA			NA	FALSE		FALSE		FALSE	NA	FALSE	FALSE	NA	FALSE	NA	FALSE	FALSE	NA	FALSE	NA	FALSE	FALSE	FALSE	NA	NA	NA	Mitochondria	Cytosol;Endoplasmic reticulum;Nucleoli fibrillar center	cytoplasm	nucleus&cytoplasm	1
ALDH18A1	RPL23A							NA	NA	NA			ALDH18A1	RPL23A	P54886	P62750		SEC	NA			NA	FALSE		FALSE		FALSE	NA	FALSE	FALSE	NA	FALSE	NA	FALSE	FALSE	NA	FALSE	NA	FALSE	FALSE	FALSE	NA	NA	NA	Mitochondria	Cytosol;Endoplasmic reticulum;Nucleoli fibrillar center	cytoplasm	nucleus&cytoplasm	1
ALDH18A1	RPL24							NA	NA	NA			ALDH18A1	RPL24	P54886	P83731		SEC	NA			NA	FALSE		FALSE		FALSE	NA	FALSE	FALSE	NA	FALSE	NA	FALSE	FALSE	NA	FALSE	NA	FALSE	FALSE	FALSE	NA	NA	NA	Mitochondria	Cytosol;Endoplasmic reticulum	cytoplasm	cytoplasm	1
ALDH18A1	RPL27							NA	NA	NA			ALDH18A1	RPL27	P54886	P61353		SEC	NA			NA	FALSE		FALSE		FALSE	NA	FALSE	FALSE	NA	FALSE	NA	FALSE	FALSE	NA	FALSE	NA	FALSE	FALSE	FALSE	NA	NA	NA	Mitochondria		cytoplasm		1
ALDH18A1	RPL27A							NA	NA	NA			ALDH18A1	RPL27A	P54886	P46776		SEC	NA			NA	FALSE		FALSE		FALSE	NA	FALSE	FALSE	NA	FALSE	NA	FALSE	FALSE	NA	FALSE	NA	FALSE	FALSE	FALSE	NA	NA	NA	Mitochondria	Cytosol;Endoplasmic reticulum	cytoplasm	cytoplasm	1
ALDH18A1	RPL28							NA	NA	NA			ALDH18A1	RPL28	P54886	P46779		SEC	NA			NA	FALSE		FALSE		FALSE	NA	FALSE	FALSE	NA	FALSE	NA	FALSE	FALSE	NA	FALSE	NA	FALSE	FALSE	FALSE	NA	NA	NA	Mitochondria	Cytosol;Endoplasmic reticulum	cytoplasm	cytoplasm	1
ALDH18A1	RPL29							NA	NA	NA			ALDH18A1	RPL29	P54886	P47914		SEC	NA			NA	FALSE		FALSE		FALSE	NA	FALSE	FALSE	NA	FALSE	NA	FALSE	FALSE	NA	FALSE	NA	FALSE	FALSE	FALSE	NA	NA	NA	Mitochondria	Cytosol;Endoplasmic reticulum;Nucleoli	cytoplasm	nucleus&cytoplasm	1
ALDH18A1	RPL3							NA	NA	NA			ALDH18A1	RPL3	P54886	P39023		SEC	NA			NA	FALSE		FALSE		FALSE	NA	FALSE	FALSE	NA	FALSE	NA	FALSE	FALSE	NA	FALSE	NA	FALSE	FALSE	FALSE	NA	NA	NA	Mitochondria	Cytosol;Nucleoli	cytoplasm	nucleus&cytoplasm	1
ALDH18A1	RPL30							NA	NA	NA			ALDH18A1	RPL30	P54886	P62888		SEC	NA			NA	FALSE		FALSE		FALSE	NA	FALSE	FALSE	NA	FALSE	NA	FALSE	FALSE	NA	FALSE	NA	FALSE	FALSE	FALSE	NA	NA	NA	Mitochondria	Cytosol;Endoplasmic reticulum	cytoplasm	cytoplasm	1
ALDH18A1	RPL31							NA	NA	NA			ALDH18A1	RPL31	P54886	P62899		SEC	NA			NA	FALSE		FALSE		FALSE	NA	FALSE	FALSE	NA	FALSE	NA	FALSE	FALSE	NA	FALSE	NA	FALSE	FALSE	FALSE	NA	NA	NA	Mitochondria		cytoplasm		1
ALDH18A1	RPL32							NA	NA	NA			ALDH18A1	RPL32	P54886	P62910		SEC	NA			NA	FALSE		FALSE		FALSE	NA	FALSE	FALSE	NA	FALSE	NA	FALSE	FALSE	NA	FALSE	NA	FALSE	FALSE	FALSE	NA	NA	NA	Mitochondria	Cytosol;Endoplasmic reticulum	cytoplasm	cytoplasm	1
ALDH18A1	RPL34							NA	NA	NA			ALDH18A1	RPL34	P54886	P49207		SEC	NA			NA	FALSE		FALSE		FALSE	NA	FALSE	FALSE	NA	FALSE	NA	FALSE	FALSE	NA	FALSE	NA	FALSE	FALSE	FALSE	NA	NA	NA	Mitochondria	Cytosol;Endoplasmic reticulum;Nucleoli	cytoplasm	nucleus&cytoplasm	1
ALDH18A1	RPL35							NA	NA	NA			ALDH18A1	RPL35	P54886	P42766		SEC	NA			NA	FALSE		FALSE		FALSE	NA	FALSE	FALSE	NA	FALSE	NA	FALSE	FALSE	NA	FALSE	NA	FALSE	FALSE	FALSE	NA	NA	NA	Mitochondria	Cytosol;Endoplasmic reticulum	cytoplasm	cytoplasm	1
ALDH18A1	RPL35A							NA	NA	NA			ALDH18A1	RPL35A	P54886	P18077		SEC	NA			NA	FALSE		FALSE		FALSE	NA	FALSE	FALSE	NA	FALSE	NA	FALSE	FALSE	NA	FALSE	NA	FALSE	FALSE	FALSE	NA	NA	NA	Mitochondria		cytoplasm		1
ALDH18A1	RPL36							NA	NA	NA			ALDH18A1	RPL36	P54886	Q9Y3U8		SEC	NA			NA	FALSE		FALSE		FALSE	NA	FALSE	FALSE	NA	FALSE	NA	FALSE	FALSE	NA	FALSE	NA	FALSE	FALSE	FALSE	NA	NA	NA	Mitochondria	Cytosol;Endoplasmic reticulum	cytoplasm	cytoplasm	1
ALDH18A1	RPL37A							NA	NA	NA			ALDH18A1	RPL37A	P54886	P61513		SEC	NA			NA	FALSE		FALSE		FALSE	NA	FALSE	FALSE	NA	FALSE	NA	FALSE	FALSE	NA	FALSE	NA	FALSE	FALSE	FALSE	NA	NA	NA	Mitochondria	Cytosol;Endoplasmic reticulum	cytoplasm	cytoplasm	1
ALDH18A1	RPL4							NA	NA	NA			ALDH18A1	RPL4	P54886	P36578		SEC	NA			NA	FALSE		FALSE		FALSE	NA	FALSE	FALSE	NA	FALSE	NA	FALSE	FALSE	NA	FALSE	NA	FALSE	FALSE	FALSE	NA	NA	NA	Mitochondria	Cytosol;Endoplasmic reticulum	cytoplasm	cytoplasm	1
ALDH18A1	RPL5							NA	NA	NA			ALDH18A1	RPL5	P54886	P46777		SEC	NA			NA	FALSE		FALSE		FALSE	NA	FALSE	FALSE	NA	FALSE	NA	FALSE	FALSE	NA	FALSE	NA	FALSE	FALSE	FALSE	NA	NA	NA	Mitochondria	Cytosol;Endoplasmic reticulum	cytoplasm	cytoplasm	1
ALDH18A1	RPL6							NA	NA	NA			ALDH18A1	RPL6	P54886	Q02878		SEC	NA			NA	FALSE		FALSE		FALSE	NA	FALSE	FALSE	NA	FALSE	NA	FALSE	FALSE	NA	FALSE	NA	FALSE	FALSE	FALSE	NA	NA	NA	Mitochondria	Cytokinetic bridge;Microtubules	cytoplasm	cytoplasm	1
ALDH18A1	RPL7							NA	NA	NA			ALDH18A1	RPL7	P54886	P18124		SEC	NA			NA	FALSE		FALSE		FALSE	NA	FALSE	FALSE	NA	FALSE	NA	FALSE	FALSE	NA	FALSE	NA	FALSE	FALSE	FALSE	NA	NA	NA	Mitochondria	Cytosol;Endoplasmic reticulum	cytoplasm	cytoplasm	1
ALDH18A1	RPL7A							NA	NA	NA			ALDH18A1	RPL7A	P54886	P62424		SEC	NA			NA	FALSE		FALSE		FALSE	NA	FALSE	FALSE	NA	FALSE	NA	FALSE	FALSE	NA	FALSE	NA	FALSE	FALSE	FALSE	NA	NA	NA	Mitochondria	Nucleoli	cytoplasm	nucleus	1
ALDH18A1	RPL7L1							NA	NA	NA			ALDH18A1	RPL7L1	P54886	Q6DKI1		SEC	NA			NA	FALSE		FALSE		FALSE	NA	FALSE	FALSE	NA	FALSE	NA	FALSE	FALSE	NA	FALSE	NA	FALSE	FALSE	FALSE	NA	NA	NA	Mitochondria	Mitochondria;Nucleoli	cytoplasm	nucleus&cytoplasm	1
ALDH18A1	RPL8							NA	NA	NA			ALDH18A1	RPL8	P54886	P62917		SEC	NA			NA	FALSE		FALSE		FALSE	NA	FALSE	FALSE	NA	FALSE	NA	FALSE	FALSE	NA	FALSE	NA	FALSE	FALSE	FALSE	NA	NA	NA	Mitochondria	Cytosol;Endoplasmic reticulum;Nucleoli	cytoplasm	nucleus&cytoplasm	1
ALDH18A1	RPL9							NA	NA	NA			ALDH18A1	RPL9	P54886	P32969		SEC	NA			NA	FALSE		FALSE		FALSE	NA	FALSE	FALSE	NA	FALSE	NA	FALSE	FALSE	NA	FALSE	NA	FALSE	FALSE	FALSE	NA	NA	NA	Mitochondria	Cytosol;Endoplasmic reticulum	cytoplasm	cytoplasm	1
ALDH18A1	RPLP0							NA	NA	NA			ALDH18A1	RPLP0	P54886	P05388		SEC	NA			NA	FALSE		FALSE		FALSE	NA	FALSE	FALSE	NA	FALSE	NA	FALSE	FALSE	NA	FALSE	NA	FALSE	FALSE	FALSE	NA	NA	NA	Mitochondria	Cytosol;Endoplasmic reticulum	cytoplasm	cytoplasm	1
ALDH18A1	RPLP1							NA	NA	NA			ALDH18A1	RPLP1	P54886	P05386		SEC	NA			NA	FALSE		FALSE		FALSE	NA	FALSE	FALSE	NA	FALSE	NA	FALSE	FALSE	NA	FALSE	NA	FALSE	FALSE	FALSE	NA	NA	NA	Mitochondria	Cytosol;Endoplasmic reticulum	cytoplasm	cytoplasm	1
ALDH18A1	RPLP2							NA	NA	NA			ALDH18A1	RPLP2	P54886	P05387		SEC	NA			NA	FALSE		FALSE		FALSE	NA	FALSE	FALSE	NA	FALSE	NA	FALSE	FALSE	NA	FALSE	NA	FALSE	FALSE	FALSE	NA	NA	NA	Mitochondria	Mitochondria	cytoplasm	cytoplasm	1
ALDH18A1	RPS11							NA	NA	NA			ALDH18A1	RPS11	P54886	P62280		SEC	NA			NA	FALSE		FALSE		FALSE	NA	FALSE	FALSE	NA	FALSE	NA	FALSE	FALSE	NA	FALSE	NA	FALSE	FALSE	TRUE	NA	30	NA	Mitochondria	Cytosol;Endoplasmic reticulum	cytoplasm	cytoplasm	1
ALDH18A1	RPS13							NA	NA	NA			ALDH18A1	RPS13	P54886	P62277		SEC	NA			NA	FALSE		FALSE		FALSE	NA	FALSE	FALSE	NA	FALSE	NA	FALSE	FALSE	NA	FALSE	NA	FALSE	FALSE	FALSE	NA	NA	NA	Mitochondria	Endoplasmic reticulum	cytoplasm	secretory	1
ALDH18A1	RPS15							NA	NA	NA			ALDH18A1	RPS15	P54886	P62841		SEC	NA			NA	FALSE		FALSE		FALSE	NA	FALSE	FALSE	NA	FALSE	NA	FALSE	FALSE	NA	FALSE	NA	FALSE	FALSE	FALSE	NA	NA	NA	Mitochondria	Cytosol;Endoplasmic reticulum	cytoplasm	cytoplasm	1
ALDH18A1	RPS19							NA	NA	NA			ALDH18A1	RPS19	P54886	P39019		SEC	NA			NA	FALSE		FALSE		FALSE	NA	FALSE	FALSE	NA	FALSE	NA	FALSE	FALSE	NA	FALSE	NA	FALSE	FALSE	FALSE	NA	NA	NA	Mitochondria	Nucleoplasm	cytoplasm	nucleus	1
ALDH18A1	RPS2							NA	NA	NA			ALDH18A1	RPS2	P54886	P15880		SEC	NA			NA	FALSE		FALSE		FALSE	NA	FALSE	FALSE	NA	FALSE	NA	FALSE	FALSE	NA	FALSE	NA	FALSE	FALSE	FALSE	NA	NA	NA	Mitochondria	Cytosol;Endoplasmic reticulum	cytoplasm	cytoplasm	1
ALDH18A1	RPS24							NA	NA	NA			ALDH18A1	RPS24	P54886	P62847		SEC	NA			NA	FALSE		FALSE		FALSE	NA	FALSE	FALSE	NA	FALSE	NA	FALSE	FALSE	NA	FALSE	NA	FALSE	FALSE	FALSE	NA	NA	NA	Mitochondria	Cytosol;Endoplasmic reticulum	cytoplasm	cytoplasm	1
ALDH18A1	RPS26							NA	NA	NA			ALDH18A1	RPS26	P54886	P62854		SEC	NA			NA	FALSE		FALSE		FALSE	NA	FALSE	FALSE	NA	FALSE	NA	FALSE	FALSE	NA	FALSE	NA	FALSE	FALSE	FALSE	NA	NA	NA	Mitochondria	Cytosol;Endoplasmic reticulum	cytoplasm	cytoplasm	1
ALDH18A1	RPS3A							NA	NA	NA			ALDH18A1	RPS3A	P54886	P61247		SEC	NA			NA	FALSE		FALSE		FALSE	NA	FALSE	FALSE	NA	FALSE	NA	FALSE	FALSE	NA	FALSE	NA	FALSE	FALSE	FALSE	NA	NA	NA	Mitochondria	Cytosol;Endoplasmic reticulum;Nucleoli	cytoplasm	nucleus&cytoplasm	1
ALDH18A1	RPS4X							NA	NA	NA			ALDH18A1	RPS4X	P54886	P62701		SEC	NA			NA	FALSE		FALSE		FALSE	NA	FALSE	FALSE	NA	FALSE	NA	FALSE	FALSE	NA	FALSE	NA	FALSE	FALSE	FALSE	NA	NA	NA	Mitochondria		cytoplasm		1
ALDH18A1	RPS5							NA	NA	NA			ALDH18A1	RPS5	P54886	P46782		SEC	NA			NA	FALSE		FALSE		FALSE	NA	FALSE	FALSE	NA	FALSE	NA	FALSE	FALSE	NA	FALSE	NA	FALSE	FALSE	FALSE	NA	NA	NA	Mitochondria	Cytosol;Endoplasmic reticulum	cytoplasm	cytoplasm	1
ALDH18A1	RPS6							NA	NA	NA			ALDH18A1	RPS6	P54886	P62753		SEC	NA			NA	FALSE		FALSE		FALSE	NA	FALSE	FALSE	NA	FALSE	NA	FALSE	FALSE	NA	FALSE	NA	FALSE	FALSE	FALSE	NA	NA	NA	Mitochondria	Cytosol;Endoplasmic reticulum	cytoplasm	cytoplasm	1
ALDH18A1	RPS8							NA	NA	NA			ALDH18A1	RPS8	P54886	P62241		SEC	NA			NA	FALSE		FALSE		FALSE	NA	FALSE	FALSE	NA	FALSE	NA	FALSE	FALSE	NA	FALSE	NA	FALSE	FALSE	FALSE	NA	NA	NA	Mitochondria	Cytosol;Endoplasmic reticulum	cytoplasm	cytoplasm	1
ALDH18A1	RPS9							NA	NA	NA			ALDH18A1	RPS9	P54886	P46781		SEC	NA			NA	FALSE		FALSE		FALSE	NA	FALSE	FALSE	NA	FALSE	NA	FALSE	FALSE	NA	FALSE	NA	FALSE	FALSE	FALSE	NA	NA	NA	Mitochondria		cytoplasm		1
ALDH18A1	RSL1D1							NA	NA	NA			ALDH18A1	RSL1D1	P54886	O76021		SEC	NA			NA	FALSE		FALSE		FALSE	NA	FALSE	FALSE	NA	FALSE	NA	FALSE	FALSE	NA	FALSE	NA	FALSE	FALSE	FALSE	NA	NA	NA	Mitochondria	Nucleoli	cytoplasm	nucleus	1
ALDH18A1	TMEM192							NA	NA	NA			ALDH18A1	TMEM192	P54886	Q8IY95		SEC	NA			NA	FALSE		FALSE		FALSE	NA	FALSE	FALSE	NA	FALSE	NA	FALSE	FALSE	NA	FALSE	NA	FALSE	FALSE	FALSE	NA	NA	NA	Mitochondria	Endosomes;Lysosomes	cytoplasm	secretory	0
ALDH18A1	TPM3							NA	NA	NA			ALDH18A1	TPM3	P54886	P06753		SEC	NA			NA	FALSE		FALSE		FALSE	NA	FALSE	FALSE	NA	FALSE	NA	FALSE	FALSE	NA	FALSE	NA	FALSE	FALSE	FALSE	NA	NA	NA	Mitochondria	Actin filaments	cytoplasm	cytoplasm	0
ALDH18A1	ZNF281							NA	NA	NA			ALDH18A1	ZNF281	P54886	Q9Y2X9		SEC	NA			NA	FALSE		FALSE		FALSE	NA	FALSE	FALSE	NA	FALSE	NA	FALSE	FALSE	NA	FALSE	NA	FALSE	FALSE	FALSE	NA	NA	NA	Mitochondria	Nucleoplasm	cytoplasm	nucleus	0
ALYREF	ATXN2L		export					NA	NA	NA			ALYREF	ATXN2L	Q86V81	Q8WWM7		SEC	NA			NA	FALSE		FALSE		FALSE	NA	FALSE	FALSE	NA	FALSE	NA	FALSE	FALSE	NA	FALSE	NA	FALSE	FALSE	FALSE	NA	NA	NA	Nuclear speckles	Cytosol	nucleus	cytoplasm	NA
ALYREF	AURKAIP1	ALYREF	export	ALYREF_noR	1,2,3	ALYREF	AURKAIP1	0.05	4.489044505	0.002987207	E9PB61	Q9NWT8					direct	IP	-5.442276544	E9PB61	Q9NWT8	NA	FALSE		FALSE		FALSE	NA	FALSE	FALSE	NA	FALSE	NA	FALSE	FALSE	NA	FALSE	NA	FALSE	FALSE	FALSE	NA	NA	NA	Nuclear speckles	Mitochondria;Nucleoplasm	nucleus	nucleus&cytoplasm	0
ALYREF	BANF1		export					NA	NA	NA			ALYREF	BANF1	Q86V81	O75531		SEC	NA			NA	FALSE		FALSE		FALSE	NA	FALSE	FALSE	NA	FALSE	NA	FALSE	FALSE	NA	FALSE	NA	FALSE	FALSE	FALSE	NA	NA	NA	Nuclear speckles	Nucleoplasm	nucleus	nucleus	0
ALYREF	BCLAF1	ALYREF	export	ALYREF_R	1,2,3	ALYREF	BCLAF1	0.05	3.01409963	0.008229345	E9PB61	Q9NYF8,E9PK91					shielded	IP	-0.168646713	E9PB61	Q9NYF8	-11.00303114	FALSE		FALSE		TRUE	0.236	FALSE	TRUE	0.72	FALSE	NA	FALSE	FALSE	NA	FALSE	NA	TRUE	FALSE	TRUE	NA	4570	NA	Nuclear speckles	Nuclear speckles	nucleus	nucleus	1
ALYREF	BOP1		export					NA	NA	NA			ALYREF	BOP1	Q86V81	Q14137		SEC	NA			NA	FALSE		FALSE		FALSE	NA	FALSE	FALSE	NA	FALSE	NA	FALSE	FALSE	NA	FALSE	NA	FALSE	FALSE	FALSE	NA	NA	NA	Nuclear speckles	Nucleoli	nucleus	nucleus	1
ALYREF	BRIX1	ALYREF	export	ALYREF_R	1,2,3	ALYREF	BRIX1	0.05	2.701532414	0.040749397	E9PB61	Q8TDN6	ALYREF	BRIX1	Q86V81	Q8TDN6	shielded	both	-1.740318713	E9PB61	Q8TDN6	-4.764242821	FALSE		FALSE		FALSE	NA	FALSE	FALSE	NA	FALSE	NA	FALSE	FALSE	NA	FALSE	NA	FALSE	FALSE	FALSE	NA	NA	NA	Nuclear speckles	Nucleoli	nucleus	nucleus	1
ALYREF	C8orf33		export					NA	NA	NA			ALYREF	C8orf33	Q86V81	Q9H7E9		SEC	NA			NA	FALSE		FALSE		FALSE	NA	FALSE	FALSE	NA	FALSE	NA	FALSE	FALSE	NA	FALSE	NA	FALSE	FALSE	FALSE	NA	NA	NA	Nuclear speckles	Nucleoplasm;Plasma membrane	nucleus	nucleus	1
ALYREF	DDX24	ALYREF	export	ALYREF_R	1,2,3	ALYREF	DDX24	0.05	2.674292659	0.004303742	E9PB61	Q9GZR7	ALYREF	DDX24	Q86V81	Q9GZR7	shielded	both	-2.26294247	E9PB61	Q9GZR7	-4.438637855	FALSE		FALSE		FALSE	NA	FALSE	FALSE	NA	FALSE	NA	FALSE	FALSE	NA	FALSE	NA	FALSE	FALSE	TRUE	NA	1970	NA	Nuclear speckles	Cytosol;Nucleoli	nucleus	nucleus&cytoplasm	1
ALYREF	DDX27		export					NA	NA	NA			ALYREF	DDX27	Q86V81	Q96GQ7		SEC	NA			NA	FALSE		FALSE		FALSE	NA	FALSE	FALSE	NA	FALSE	NA	FALSE	FALSE	NA	FALSE	NA	FALSE	FALSE	FALSE	NA	NA	NA	Nuclear speckles	Nucleoli	nucleus	nucleus	1
ALYREF	DDX39B		export					NA	NA	NA			ALYREF	DDX39B	Q86V81	Q13838		SEC	NA			NA	TRUE	Spliceosome,TREX complex,Exon junction complex	TRUE	TREX complex,Exon junction complex,Spliceosome, E complex,ALYREF-DDX39B-SARNP complex	TRUE	0.983	FALSE	TRUE	0.89	FALSE	NA	FALSE	TRUE	3.286221284	FALSE	NA	TRUE	FALSE	FALSE	NA	NA	NA	Nuclear speckles	Nuclear speckles	nucleus	nucleus	1
ALYREF	DHX30	ALYREF	export	ALYREF_R	1,2,3	ALYREF	DHX30	0.05	2.093953159	0.003495579	E9PB61	Q7L2E3					shielded	IP	-0.573167444	E9PB61	Q7L2E3	-2.380946862	FALSE		FALSE		FALSE	NA	FALSE	FALSE	NA	FALSE	NA	FALSE	FALSE	NA	FALSE	NA	FALSE	FALSE	TRUE	NA	349	NA	Nuclear speckles	Mitochondria	nucleus	cytoplasm	1
ALYREF	DHX9	ALYREF	export	ALYREF_R	1,2,3	ALYREF	DHX9	0.05	2.329545726	0.005923534	E9PB61	Q08211	ALYREF	DHX9	Q86V81	Q08211	shielded	both	2.083154337	E9PB61	Q08211	-0.413634579	TRUE	Spliceosome	TRUE	Spliceosome, E complex	TRUE	0.081	FALSE	TRUE	0.49	FALSE	NA	FALSE	FALSE	NA	FALSE	NA	TRUE	FALSE	FALSE	NA	NA	NA	Nuclear speckles	Nucleoplasm	nucleus	nucleus	1
ALYREF	EBNA1BP2	ALYREF	export	ALYREF_R	1,2,3	ALYREF	EBNA1BP2	0.05	3.386564043	0.003993543	E9PB61	H7C2Q8;Q99848	ALYREF	EBNA1BP2	Q86V81	Q99848	shielded	both	0.663484998	E9PB61	H7C2Q8;Q99848	-3.273321878	FALSE		FALSE		FALSE	NA	FALSE	FALSE	NA	FALSE	NA	FALSE	FALSE	NA	FALSE	NA	FALSE	FALSE	FALSE	NA	NA	NA	Nuclear speckles	Nucleoli	nucleus	nucleus	1
ALYREF	EXOSC10		export					NA	NA	NA			ALYREF	EXOSC10	Q86V81	Q01780		SEC	NA			NA	FALSE		FALSE		FALSE	NA	FALSE	FALSE	NA	FALSE	NA	FALSE	FALSE	NA	FALSE	NA	FALSE	FALSE	FALSE	NA	NA	NA	Nuclear speckles	Nucleoli	nucleus	nucleus	1
ALYREF	EXOSC3		export					NA	NA	NA			ALYREF	EXOSC3	Q86V81	Q9NQT5		SEC	NA			NA	FALSE		FALSE		FALSE	NA	FALSE	FALSE	NA	FALSE	NA	FALSE	FALSE	NA	FALSE	NA	FALSE	FALSE	FALSE	NA	NA	NA	Nuclear speckles	Nucleoplasm	nucleus	nucleus	1
ALYREF	FAU	ALYREF	export	ALYREF_R	1,2,3	ALYREF	FAU	0.05	2.479383135	0.003682822	E9PB61	P62861					shielded	IP	-1.745284952	E9PB61	P62861	-1.373167266	FALSE		FALSE		TRUE	0.126	FALSE	TRUE	0.63	FALSE	NA	FALSE	FALSE	NA	FALSE	NA	TRUE	FALSE	FALSE	NA	NA	NA	Nuclear speckles	Cytosol;Endoplasmic reticulum	nucleus	cytoplasm	1
ALYREF	FTSJ3	ALYREF	export	ALYREF_R	1,2,3	ALYREF	FTSJ3	0.05	2.404693143	0.016986609	E9PB61	Q8IY81					shielded	IP	-0.962869122	E9PB61	Q8IY81	-3.972495083	FALSE		FALSE		FALSE	NA	FALSE	FALSE	NA	FALSE	NA	FALSE	FALSE	NA	FALSE	NA	FALSE	FALSE	FALSE	NA	NA	NA	Nuclear speckles	Nucleoli	nucleus	nucleus	1
ALYREF	GNL2		export					NA	NA	NA			ALYREF	GNL2	Q86V81	Q13823		SEC	NA			NA	FALSE		FALSE		FALSE	NA	FALSE	FALSE	NA	FALSE	NA	FALSE	FALSE	NA	FALSE	NA	FALSE	FALSE	FALSE	NA	NA	NA	Nuclear speckles	Nucleoli	nucleus	nucleus	1
ALYREF	GNL3		export					NA	NA	NA			ALYREF	GNL3	Q86V81	Q9BVP2		SEC	NA			NA	FALSE		FALSE		FALSE	NA	FALSE	FALSE	NA	FALSE	NA	FALSE	FALSE	NA	FALSE	NA	FALSE	FALSE	TRUE	NA	29	NA	Nuclear speckles	Nucleoli	nucleus	nucleus	1
ALYREF	GTPBP4	ALYREF	export	ALYREF_R	1,2,3	ALYREF	GTPBP4	0.05	2.232588464	0.004351718	E9PB61	Q9BZE4	ALYREF	GTPBP4	Q86V81	Q9BZE4	shielded	both	-2.103554398	E9PB61	Q9BZE4	-3.464557436	FALSE		FALSE		FALSE	NA	FALSE	FALSE	NA	FALSE	NA	FALSE	FALSE	NA	FALSE	NA	FALSE	FALSE	FALSE	NA	NA	NA	Nuclear speckles	Nucleoli	nucleus	nucleus	1
ALYREF	HP1BP3		export					NA	NA	NA			ALYREF	HP1BP3	Q86V81	Q5SSJ5		SEC	NA			NA	FALSE		FALSE		FALSE	NA	FALSE	FALSE	NA	FALSE	NA	FALSE	FALSE	NA	FALSE	NA	FALSE	FALSE	FALSE	NA	NA	NA	Nuclear speckles	Nuclear speckles	nucleus	nucleus	1
ALYREF	LLPH		export					NA	NA	NA			ALYREF	LLPH	Q86V81	Q9BRT6		SEC	NA			NA	FALSE		FALSE		FALSE	NA	FALSE	FALSE	NA	FALSE	NA	FALSE	FALSE	NA	FALSE	NA	FALSE	FALSE	FALSE	NA	NA	NA	Nuclear speckles	Nucleoli	nucleus	nucleus	1
ALYREF	LTV1		export					NA	NA	NA			ALYREF	LTV1	Q86V81	Q96GA3		SEC	NA			NA	FALSE		FALSE		FALSE	NA	FALSE	FALSE	NA	FALSE	NA	FALSE	FALSE	NA	FALSE	NA	FALSE	FALSE	FALSE	NA	NA	NA	Nuclear speckles	Cytosol	nucleus	cytoplasm	1
ALYREF	MAGOH;MAGOHB		export					NA	NA	NA			ALYREF	MAGOHB	Q86V81	Q96A72		SEC	NA			NA	FALSE		FALSE		FALSE	NA	FALSE	FALSE	NA	FALSE	NA	FALSE	FALSE	NA	FALSE	NA	FALSE	FALSE	FALSE	NA	NA	NA	Nuclear speckles		nucleus		1
ALYREF	MRPS22		export					NA	NA	NA			ALYREF	MRPS22	Q86V81	P82650		SEC	NA			NA	FALSE		FALSE		FALSE	NA	FALSE	FALSE	NA	FALSE	NA	FALSE	FALSE	NA	FALSE	NA	FALSE	FALSE	FALSE	NA	NA	NA	Nuclear speckles	Mitochondria	nucleus	cytoplasm	1
ALYREF	MRPS5	ALYREF	export	ALYREF_noR	1,2,3	ALYREF	MRPS5	0.05	2.316574056	0.034547894	E9PB61	P82675					direct	IP	-3.741942085	E9PB61	P82675	-3.372980556	FALSE		FALSE		FALSE	NA	FALSE	FALSE	NA	FALSE	NA	FALSE	FALSE	NA	FALSE	NA	FALSE	FALSE	FALSE	NA	NA	NA	Nuclear speckles	Mitochondria	nucleus	cytoplasm	1
ALYREF	NAP1L1		export					NA	NA	NA			ALYREF	NAP1L1	Q86V81	P55209		SEC	NA			NA	FALSE		FALSE		TRUE	0.081	FALSE	TRUE	0.49	FALSE	NA	FALSE	FALSE	NA	FALSE	NA	TRUE	FALSE	FALSE	NA	NA	NA	Nuclear speckles	Microtubules	nucleus	cytoplasm	1
ALYREF	NCBP3	ALYREF	export	ALYREF_R	1,2,3	ALYREF	NCBP3	0.05	1.991128703	0.008122879	E9PB61	Q53F19,K7ELP6					shielded	IP	-0.680173178	E9PB61	Q53F19	-5.910372115	FALSE		FALSE		FALSE	NA	FALSE	TRUE	0.72	FALSE	NA	FALSE	FALSE	NA	FALSE	NA	TRUE	FALSE	FALSE	NA	NA	NA	Nuclear speckles	Nuclear speckles	nucleus	nucleus	1
ALYREF	NOC3L		export					NA	NA	NA			ALYREF	NOC3L	Q86V81	Q8WTT2		SEC	NA			NA	FALSE		FALSE		FALSE	NA	FALSE	FALSE	NA	FALSE	NA	FALSE	FALSE	NA	FALSE	NA	FALSE	FALSE	FALSE	NA	NA	NA	Nuclear speckles	Nucleoli	nucleus	nucleus	1
ALYREF	NOL6		export					NA	NA	NA			ALYREF	NOL6	Q86V81	Q9H6R4		SEC	NA			NA	FALSE		FALSE		FALSE	NA	FALSE	FALSE	NA	FALSE	NA	FALSE	FALSE	NA	FALSE	NA	FALSE	FALSE	FALSE	NA	NA	NA	Nuclear speckles	Nucleoli	nucleus	nucleus	1
ALYREF	NOM1		export					NA	NA	NA			ALYREF	NOM1	Q86V81	Q5C9Z4		SEC	NA			NA	FALSE		FALSE		FALSE	NA	FALSE	FALSE	NA	FALSE	NA	FALSE	FALSE	NA	FALSE	NA	FALSE	FALSE	FALSE	NA	NA	NA	Nuclear speckles	Nucleoli	nucleus	nucleus	1
ALYREF	NPAT		export					NA	NA	NA			ALYREF	NPAT	Q86V81	Q14207		SEC	NA			NA	FALSE		FALSE		FALSE	NA	FALSE	FALSE	NA	FALSE	NA	FALSE	FALSE	NA	FALSE	NA	FALSE	FALSE	FALSE	NA	NA	NA	Nuclear speckles	Nuclear bodies;Nucleoplasm	nucleus	nucleus	0
ALYREF	NPM1	ALYREF	export	ALYREF_noR	1,2,3	ALYREF	NPM1	0.05	2.161580943	0.006464941	E9PB61	P06748,E5RI98,E5RGW4	ALYREF	NPM1	Q86V81	P06748	mediated	both	-1.025133403	E9PB61	P06748	3.792830787	FALSE		FALSE		FALSE	NA	FALSE	FALSE	NA	FALSE	NA	FALSE	FALSE	NA	FALSE	NA	FALSE	FALSE	TRUE	NA	34	NA	Nuclear speckles	Nucleoli	nucleus	nucleus	1
ALYREF	PABPC1		export					NA	NA	NA			ALYREF	PABPC1	Q86V81	P11940		SEC	NA			NA	TRUE	Spliceosome,C complex spliceosome	TRUE	C complex spliceosome	TRUE	0.081	FALSE	TRUE	0.49	FALSE	NA	FALSE	FALSE	NA	FALSE	NA	TRUE	FALSE	FALSE	NA	NA	NA	Nuclear speckles	Cytosol	nucleus	cytoplasm	1
ALYREF	PABPC4		export					NA	NA	NA			ALYREF	PABPC4	Q86V81	Q13310		SEC	NA			NA	FALSE		FALSE		TRUE	0.081	FALSE	TRUE	0.49	FALSE	NA	FALSE	FALSE	NA	FALSE	NA	TRUE	FALSE	TRUE	NA	2418	NA	Nuclear speckles	Cytosol	nucleus	cytoplasm	1
ALYREF	PABPN1		export					NA	NA	NA			ALYREF	PABPN1	Q86V81	Q86U42		SEC	NA			NA	FALSE		FALSE		FALSE	NA	FALSE	FALSE	NA	FALSE	NA	FALSE	FALSE	NA	FALSE	NA	FALSE	FALSE	TRUE	NA	1107	NA	Nuclear speckles	Nucleoplasm	nucleus	nucleus	1
ALYREF	POLDIP3		export					NA	NA	NA			ALYREF	POLDIP3	Q86V81	Q9BY77		SEC	NA			NA	FALSE		FALSE		FALSE	NA	FALSE	FALSE	NA	FALSE	NA	FALSE	FALSE	NA	FALSE	NA	FALSE	FALSE	FALSE	NA	NA	NA	Nuclear speckles	Nuclear speckles	nucleus	nucleus	1
ALYREF	PPAN-P2RY11;PPAN		export					NA	NA	NA			ALYREF	PPAN-P2RY11	Q86V81	A0A0A6YYI3		SEC	NA			NA	FALSE		FALSE		FALSE	NA	FALSE	FALSE	NA	FALSE	NA	FALSE	FALSE	NA	FALSE	NA	FALSE	FALSE	FALSE	NA	NA	NA	Nuclear speckles		nucleus		NA
ALYREF	RBM28		export					NA	NA	NA			ALYREF	RBM28	Q86V81	Q9NW13		SEC	NA			NA	FALSE		FALSE		FALSE	NA	FALSE	FALSE	NA	FALSE	NA	FALSE	FALSE	NA	FALSE	NA	FALSE	FALSE	FALSE	NA	NA	NA	Nuclear speckles	Nucleoli	nucleus	nucleus	1
ALYREF	RBM34	ALYREF	export	ALYREF_R	1,2,3	ALYREF	RBM34	0.05	2.937999691	0.003528235	E9PB61	P42696	ALYREF	RBM34	Q86V81	P42696	shielded	both	-0.802610906	E9PB61	P42696	-4.449471146	FALSE		FALSE		TRUE	0.081	FALSE	TRUE	0.49	FALSE	NA	FALSE	FALSE	NA	FALSE	NA	TRUE	FALSE	FALSE	NA	NA	NA	Nuclear speckles	Nucleoli	nucleus	nucleus	1
ALYREF	RBM8A		export					NA	NA	NA			ALYREF	RBM8A	Q86V81	Q9Y5S9		SEC	NA			NA	TRUE	Spliceosome,Exon junction complex,Exon junction complex,C complex spliceosome,Splicing-associated factors complex	TRUE	Exon junction complex,Exon junction complex,C complex spliceosome,Splicing-associated factors complex (ALYREF, DEK, RBM8A, RNPS1, SRRM1),ALYREF-NXF1-RBM8A-UPF3A complex,ALYREF-NXF1-RBM8A-UPF3B complex	TRUE	0.21	FALSE	TRUE	0.76	FALSE	NA	FALSE	TRUE	3.161624888	FALSE	NA	TRUE	FALSE	FALSE	NA	NA	NA	Nuclear speckles	Nuclear speckles	nucleus	nucleus	1
ALYREF	RBMX		export					NA	NA	NA			ALYREF	RBMX	Q86V81	P38159		SEC	NA			NA	TRUE	C complex spliceosome	TRUE	C complex spliceosome,NARC1 complex	FALSE	NA	FALSE	FALSE	NA	FALSE	NA	FALSE	FALSE	NA	FALSE	NA	TRUE	FALSE	FALSE	NA	NA	NA	Nuclear speckles	Nucleoplasm	nucleus	nucleus	1
ALYREF	RPL10	ALYREF	export	ALYREF_R	1,2,3	ALYREF	RPL10	0.05	2.303486659	0.005725909	E9PB61	P27635,F8W7C6	ALYREF	RPL10	Q86V81	P27635	shielded	both	1.904224127	E9PB61	P27635	-2.914044129	FALSE		FALSE		TRUE	0.236	FALSE	TRUE	0.72	FALSE	NA	FALSE	FALSE	NA	FALSE	NA	TRUE	FALSE	FALSE	NA	NA	NA	Nuclear speckles	Cytosol;Endoplasmic reticulum	nucleus	cytoplasm	1
ALYREF	RPL10A	ALYREF	export	ALYREF_noR	1,2,3	ALYREF	RPL10A	0.05	2.922316756	0.004151605	E9PB61	P62906	ALYREF	RPL10A	Q86V81	P62906	mediated	both	-0.831210631	E9PB61	P62906	-2.001694251	FALSE		FALSE		FALSE	NA	FALSE	FALSE	NA	FALSE	NA	FALSE	FALSE	NA	FALSE	NA	FALSE	FALSE	FALSE	NA	NA	NA	Nuclear speckles	Cytosol;Endoplasmic reticulum	nucleus	cytoplasm	1
ALYREF	RPL11	ALYREF	export	ALYREF_R	1,2,3	ALYREF	RPL11	0.05	2.997920073	0.00780005	E9PB61	P62913	ALYREF	RPL11	Q86V81	P62913	shielded	both	-0.045198858	E9PB61	P62913	1.389724049	FALSE		FALSE		FALSE	NA	FALSE	FALSE	NA	FALSE	NA	FALSE	FALSE	NA	FALSE	NA	FALSE	FALSE	FALSE	NA	NA	NA	Nuclear speckles	Vesicles	nucleus	secretory	1
ALYREF	RPL12	ALYREF	export	ALYREF_R	1,2,3	ALYREF	RPL12	0.05	2.356627181	0.010307954	E9PB61	P30050	ALYREF	RPL12	Q86V81	P30050	shielded	both	-0.282760283	E9PB61	P30050	0.608488838	FALSE		FALSE		FALSE	NA	FALSE	FALSE	NA	FALSE	NA	FALSE	FALSE	NA	FALSE	NA	FALSE	FALSE	FALSE	NA	NA	NA	Nuclear speckles	Golgi apparatus	nucleus	secretory	1
ALYREF	RPL13	ALYREF	export	ALYREF_R	1,2,3	ALYREF	RPL13	0.05	2.434394607	0.010029079	E9PB61	P26373	ALYREF	RPL13	Q86V81	P26373	shielded	both	1.219309481	E9PB61	P26373	0.185735701	FALSE		FALSE		FALSE	NA	FALSE	FALSE	NA	FALSE	NA	FALSE	FALSE	NA	FALSE	NA	FALSE	FALSE	FALSE	NA	NA	NA	Nuclear speckles	Cytosol;Endoplasmic reticulum;Nucleoli	nucleus	nucleus&cytoplasm	1
ALYREF	RPL13A	ALYREF	export	ALYREF_R	1,2,3	ALYREF	RPL13A	0.05	3.054818314	0.014324751	E9PB61	P40429	ALYREF	RPL13A	Q86V81	P40429	shielded	both	0.534880575	E9PB61	P40429	2.108735064	FALSE		FALSE		FALSE	NA	FALSE	FALSE	NA	FALSE	NA	FALSE	FALSE	NA	FALSE	NA	FALSE	FALSE	FALSE	NA	NA	NA	Nuclear speckles	Cytosol;Nucleoli	nucleus	nucleus&cytoplasm	1
ALYREF	RPL14	ALYREF	export	ALYREF_R	1,2,3	ALYREF	RPL14	0.05	2.885065676	0.011533311	E9PB61	P50914	ALYREF	RPL14	Q86V81	P50914	shielded	both	0.742047319	E9PB61	P50914	-0.532978787	FALSE		FALSE		FALSE	NA	FALSE	FALSE	NA	FALSE	NA	FALSE	FALSE	NA	FALSE	NA	FALSE	FALSE	FALSE	NA	NA	NA	Nuclear speckles	Cytosol;Endoplasmic reticulum	nucleus	cytoplasm	1
ALYREF	RPL15	ALYREF	export	ALYREF_noR	1,2,3	ALYREF	RPL15	0.05	2.75698548	0.00341327	E9PB61	P61313	ALYREF	RPL15	Q86V81	P61313	direct	both	-1.797774108	E9PB61	P61313	1.17799184	FALSE		FALSE		FALSE	NA	FALSE	FALSE	NA	FALSE	NA	FALSE	FALSE	NA	FALSE	NA	FALSE	FALSE	FALSE	NA	NA	NA	Nuclear speckles		nucleus		1
ALYREF	RPL17;RPL17-C18orf32;RPL17;RPL17;RPL17	ALYREF	export	ALYREF_R	1,2,3	ALYREF	RPL17;RPL17-C18orf32;RPL17;RPL17;RPL17	0.05	2.725738611	0.027549125	E9PB61	A0A087WXM6;A0A0A6YYL6;J3KRX5;J3QQT2;P18621	ALYREF	RPL17-C18orf32	Q86V81	A0A0A6YYL6	shielded	both	0.888415145	E9PB61	A0A087WXM6;A0A0A6YYL6;J3KRX5;J3QQT2;P18621	-3.422460692	FALSE		FALSE		FALSE	NA	FALSE	FALSE	NA	FALSE	NA	FALSE	FALSE	NA	FALSE	NA	FALSE	FALSE	FALSE	NA	NA	NA	Nuclear speckles	Cytosol;Endoplasmic reticulum	nucleus	cytoplasm	NA
ALYREF	RPL18	ALYREF	export	ALYREF_noR	1,2,3	ALYREF	RPL18	0.05	3.079851278	0.015966946	E9PB61	J3QQ67;Q07020	ALYREF	RPL18	Q86V81	Q07020	direct	both	-2.66167359	E9PB61	J3QQ67;Q07020	-0.60406436	FALSE		FALSE		FALSE	NA	FALSE	FALSE	NA	FALSE	NA	FALSE	FALSE	NA	FALSE	NA	FALSE	FALSE	FALSE	NA	NA	NA	Nuclear speckles	Cytosol;Endoplasmic reticulum	nucleus	cytoplasm	1
ALYREF	RPL18A	ALYREF	export	ALYREF_R	1,2,3	ALYREF	RPL18A	0.05	2.51370548	0.024662844	E9PB61	Q02543	ALYREF	RPL18A	Q86V81	Q02543	shielded	both	0.874067138	E9PB61	Q02543	0.961496236	FALSE		FALSE		FALSE	NA	FALSE	FALSE	NA	FALSE	NA	FALSE	FALSE	NA	FALSE	NA	FALSE	FALSE	FALSE	NA	NA	NA	Nuclear speckles	Cytosol;Nucleoli	nucleus	nucleus&cytoplasm	1
ALYREF	RPL19	ALYREF	export	ALYREF_R	1,2,3	ALYREF	RPL19	0.05	2.870360842	0.014171248	E9PB61	J3KTE4;J3QR09;P84098	ALYREF	RPL19	Q86V81	P84098	shielded	both	0.6859228	E9PB61	J3KTE4;J3QR09;P84098	-0.947421688	FALSE		FALSE		FALSE	NA	FALSE	FALSE	NA	FALSE	NA	FALSE	FALSE	NA	FALSE	NA	FALSE	FALSE	FALSE	NA	NA	NA	Nuclear speckles	Cytosol;Nucleoli	nucleus	nucleus&cytoplasm	1
ALYREF	RPL21	ALYREF	export	ALYREF_noR	1,2,3	ALYREF	RPL21	0.05	2.63517072	0.021070309	E9PB61	P46778	ALYREF	RPL21	Q86V81	P46778	direct	both	-1.840020027	E9PB61	P46778	1.123767661	FALSE		FALSE		FALSE	NA	FALSE	FALSE	NA	FALSE	NA	FALSE	FALSE	NA	FALSE	NA	FALSE	FALSE	FALSE	NA	NA	NA	Nuclear speckles	Cytosol;Endoplasmic reticulum;Nucleoli fibrillar center	nucleus	nucleus&cytoplasm	1
ALYREF	RPL22	ALYREF	export	ALYREF_noR	1,2,3	ALYREF	RPL22	0.05	2.401829343	0.032979537	E9PB61	P35268	ALYREF	RPL22	Q86V81	P35268	direct	both	-2.620382867	E9PB61	P35268	-2.784435308	FALSE		FALSE		FALSE	NA	FALSE	FALSE	NA	FALSE	NA	FALSE	FALSE	NA	FALSE	NA	FALSE	FALSE	FALSE	NA	NA	NA	Nuclear speckles	Nucleoli	nucleus	nucleus	1
ALYREF	RPL23A	ALYREF	export	ALYREF_noR	1,2,3	ALYREF	RPL23A	0.05	2.314144278	0.004920292	E9PB61	P62750	ALYREF	RPL23A	Q86V81	P62750	direct	both	-1.18454007	E9PB61	P62750	-0.597513439	FALSE		FALSE		FALSE	NA	FALSE	FALSE	NA	FALSE	NA	FALSE	FALSE	NA	FALSE	NA	FALSE	FALSE	FALSE	NA	NA	NA	Nuclear speckles	Cytosol;Endoplasmic reticulum;Nucleoli fibrillar center	nucleus	nucleus&cytoplasm	1
ALYREF	RPL24	ALYREF	export	ALYREF_R	1,2,3	ALYREF	RPL24	0.05	2.545793147	0.006968609	E9PB61	P83731	ALYREF	RPL24	Q86V81	P83731	shielded	both	1.528532016	E9PB61	P83731	0.117076537	FALSE		FALSE		FALSE	NA	FALSE	FALSE	NA	FALSE	NA	FALSE	FALSE	NA	FALSE	NA	FALSE	FALSE	FALSE	NA	NA	NA	Nuclear speckles	Cytosol;Endoplasmic reticulum	nucleus	cytoplasm	1
ALYREF	RPL26		export					NA	NA	NA			ALYREF	RPL26	Q86V81	P61254		SEC	NA			NA	FALSE		FALSE		FALSE	NA	FALSE	FALSE	NA	FALSE	NA	FALSE	FALSE	NA	FALSE	NA	FALSE	FALSE	FALSE	NA	NA	NA	Nuclear speckles	Cytosol;Endoplasmic reticulum	nucleus	cytoplasm	1
ALYREF	RPL26L1	ALYREF	export	ALYREF_R	1,2,3	ALYREF	RPL26L1	0.05	2.853845856	0.005067715	E9PB61	Q9UNX3					shielded	IP	1.210523821	E9PB61	Q9UNX3	NA	FALSE		FALSE		TRUE	0.236	FALSE	TRUE	0.63	FALSE	NA	FALSE	FALSE	NA	FALSE	NA	TRUE	FALSE	FALSE	NA	NA	NA	Nuclear speckles	Cytosol;Endoplasmic reticulum	nucleus	cytoplasm	1
ALYREF	RPL27	ALYREF	export	ALYREF_noR	1,2,3	ALYREF	RPL27	0.05	2.339276748	0.016724055	E9PB61	P61353	ALYREF	RPL27	Q86V81	P61353	direct	both	-2.043828095	E9PB61	P61353	-4.416992649	FALSE		FALSE		FALSE	NA	FALSE	FALSE	NA	FALSE	NA	FALSE	FALSE	NA	FALSE	NA	FALSE	FALSE	FALSE	NA	NA	NA	Nuclear speckles		nucleus		1
ALYREF	RPL27A	ALYREF	export	ALYREF_R	1,2,3	ALYREF	RPL27A	0.05	2.851975635	0.009811235	E9PB61	P46776	ALYREF	RPL27A	Q86V81	P46776	shielded	both	0.747046183	E9PB61	P46776	1.33049648	FALSE		FALSE		FALSE	NA	FALSE	FALSE	NA	FALSE	NA	FALSE	FALSE	NA	FALSE	NA	FALSE	FALSE	FALSE	NA	NA	NA	Nuclear speckles	Cytosol;Endoplasmic reticulum	nucleus	cytoplasm	1
ALYREF	RPL28	ALYREF	export	ALYREF_noR	1,2,3	ALYREF	RPL28	0.05	2.785137781	0.01316033	E9PB61	P46779	ALYREF	RPL28	Q86V81	P46779	direct	both	-2.357054418	E9PB61	P46779	1.112440448	FALSE		FALSE		FALSE	NA	FALSE	FALSE	NA	FALSE	NA	FALSE	FALSE	NA	FALSE	NA	FALSE	FALSE	FALSE	NA	NA	NA	Nuclear speckles	Cytosol;Endoplasmic reticulum	nucleus	cytoplasm	1
ALYREF	RPL29	ALYREF	export	ALYREF_noR	1,2,3	ALYREF	RPL29	0.05	2.889591096	0.039533221	E9PB61	P47914	ALYREF	RPL29	Q86V81	P47914	direct	both	-3.689996132	E9PB61	P47914	3.365231714	FALSE		FALSE		FALSE	NA	FALSE	FALSE	NA	FALSE	NA	FALSE	FALSE	NA	FALSE	NA	FALSE	FALSE	FALSE	NA	NA	NA	Nuclear speckles	Cytosol;Endoplasmic reticulum;Nucleoli	nucleus	nucleus&cytoplasm	1
ALYREF	RPL3	ALYREF	export	ALYREF_R	1,2,3	ALYREF	RPL3	0.05	3.102410343	0.025336323	E9PB61	P39023	ALYREF	RPL3	Q86V81	P39023	shielded	both	1.928799557	E9PB61	P39023	-1.117707634	FALSE		FALSE		FALSE	NA	FALSE	FALSE	NA	FALSE	NA	FALSE	FALSE	NA	FALSE	NA	FALSE	FALSE	FALSE	NA	NA	NA	Nuclear speckles	Cytosol;Nucleoli	nucleus	nucleus&cytoplasm	1
ALYREF	RPL30	ALYREF	export	ALYREF_R	1,2,3	ALYREF	RPL30	0.05	2.653116836	0.017162048	E9PB61	P62888	ALYREF	RPL30	Q86V81	P62888	shielded	both	-0.118136827	E9PB61	P62888	0.972167045	FALSE		FALSE		FALSE	NA	FALSE	FALSE	NA	FALSE	NA	FALSE	FALSE	NA	FALSE	NA	FALSE	FALSE	FALSE	NA	NA	NA	Nuclear speckles	Cytosol;Endoplasmic reticulum	nucleus	cytoplasm	1
ALYREF	RPL31	ALYREF	export	ALYREF_R	1,2,3	ALYREF	RPL31	0.05	2.232183815	0.018354447	E9PB61	P62899	ALYREF	RPL31	Q86V81	P62899	shielded	both	-0.797988021	E9PB61	P62899	-0.177161672	FALSE		FALSE		FALSE	NA	FALSE	FALSE	NA	FALSE	NA	FALSE	FALSE	NA	FALSE	NA	FALSE	FALSE	FALSE	NA	NA	NA	Nuclear speckles		nucleus		1
ALYREF	RPL32	ALYREF	export	ALYREF_R	1,2,3	ALYREF	RPL32	0.05	2.849111545	0.014789089	E9PB61	F8W727;P62910	ALYREF	RPL32	Q86V81	P62910	shielded	both	-0.34904731	E9PB61	F8W727;P62910	-1.647522655	FALSE		FALSE		TRUE	0.236	FALSE	TRUE	0.63	FALSE	NA	FALSE	FALSE	NA	FALSE	NA	TRUE	FALSE	FALSE	NA	NA	NA	Nuclear speckles	Cytosol;Endoplasmic reticulum	nucleus	cytoplasm	1
ALYREF	RPL34	ALYREF	export	ALYREF_noR	1,2,3	ALYREF	RPL34	0.05	3.060823612	0.028528086	E9PB61	P49207	ALYREF	RPL34	Q86V81	P49207	direct	both	-1.819187504	E9PB61	P49207	-4.530180254	FALSE		FALSE		FALSE	NA	FALSE	FALSE	NA	FALSE	NA	FALSE	FALSE	NA	FALSE	NA	FALSE	FALSE	FALSE	NA	NA	NA	Nuclear speckles	Cytosol;Endoplasmic reticulum;Nucleoli	nucleus	nucleus&cytoplasm	1
ALYREF	RPL35	ALYREF	export	ALYREF_R	1,2,3	ALYREF	RPL35	0.05	3.226017833	0.015671742	E9PB61	P42766	ALYREF	RPL35	Q86V81	P42766	shielded	both	-0.295401949	E9PB61	P42766	0.008057873	FALSE		FALSE		FALSE	NA	FALSE	FALSE	NA	FALSE	NA	FALSE	FALSE	NA	FALSE	NA	FALSE	FALSE	FALSE	NA	NA	NA	Nuclear speckles	Cytosol;Endoplasmic reticulum	nucleus	cytoplasm	1
ALYREF	RPL35A	ALYREF	export	ALYREF_noR	1,2,3	ALYREF	RPL35A	0.05	2.877876688	0.033053259	E9PB61	P18077	ALYREF	RPL35A	Q86V81	P18077	direct	both	-0.054165468	E9PB61	P18077	-0.063939019	FALSE		FALSE		FALSE	NA	FALSE	FALSE	NA	FALSE	NA	FALSE	FALSE	NA	FALSE	NA	FALSE	FALSE	FALSE	NA	NA	NA	Nuclear speckles		nucleus		1
ALYREF	RPL36	ALYREF	export	ALYREF_R	1,2,3	ALYREF	RPL36	0.05	3.554067332	0.008979599	E9PB61	Q9Y3U8	ALYREF	RPL36	Q86V81	Q9Y3U8	shielded	both	-0.331519782	E9PB61	Q9Y3U8	2.553029237	FALSE		FALSE		FALSE	NA	FALSE	FALSE	NA	FALSE	NA	FALSE	FALSE	NA	FALSE	NA	FALSE	FALSE	FALSE	NA	NA	NA	Nuclear speckles	Cytosol;Endoplasmic reticulum	nucleus	cytoplasm	1
ALYREF	RPL36A;RPL36A-HNRNPH2	ALYREF	export	ALYREF_R	1,2,3	ALYREF	RPL36A;RPL36A-HNRNPH2	0.05	2.978611679	0.011941071	E9PB61	H0Y5B4;H7BZ11	ALYREF	RPL36A	Q86V81	P83881	shielded	both	-3.393205523	E9PB61	H0Y5B4;H7BZ11	2.553029237	FALSE		FALSE		FALSE	NA	FALSE	FALSE	NA	FALSE	NA	FALSE	FALSE	NA	FALSE	NA	FALSE	FALSE	FALSE	NA	NA	NA	Nuclear speckles	Cytosol;Endoplasmic reticulum	nucleus	cytoplasm	1
ALYREF	RPL36AL	ALYREF	export	ALYREF_R	1,2,3	ALYREF	RPL36AL	0.05	2.451808794	0.023346697	E9PB61	Q969Q0					shielded	IP	-0.506725128	E9PB61	Q969Q0	2.553029237	FALSE		FALSE		FALSE	NA	FALSE	FALSE	NA	FALSE	NA	FALSE	FALSE	NA	FALSE	NA	FALSE	FALSE	FALSE	NA	NA	NA	Nuclear speckles	Cytosol;Endoplasmic reticulum	nucleus	cytoplasm	NA
ALYREF	RPL37A	ALYREF	export	ALYREF_R	1,2,3	ALYREF	RPL37A	0.05	2.311114195	0.025627749	E9PB61	P61513	ALYREF	RPL37A	Q86V81	P61513	shielded	both	-0.836512302	E9PB61	P61513	-1.117707634	FALSE		FALSE		FALSE	NA	FALSE	FALSE	NA	FALSE	NA	FALSE	FALSE	NA	FALSE	NA	FALSE	FALSE	FALSE	NA	NA	NA	Nuclear speckles	Cytosol;Endoplasmic reticulum	nucleus	cytoplasm	1
ALYREF	RPL39;RPL39P5	ALYREF	export	ALYREF_R	1,2,3	ALYREF	RPL39;RPL39P5	0.05	2.514438171	0.027193222	E9PB61	P62891;Q59GN2					shielded	IP	-2.15975412	E9PB61	P62891;Q59GN2	-2.911544046	FALSE		FALSE		FALSE	NA	FALSE	FALSE	NA	FALSE	NA	FALSE	FALSE	NA	FALSE	NA	FALSE	FALSE	FALSE	NA	NA	NA	Nuclear speckles		nucleus		NA
ALYREF	RPL4	ALYREF	export	ALYREF_R	1,2,3	ALYREF	RPL4	0.05	2.159446828	0.02345109	E9PB61	P36578	ALYREF	RPL4	Q86V81	P36578	shielded	both	3.048616674	E9PB61	P36578	-2.581502306	FALSE		FALSE		FALSE	NA	FALSE	FALSE	NA	FALSE	NA	FALSE	FALSE	NA	FALSE	NA	FALSE	FALSE	FALSE	NA	NA	NA	Nuclear speckles	Cytosol;Endoplasmic reticulum	nucleus	cytoplasm	1
ALYREF	RPL5	ALYREF	export	ALYREF_R	1,2,3	ALYREF	RPL5	0.05	3.41209292	0.008612066	E9PB61	P46777	ALYREF	RPL5	Q86V81	P46777	shielded	both	1.157858472	E9PB61	P46777	-3.121879626	FALSE		FALSE		FALSE	NA	FALSE	FALSE	NA	FALSE	NA	FALSE	FALSE	NA	FALSE	NA	FALSE	FALSE	FALSE	NA	NA	NA	Nuclear speckles	Cytosol;Endoplasmic reticulum	nucleus	cytoplasm	1
ALYREF	RPL6	ALYREF	export	ALYREF_noR	1,2,3	ALYREF	RPL6	0.05	3.373250757	0.01686895	E9PB61	Q02878	ALYREF	RPL6	Q86V81	Q02878	direct	both	-0.217244869	E9PB61	Q02878	0.739211029	FALSE		FALSE		FALSE	NA	FALSE	FALSE	NA	FALSE	NA	FALSE	FALSE	NA	FALSE	NA	FALSE	FALSE	FALSE	NA	NA	NA	Nuclear speckles	Cytokinetic bridge;Microtubules	nucleus	cytoplasm	1
ALYREF	RPL7	ALYREF	export	ALYREF_noR	1,2,3	ALYREF	RPL7	0.05	2.835649766	0.016508762	E9PB61	P18124	ALYREF	RPL7	Q86V81	P18124	direct	both	0.436467637	E9PB61	P18124	1.062629727	FALSE		FALSE		FALSE	NA	FALSE	FALSE	NA	FALSE	NA	FALSE	FALSE	NA	FALSE	NA	FALSE	FALSE	FALSE	NA	NA	NA	Nuclear speckles	Cytosol;Endoplasmic reticulum	nucleus	cytoplasm	1
ALYREF	RPL7A	ALYREF	export	ALYREF_R	1,2,3	ALYREF	RPL7A	0.05	2.8646057	0.019178367	E9PB61	P62424	ALYREF	RPL7A	Q86V81	P62424	shielded	both	1.716181765	E9PB61	P62424	1.427548143	FALSE		FALSE		FALSE	NA	FALSE	FALSE	NA	FALSE	NA	FALSE	FALSE	NA	FALSE	NA	FALSE	FALSE	FALSE	NA	NA	NA	Nuclear speckles	Nucleoli	nucleus	nucleus	1
ALYREF	RPL8	ALYREF	export	ALYREF_R	1,2,3	ALYREF	RPL8	0.05	2.418624328	0.018170437	E9PB61	P62917	ALYREF	RPL8	Q86V81	P62917	shielded	both	2.021277344	E9PB61	P62917	1.67835449	FALSE		FALSE		FALSE	NA	FALSE	FALSE	NA	FALSE	NA	FALSE	FALSE	NA	FALSE	NA	FALSE	FALSE	FALSE	NA	NA	NA	Nuclear speckles	Cytosol;Endoplasmic reticulum;Nucleoli	nucleus	nucleus&cytoplasm	1
ALYREF	RPL9	ALYREF	export	ALYREF_R	1,2,3	ALYREF	RPL9	0.05	3.134631613	0.006068435	E9PB61	P32969	ALYREF	RPL9	Q86V81	P32969	shielded	both	-0.174222222	E9PB61	P32969	0.600327948	FALSE		FALSE		FALSE	NA	FALSE	FALSE	NA	FALSE	NA	FALSE	FALSE	NA	FALSE	NA	FALSE	FALSE	FALSE	NA	NA	NA	Nuclear speckles	Cytosol;Endoplasmic reticulum	nucleus	cytoplasm	1
ALYREF	RPLP0	ALYREF	export	ALYREF_noR	1,2,3	ALYREF	RPLP0	0.05	3.176242588	0.012460917	E9PB61	P05388,F8VZS0	ALYREF	RPLP0	Q86V81	P05388	direct	both	0.135992546	E9PB61	P05388	0.711085279	FALSE		FALSE		FALSE	NA	FALSE	FALSE	NA	FALSE	NA	FALSE	FALSE	NA	FALSE	NA	FALSE	FALSE	FALSE	NA	NA	NA	Nuclear speckles	Cytosol;Endoplasmic reticulum	nucleus	cytoplasm	1
ALYREF	RPLP1	ALYREF	export	ALYREF_noR	1,2,3	ALYREF	RPLP1	0.05	2.788739139	0.00545096	E9PB61	P05386	ALYREF	RPLP1	Q86V81	P05386	mediated	both	-3.558541205	E9PB61	P05386	1.271103541	FALSE		FALSE		FALSE	NA	FALSE	FALSE	NA	FALSE	NA	FALSE	FALSE	NA	FALSE	NA	FALSE	FALSE	FALSE	NA	NA	NA	Nuclear speckles	Cytosol;Endoplasmic reticulum	nucleus	cytoplasm	1
ALYREF	RPLP2	ALYREF	export	ALYREF_noR	1,2,3	ALYREF	RPLP2	0.05	2.835610152	0.007045411	E9PB61	P05387	ALYREF	RPLP2	Q86V81	P05387	mediated	both	-2.196519294	E9PB61	P05387	1.264661121	FALSE		FALSE		FALSE	NA	FALSE	FALSE	NA	FALSE	NA	FALSE	FALSE	NA	FALSE	NA	FALSE	FALSE	FALSE	NA	NA	NA	Nuclear speckles	Mitochondria	nucleus	cytoplasm	1
ALYREF	RPS11	ALYREF	export	ALYREF_R	1,2,3	ALYREF	RPS11	0.05	2.484456658	0.006425072	E9PB61	P62280	ALYREF	RPS11	Q86V81	P62280	shielded	both	1.647692946	E9PB61	P62280	0.144215591	FALSE		FALSE		FALSE	NA	FALSE	FALSE	NA	FALSE	NA	FALSE	FALSE	NA	FALSE	NA	FALSE	FALSE	TRUE	NA	30	NA	Nuclear speckles	Cytosol;Endoplasmic reticulum	nucleus	cytoplasm	1
ALYREF	RPS13	ALYREF	export	ALYREF_R	1,2,3	ALYREF	RPS13	0.05	2.574841683	0.010365415	E9PB61	P62277	ALYREF	RPS13	Q86V81	P62277	shielded	both	1.267309625	E9PB61	P62277	0.945229172	FALSE		FALSE		FALSE	NA	FALSE	FALSE	NA	FALSE	NA	FALSE	FALSE	NA	FALSE	NA	FALSE	FALSE	FALSE	NA	NA	NA	Nuclear speckles	Endoplasmic reticulum	nucleus	secretory	1
ALYREF	RPS14	ALYREF	export	ALYREF_noR	1,2,3	ALYREF	RPS14	0.05	2.493231424	0.006553825	E9PB61	P62263	ALYREF	RPS14	Q86V81	P62263	direct	both	-2.32230259	E9PB61	P62263	-6.058526763	FALSE		FALSE		FALSE	NA	FALSE	FALSE	NA	FALSE	NA	FALSE	FALSE	NA	FALSE	NA	FALSE	FALSE	FALSE	NA	NA	NA	Nuclear speckles	Cytosol;Endoplasmic reticulum	nucleus	cytoplasm	1
ALYREF	RPS15	ALYREF	export	ALYREF_R	1,2,3	ALYREF	RPS15	0.05	2.176549366	0.013923649	E9PB61	K7ELC2;P62841,A0A0B4J2B4	ALYREF	RPS15	Q86V81	P62841	shielded	both	-1.400751384	E9PB61	K7ELC2;P62841	2.067731683	FALSE		FALSE		FALSE	NA	FALSE	FALSE	NA	FALSE	NA	FALSE	FALSE	NA	FALSE	NA	FALSE	FALSE	FALSE	NA	NA	NA	Nuclear speckles	Cytosol;Endoplasmic reticulum	nucleus	cytoplasm	1
ALYREF	RPS16		export					NA	NA	NA			ALYREF	RPS16	Q86V81	P62249		SEC	NA			NA	FALSE		FALSE		FALSE	NA	FALSE	FALSE	NA	FALSE	NA	FALSE	TRUE	2.063445236	FALSE	NA	TRUE	FALSE	FALSE	NA	NA	NA	Nuclear speckles	Cytosol;Endoplasmic reticulum	nucleus	cytoplasm	1
ALYREF	RPS17		export					NA	NA	NA			ALYREF	RPS17	Q86V81	P08708		SEC	NA			NA	FALSE		FALSE		FALSE	NA	FALSE	FALSE	NA	FALSE	NA	FALSE	FALSE	NA	FALSE	NA	FALSE	FALSE	FALSE	NA	NA	NA	Nuclear speckles	Cytosol;Endoplasmic reticulum	nucleus	cytoplasm	1
ALYREF	RPS18		export					NA	NA	NA			ALYREF	RPS18	Q86V81	P62269		SEC	NA			NA	FALSE		FALSE		FALSE	NA	FALSE	FALSE	NA	FALSE	NA	FALSE	FALSE	NA	FALSE	NA	FALSE	FALSE	FALSE	NA	NA	NA	Nuclear speckles	Cytosol	nucleus	cytoplasm	1
ALYREF	RPS19		export					NA	NA	NA			ALYREF	RPS19	Q86V81	P39019		SEC	NA			NA	FALSE		FALSE		FALSE	NA	FALSE	FALSE	NA	FALSE	NA	FALSE	FALSE	NA	FALSE	NA	FALSE	FALSE	FALSE	NA	NA	NA	Nuclear speckles	Nucleoplasm	nucleus	nucleus	1
ALYREF	RPS2	ALYREF	export	ALYREF_noR	1,2,3	ALYREF	RPS2	0.05	2.4094265	0.006425072	E9PB61	P15880	ALYREF	RPS2	Q86V81	P15880	mediated	both	-1.426501832	E9PB61	P15880	-3.928923892	FALSE		FALSE		FALSE	NA	FALSE	FALSE	NA	FALSE	NA	FALSE	FALSE	NA	FALSE	NA	FALSE	FALSE	FALSE	NA	NA	NA	Nuclear speckles	Cytosol;Endoplasmic reticulum	nucleus	cytoplasm	1
ALYREF	RPS20		export					NA	NA	NA			ALYREF	RPS20	Q86V81	P60866		SEC	NA			NA	FALSE		FALSE		FALSE	NA	FALSE	FALSE	NA	FALSE	NA	FALSE	FALSE	NA	FALSE	NA	FALSE	FALSE	FALSE	NA	NA	NA	Nuclear speckles	Cytosol;Endoplasmic reticulum	nucleus	cytoplasm	1
ALYREF	RPS23	ALYREF	export	ALYREF_noR	1,2,3	ALYREF	RPS23	0.05	2.798000549	0.005427348	E9PB61	P62266	ALYREF	RPS23	Q86V81	P62266	direct	both	-2.970715604	E9PB61	P62266	-2.74794022	FALSE		FALSE		FALSE	NA	FALSE	FALSE	NA	FALSE	NA	FALSE	FALSE	NA	FALSE	NA	FALSE	FALSE	FALSE	NA	NA	NA	Nuclear speckles	Cytosol;Endoplasmic reticulum	nucleus	cytoplasm	1
ALYREF	RPS24		export					NA	NA	NA			ALYREF	RPS24	Q86V81	P62847		SEC	NA			NA	FALSE		FALSE		FALSE	NA	FALSE	FALSE	NA	FALSE	NA	FALSE	FALSE	NA	FALSE	NA	FALSE	FALSE	FALSE	NA	NA	NA	Nuclear speckles	Cytosol;Endoplasmic reticulum	nucleus	cytoplasm	1
ALYREF	RPS25		export					NA	NA	NA			ALYREF	RPS25	Q86V81	P62851		SEC	NA			NA	FALSE		FALSE		FALSE	NA	FALSE	FALSE	NA	FALSE	NA	FALSE	FALSE	NA	FALSE	NA	FALSE	FALSE	FALSE	NA	NA	NA	Nuclear speckles	Cytosol;Endoplasmic reticulum	nucleus	cytoplasm	1
ALYREF	RPS26	ALYREF	export	ALYREF_noR	1,2,3	ALYREF	RPS26	0.05	2.399118041	0.020779967	E9PB61	P62854	ALYREF	RPS26	Q86V81	P62854	direct	both	-3.558510827	E9PB61	P62854	-1.071971268	FALSE		FALSE		FALSE	NA	FALSE	FALSE	NA	FALSE	NA	FALSE	FALSE	NA	FALSE	NA	FALSE	FALSE	FALSE	NA	NA	NA	Nuclear speckles	Cytosol;Endoplasmic reticulum	nucleus	cytoplasm	1
ALYREF	RPS28		export					NA	NA	NA			ALYREF	RPS28	Q86V81	P62857		SEC	NA			NA	FALSE		FALSE		FALSE	NA	FALSE	FALSE	NA	FALSE	NA	FALSE	FALSE	NA	FALSE	NA	FALSE	FALSE	FALSE	NA	NA	NA	Nuclear speckles	Cytosol	nucleus	cytoplasm	1
ALYREF	RPS3A	ALYREF	export	ALYREF_noR	1,2,3	ALYREF	RPS3A	0.05	2.675678124	0.024373416	E9PB61	P61247	ALYREF	RPS3A	Q86V81	P61247	direct	both	-0.175083361	E9PB61	P61247	1.607087356	FALSE		FALSE		FALSE	NA	FALSE	FALSE	NA	FALSE	NA	FALSE	FALSE	NA	FALSE	NA	FALSE	FALSE	FALSE	NA	NA	NA	Nuclear speckles	Cytosol;Endoplasmic reticulum;Nucleoli	nucleus	nucleus&cytoplasm	1
ALYREF	RPS5		export					NA	NA	NA			ALYREF	RPS5	Q86V81	P46782		SEC	NA			NA	FALSE		FALSE		FALSE	NA	FALSE	FALSE	NA	FALSE	NA	FALSE	FALSE	NA	FALSE	NA	FALSE	FALSE	FALSE	NA	NA	NA	Nuclear speckles	Cytosol;Endoplasmic reticulum	nucleus	cytoplasm	1
ALYREF	RPS6	ALYREF	export	ALYREF_R	1,2,3	ALYREF	RPS6	0.05	2.651986988	0.010690514	E9PB61	A2A3R5,P62753	ALYREF	RPS6	Q86V81	P62753	shielded	both	-0.04737367	E9PB61	A2A3R5	-4.85174478	FALSE		FALSE		FALSE	NA	FALSE	FALSE	NA	FALSE	NA	FALSE	FALSE	NA	FALSE	NA	FALSE	FALSE	FALSE	NA	NA	NA	Nuclear speckles	Cytosol;Endoplasmic reticulum	nucleus	cytoplasm	1
ALYREF	RPS8	ALYREF	export	ALYREF_noR	1,2,3	ALYREF	RPS8	0.05	2.492177668	0.023064158	E9PB61	P62241	ALYREF	RPS8	Q86V81	P62241	direct	both	-0.696329618	E9PB61	P62241	0.411314548	FALSE		FALSE		FALSE	NA	FALSE	FALSE	NA	FALSE	NA	FALSE	FALSE	NA	FALSE	NA	FALSE	FALSE	FALSE	NA	NA	NA	Nuclear speckles	Cytosol;Endoplasmic reticulum	nucleus	cytoplasm	1
ALYREF	RPS9	ALYREF	export	ALYREF_R	1,2,3	ALYREF	RPS9	0.05	2.968229057	0.012769936	E9PB61	A0A024R4M0;P46781	ALYREF	RPS9	Q86V81	P46781	shielded	both	1.829210715	E9PB61	A0A024R4M0;P46781	0.323601834	FALSE		FALSE		FALSE	NA	FALSE	FALSE	NA	FALSE	NA	FALSE	FALSE	NA	FALSE	NA	FALSE	FALSE	FALSE	NA	NA	NA	Nuclear speckles		nucleus		1
ALYREF	RRP15		export					NA	NA	NA			ALYREF	RRP15	Q86V81	Q9Y3B9		SEC	NA			NA	FALSE		FALSE		FALSE	NA	FALSE	FALSE	NA	FALSE	NA	FALSE	FALSE	NA	FALSE	NA	FALSE	FALSE	FALSE	NA	NA	NA	Nuclear speckles	Nucleoli	nucleus	nucleus	1
ALYREF	RSL1D1	ALYREF	export	ALYREF_R	1,2,3	ALYREF	RSL1D1	0.05	2.824904102	0.010935977	E9PB61	O76021	ALYREF	RSL1D1	Q86V81	O76021	shielded	both	-0.014832247	E9PB61	O76021	-2.255360092	FALSE		FALSE		FALSE	NA	FALSE	FALSE	NA	FALSE	NA	FALSE	FALSE	NA	FALSE	NA	FALSE	FALSE	FALSE	NA	NA	NA	Nuclear speckles	Nucleoli	nucleus	nucleus	1
ALYREF	SRP19		export					NA	NA	NA			ALYREF	SRP19	Q86V81	P09132		SEC	NA			NA	FALSE		FALSE		FALSE	NA	FALSE	FALSE	NA	FALSE	NA	FALSE	FALSE	NA	FALSE	NA	FALSE	FALSE	FALSE	NA	NA	NA	Nuclear speckles		nucleus		1
ALYREF	SRP68		export					NA	NA	NA			ALYREF	SRP68	Q86V81	Q9UHB9		SEC	NA			NA	FALSE		FALSE		FALSE	NA	FALSE	FALSE	NA	FALSE	NA	FALSE	FALSE	NA	FALSE	NA	FALSE	FALSE	FALSE	NA	NA	NA	Nuclear speckles	Cytosol	nucleus	cytoplasm	1
ALYREF	SRP72		export					NA	NA	NA			ALYREF	SRP72	Q86V81	O76094		SEC	NA			NA	FALSE		FALSE		FALSE	NA	FALSE	FALSE	NA	FALSE	NA	FALSE	FALSE	NA	FALSE	NA	FALSE	FALSE	FALSE	NA	NA	NA	Nuclear speckles		nucleus		1
ALYREF	SURF6	ALYREF	export	ALYREF_R	1,2,3	ALYREF	SURF6	0.05	2.096329299	0.010141158	E9PB61	O75683					shielded	IP	-0.870248138	E9PB61	O75683	-3.771883221	FALSE		FALSE		FALSE	NA	FALSE	FALSE	NA	FALSE	NA	FALSE	FALSE	NA	FALSE	NA	FALSE	FALSE	FALSE	NA	NA	NA	Nuclear speckles	Nucleoli	nucleus	nucleus	1
ALYREF	THOC2		export					NA	NA	NA			ALYREF	THOC2	Q86V81	Q8NI27		SEC	NA			NA	TRUE	Spliceosome,TREX complex	TRUE	TREX complex	TRUE	0.853	FALSE	TRUE	0.85	FALSE	NA	FALSE	FALSE	NA	FALSE	NA	TRUE	FALSE	FALSE	NA	NA	NA	Nuclear speckles	Nucleoplasm	nucleus	nucleus	1
ALYREF	THOC3		export					NA	NA	NA			ALYREF	THOC3	Q86V81	Q96J01		SEC	NA			NA	TRUE	Spliceosome,TREX complex	TRUE	TREX complex	TRUE	0.597	FALSE	TRUE	0.79	FALSE	NA	FALSE	FALSE	NA	FALSE	NA	TRUE	FALSE	FALSE	NA	NA	NA	Nuclear speckles	Nucleoplasm	nucleus	nucleus	1
ALYREF	THOC5		export					NA	NA	NA			ALYREF	THOC5	Q86V81	Q13769		SEC	NA			NA	TRUE	Spliceosome,TREX complex	TRUE	TREX complex	TRUE	0.126	FALSE	TRUE	0.89	FALSE	NA	FALSE	FALSE	NA	FALSE	NA	TRUE	FALSE	FALSE	NA	NA	NA	Nuclear speckles	Nucleoplasm	nucleus	nucleus	1
ALYREF	THOC7		export					NA	NA	NA			ALYREF	THOC7	Q86V81	Q6I9Y2		SEC	NA			NA	TRUE	Spliceosome,TREX complex	TRUE	TREX complex	TRUE	0.126	FALSE	TRUE	0.85	FALSE	NA	FALSE	FALSE	NA	FALSE	NA	TRUE	FALSE	FALSE	NA	NA	NA	Nuclear speckles	Cytosol;Nuclear speckles	nucleus	nucleus&cytoplasm	1
ALYREF	THRAP3	ALYREF	export	ALYREF_R	1,2,3	ALYREF	THRAP3	0.05	2.074036914	0.006603209	E9PB61	Q9Y2W1					shielded	IP	-0.790111015	E9PB61	Q9Y2W1	-4.070934052	FALSE		FALSE		FALSE	NA	FALSE	FALSE	NA	FALSE	NA	FALSE	FALSE	NA	FALSE	NA	FALSE	FALSE	FALSE	NA	NA	NA	Nuclear speckles	Nuclear speckles	nucleus	nucleus	1
ALYREF	UTP14A		export					NA	NA	NA			ALYREF	UTP14A	Q86V81	Q9BVJ6		SEC	NA			NA	FALSE		FALSE		FALSE	NA	FALSE	FALSE	NA	FALSE	NA	FALSE	FALSE	NA	FALSE	NA	FALSE	FALSE	FALSE	NA	NA	NA	Nuclear speckles	Nucleoli	nucleus	nucleus	1
ALYREF	WDR12		export					NA	NA	NA			ALYREF	WDR12	Q86V81	Q9GZL7		SEC	NA			NA	FALSE		FALSE		FALSE	NA	FALSE	FALSE	NA	FALSE	NA	FALSE	FALSE	NA	FALSE	NA	FALSE	FALSE	FALSE	NA	NA	NA	Nuclear speckles	Cytosol;Plasma membrane	nucleus	cytoplasm	1
ALYREF	ZNF318		export					NA	NA	NA			ALYREF	ZNF318	Q86V81	Q5VUA4		SEC	NA			NA	FALSE		FALSE		FALSE	NA	FALSE	FALSE	NA	FALSE	NA	FALSE	FALSE	NA	FALSE	NA	FALSE	FALSE	FALSE	NA	NA	NA	Nuclear speckles	Nucleoplasm	nucleus	nucleus	NA
ALYREF	ZNF768		export					NA	NA	NA			ALYREF	ZNF768	Q86V81	Q9H5H4		SEC	NA			NA	FALSE		FALSE		FALSE	NA	FALSE	FALSE	NA	FALSE	NA	FALSE	FALSE	NA	FALSE	NA	FALSE	FALSE	FALSE	NA	NA	NA	Nuclear speckles	Nucleoplasm	nucleus	nucleus	1
ALYREF	ZRANB2		export					NA	NA	NA			ALYREF	ZRANB2	Q86V81	O95218		SEC	NA			NA	FALSE		FALSE		FALSE	NA	FALSE	FALSE	NA	FALSE	NA	FALSE	FALSE	NA	FALSE	NA	FALSE	FALSE	TRUE	NA	155	NA	Nuclear speckles	Nucleoplasm	nucleus	nucleus	1
ANAPC10	ANAPC16							NA	NA	NA			ANAPC10	ANAPC16	Q9UM13	Q96DE5		SEC	NA			NA	FALSE		FALSE		TRUE	0.126	FALSE	TRUE	0.85	FALSE	NA	FALSE	TRUE	5.599044803	TRUE	0.986222776	TRUE	FALSE	FALSE	NA	NA	NA	Nucleoplasm	Cytosol	nucleus	cytoplasm	0
ANAPC10	ANAPC5							NA	NA	NA			ANAPC10	ANAPC5	Q9UM13	Q9UJX4		SEC	NA			NA	TRUE	Anaphase-promoting complex	TRUE	Anaphase-promoting complex	FALSE	NA	FALSE	TRUE	0.73	FALSE	NA	FALSE	FALSE	NA	TRUE	0.996353342	TRUE	FALSE	FALSE	NA	NA	NA	Nucleoplasm	Nucleoplasm	nucleus	nucleus	0
ANAPC10	ANAPC7							NA	NA	NA			ANAPC10	ANAPC7	Q9UM13	Q9UJX3		SEC	NA			NA	TRUE	Anaphase-promoting complex	TRUE	Anaphase-promoting complex	TRUE	0.081	FALSE	TRUE	0.85	FALSE	NA	FALSE	FALSE	NA	FALSE	NA	TRUE	FALSE	FALSE	NA	NA	NA	Nucleoplasm	Cytosol;Nucleoplasm	nucleus	nucleus&cytoplasm	0
ANAPC10	CDC16							NA	NA	NA			ANAPC10	CDC16	Q9UM13	Q13042		SEC	NA			NA	TRUE	Anaphase-promoting complex	TRUE	Anaphase-promoting complex	TRUE	0.629	FALSE	TRUE	0.96	FALSE	NA	FALSE	TRUE	5.170781368	FALSE	NA	TRUE	FALSE	FALSE	NA	NA	NA	Nucleoplasm		nucleus		0
ANAPC10	CDC23							NA	NA	NA			ANAPC10	CDC23	Q9UM13	Q9UJX2		SEC	NA			NA	TRUE	Anaphase-promoting complex	TRUE	Anaphase-promoting complex	TRUE	0.507	FALSE	TRUE	0.96	FALSE	NA	FALSE	TRUE	5.446759577	FALSE	NA	TRUE	FALSE	FALSE	NA	NA	NA	Nucleoplasm		nucleus		0
ANAPC10	DLST							NA	NA	NA			ANAPC10	DLST	Q9UM13	P36957		SEC	NA			NA	FALSE		FALSE		FALSE	NA	FALSE	FALSE	NA	FALSE	NA	FALSE	FALSE	NA	FALSE	NA	FALSE	FALSE	FALSE	NA	NA	NA	Nucleoplasm		nucleus		1
ANAPC10	MICU1							NA	NA	NA			ANAPC10	MICU1	Q9UM13	Q9BPX6		SEC	NA			NA	FALSE		FALSE		FALSE	NA	FALSE	FALSE	NA	FALSE	NA	FALSE	FALSE	NA	FALSE	NA	FALSE	FALSE	FALSE	NA	NA	NA	Nucleoplasm	Mitochondria	nucleus	cytoplasm	0
ANAPC10	OGDH							NA	NA	NA			ANAPC10	OGDH	Q9UM13	Q02218		SEC	NA			NA	FALSE		FALSE		FALSE	NA	FALSE	FALSE	NA	FALSE	NA	FALSE	FALSE	NA	FALSE	NA	FALSE	FALSE	FALSE	NA	NA	NA	Nucleoplasm	Mitochondria	nucleus	cytoplasm	NA
ANAPC10	RPS12							NA	NA	NA			ANAPC10	RPS12	Q9UM13	P25398		SEC	NA			NA	FALSE		FALSE		FALSE	NA	FALSE	FALSE	NA	FALSE	NA	FALSE	FALSE	NA	FALSE	NA	FALSE	FALSE	FALSE	NA	NA	NA	Nucleoplasm	Cytosol	nucleus	cytoplasm	1
ANAPC10	RPS28							NA	NA	NA			ANAPC10	RPS28	Q9UM13	P62857		SEC	NA			NA	FALSE		FALSE		FALSE	NA	FALSE	FALSE	NA	FALSE	NA	FALSE	FALSE	NA	FALSE	NA	FALSE	FALSE	FALSE	NA	NA	NA	Nucleoplasm	Cytosol	nucleus	cytoplasm	1
ANAPC10	THOC2							NA	NA	NA			ANAPC10	THOC2	Q9UM13	Q8NI27		SEC	NA			NA	FALSE		FALSE		FALSE	NA	FALSE	FALSE	NA	FALSE	NA	FALSE	FALSE	NA	FALSE	NA	FALSE	FALSE	FALSE	NA	NA	NA	Nucleoplasm	Nucleoplasm	nucleus	nucleus	1
ANAPC10	THOC3							NA	NA	NA			ANAPC10	THOC3	Q9UM13	Q96J01		SEC	NA			NA	FALSE		FALSE		FALSE	NA	FALSE	FALSE	NA	FALSE	NA	FALSE	FALSE	NA	FALSE	NA	FALSE	FALSE	FALSE	NA	NA	NA	Nucleoplasm	Nucleoplasm	nucleus	nucleus	1
ANAPC10	THOC5							NA	NA	NA			ANAPC10	THOC5	Q9UM13	Q13769		SEC	NA			NA	FALSE		FALSE		FALSE	NA	FALSE	FALSE	NA	FALSE	NA	FALSE	FALSE	NA	FALSE	NA	FALSE	FALSE	FALSE	NA	NA	NA	Nucleoplasm	Nucleoplasm	nucleus	nucleus	1
ANAPC10	THOC7							NA	NA	NA			ANAPC10	THOC7	Q9UM13	Q6I9Y2		SEC	NA			NA	FALSE		FALSE		FALSE	NA	FALSE	FALSE	NA	FALSE	NA	FALSE	FALSE	NA	FALSE	NA	FALSE	FALSE	FALSE	NA	NA	NA	Nucleoplasm	Cytosol;Nuclear speckles	nucleus	nucleus&cytoplasm	1
ANAPC10	TP53BP1							NA	NA	NA			ANAPC10	TP53BP1	Q9UM13	Q12888		SEC	NA			NA	FALSE		FALSE		TRUE	0.126	FALSE	TRUE	0.63	FALSE	NA	FALSE	FALSE	NA	FALSE	NA	TRUE	FALSE	FALSE	NA	NA	NA	Nucleoplasm	Nuclear bodies	nucleus	nucleus	NA
ANAPC16	ANAPC5							NA	NA	NA			ANAPC16	ANAPC5	Q96DE5	Q9UJX4		SEC	NA			NA	FALSE		TRUE	APC/C-ANAPC16 complex	TRUE	0.531	FALSE	TRUE	0.82	FALSE	NA	FALSE	TRUE	8.484754386	TRUE	0.999999997	TRUE	FALSE	FALSE	NA	NA	NA	Cytosol	Nucleoplasm	cytoplasm	nucleus	0
ANAPC16	ANAPC7							NA	NA	NA			ANAPC16	ANAPC7	Q96DE5	Q9UJX3		SEC	NA			NA	FALSE		TRUE	APC/C-ANAPC16 complex	TRUE	0.654	FALSE	TRUE	0.83	FALSE	NA	FALSE	TRUE	6.000855346	TRUE	0.999823629	TRUE	FALSE	FALSE	NA	NA	NA	Cytosol	Cytosol;Nucleoplasm	cytoplasm	nucleus&cytoplasm	0
ANAPC16	CDC16							NA	NA	NA			ANAPC16	CDC16	Q96DE5	Q13042		SEC	NA			NA	FALSE		TRUE	APC/C-ANAPC16 complex	TRUE	0.659	FALSE	TRUE	0.89	FALSE	NA	FALSE	TRUE	6.859301021	TRUE	0.999999992	TRUE	FALSE	FALSE	NA	NA	NA	Cytosol		cytoplasm		0
ANAPC16	CDC23							NA	NA	NA			ANAPC16	CDC23	Q96DE5	Q9UJX2		SEC	NA			NA	FALSE		TRUE	APC/C-ANAPC16 complex	TRUE	0.59	FALSE	TRUE	0.89	FALSE	NA	FALSE	TRUE	5.617795018	TRUE	0.999967479	TRUE	FALSE	FALSE	NA	NA	NA	Cytosol		cytoplasm		0
ANAPC16	DLST							NA	NA	NA			ANAPC16	DLST	Q96DE5	P36957		SEC	NA			NA	FALSE		FALSE		FALSE	NA	FALSE	FALSE	NA	FALSE	NA	FALSE	FALSE	NA	FALSE	NA	FALSE	FALSE	FALSE	NA	NA	NA	Cytosol		cytoplasm		1
ANAPC16	MICU1							NA	NA	NA			ANAPC16	MICU1	Q96DE5	Q9BPX6		SEC	NA			NA	FALSE		FALSE		FALSE	NA	FALSE	FALSE	NA	FALSE	NA	FALSE	FALSE	NA	FALSE	NA	FALSE	FALSE	FALSE	NA	NA	NA	Cytosol	Mitochondria	cytoplasm	cytoplasm	0
ANAPC16	OGDH							NA	NA	NA			ANAPC16	OGDH	Q96DE5	Q02218		SEC	NA			NA	FALSE		FALSE		FALSE	NA	FALSE	FALSE	NA	FALSE	NA	FALSE	FALSE	NA	FALSE	NA	FALSE	FALSE	FALSE	NA	NA	NA	Cytosol	Mitochondria	cytoplasm	cytoplasm	NA
ANAPC16	RPS12							NA	NA	NA			ANAPC16	RPS12	Q96DE5	P25398		SEC	NA			NA	FALSE		FALSE		FALSE	NA	FALSE	FALSE	NA	FALSE	NA	FALSE	FALSE	NA	FALSE	NA	FALSE	FALSE	FALSE	NA	NA	NA	Cytosol	Cytosol	cytoplasm	cytoplasm	1
ANAPC16	RPS28							NA	NA	NA			ANAPC16	RPS28	Q96DE5	P62857		SEC	NA			NA	FALSE		FALSE		FALSE	NA	FALSE	FALSE	NA	FALSE	NA	FALSE	FALSE	NA	FALSE	NA	FALSE	FALSE	FALSE	NA	NA	NA	Cytosol	Cytosol	cytoplasm	cytoplasm	1
ANAPC16	THOC2							NA	NA	NA			ANAPC16	THOC2	Q96DE5	Q8NI27		SEC	NA			NA	FALSE		FALSE		FALSE	NA	FALSE	FALSE	NA	FALSE	NA	FALSE	FALSE	NA	FALSE	NA	FALSE	FALSE	FALSE	NA	NA	NA	Cytosol	Nucleoplasm	cytoplasm	nucleus	1
ANAPC16	THOC3							NA	NA	NA			ANAPC16	THOC3	Q96DE5	Q96J01		SEC	NA			NA	FALSE		FALSE		FALSE	NA	FALSE	FALSE	NA	FALSE	NA	FALSE	FALSE	NA	FALSE	NA	FALSE	FALSE	FALSE	NA	NA	NA	Cytosol	Nucleoplasm	cytoplasm	nucleus	1
ANAPC16	THOC5							NA	NA	NA			ANAPC16	THOC5	Q96DE5	Q13769		SEC	NA			NA	FALSE		FALSE		FALSE	NA	FALSE	FALSE	NA	FALSE	NA	FALSE	FALSE	NA	FALSE	NA	FALSE	FALSE	FALSE	NA	NA	NA	Cytosol	Nucleoplasm	cytoplasm	nucleus	1
ANAPC16	THOC7							NA	NA	NA			ANAPC16	THOC7	Q96DE5	Q6I9Y2		SEC	NA			NA	FALSE		FALSE		FALSE	NA	FALSE	FALSE	NA	FALSE	NA	FALSE	FALSE	NA	FALSE	NA	FALSE	FALSE	FALSE	NA	NA	NA	Cytosol	Cytosol;Nuclear speckles	cytoplasm	nucleus&cytoplasm	1
ANAPC16	TP53BP1							NA	NA	NA			ANAPC16	TP53BP1	Q96DE5	Q12888		SEC	NA			NA	FALSE		FALSE		TRUE	0.126	FALSE	TRUE	0.63	FALSE	NA	FALSE	FALSE	NA	FALSE	NA	TRUE	FALSE	FALSE	NA	NA	NA	Cytosol	Nuclear bodies	cytoplasm	nucleus	NA
ANAPC5	ANAPC7							NA	NA	NA			ANAPC5	ANAPC7	Q9UJX4	Q9UJX3		SEC	NA			NA	TRUE	Anaphase-promoting complex,Anaphase-promoting complex	TRUE	Anaphase-promoting complex,Anaphase-promoting complex,APC/C-ANAPC16 complex,APC/C complex,APC/C complex, 1.5 MDa	TRUE	0.396	FALSE	TRUE	0.89	FALSE	NA	FALSE	FALSE	NA	TRUE	0.999909609	TRUE	FALSE	FALSE	NA	NA	NA	Nucleoplasm	Cytosol;Nucleoplasm	nucleus	nucleus&cytoplasm	0
ANAPC5	CDC16							NA	NA	NA			ANAPC5	CDC16	Q9UJX4	Q13042		SEC	NA			NA	TRUE	Anaphase-promoting complex,Anaphase-promoting complex	TRUE	Anaphase-promoting complex,Anaphase-promoting complex,APC/C-ANAPC16 complex,APC/C complex,APC/C complex, 1.5 MDa	TRUE	0.623	FALSE	TRUE	0.87	FALSE	NA	FALSE	TRUE	8.908737306	TRUE	1	TRUE	FALSE	FALSE	NA	NA	NA	Nucleoplasm		nucleus		0
ANAPC5	CDC23							NA	NA	NA			ANAPC5	CDC23	Q9UJX4	Q9UJX2		SEC	NA			NA	TRUE	Anaphase-promoting complex,Anaphase-promoting complex	TRUE	Anaphase-promoting complex,Anaphase-promoting complex,APC/C-ANAPC16 complex,APC/C complex,APC/C complex, 1.5 MDa	TRUE	0.531	FALSE	TRUE	0.87	FALSE	NA	FALSE	TRUE	8.613316815	TRUE	0.999991019	TRUE	FALSE	FALSE	NA	NA	NA	Nucleoplasm		nucleus		0
ANAPC5	DLST							NA	NA	NA			ANAPC5	DLST	Q9UJX4	P36957		SEC	NA			NA	FALSE		FALSE		FALSE	NA	FALSE	FALSE	NA	FALSE	NA	FALSE	FALSE	NA	FALSE	NA	FALSE	FALSE	FALSE	NA	NA	NA	Nucleoplasm		nucleus		1
ANAPC5	MICU1							NA	NA	NA			ANAPC5	MICU1	Q9UJX4	Q9BPX6		SEC	NA			NA	FALSE		FALSE		FALSE	NA	FALSE	FALSE	NA	FALSE	NA	FALSE	FALSE	NA	FALSE	NA	FALSE	FALSE	FALSE	NA	NA	NA	Nucleoplasm	Mitochondria	nucleus	cytoplasm	0
ANAPC5	OGDH							NA	NA	NA			ANAPC5	OGDH	Q9UJX4	Q02218		SEC	NA			NA	FALSE		FALSE		FALSE	NA	FALSE	FALSE	NA	FALSE	NA	FALSE	FALSE	NA	FALSE	NA	FALSE	FALSE	FALSE	NA	NA	NA	Nucleoplasm	Mitochondria	nucleus	cytoplasm	NA
ANAPC5	RPS12							NA	NA	NA			ANAPC5	RPS12	Q9UJX4	P25398		SEC	NA			NA	FALSE		FALSE		FALSE	NA	FALSE	FALSE	NA	FALSE	NA	FALSE	FALSE	NA	FALSE	NA	FALSE	FALSE	FALSE	NA	NA	NA	Nucleoplasm	Cytosol	nucleus	cytoplasm	1
ANAPC5	RPS28							NA	NA	NA			ANAPC5	RPS28	Q9UJX4	P62857		SEC	NA			NA	FALSE		FALSE		FALSE	NA	FALSE	FALSE	NA	FALSE	NA	FALSE	FALSE	NA	FALSE	NA	FALSE	FALSE	FALSE	NA	NA	NA	Nucleoplasm	Cytosol	nucleus	cytoplasm	1
ANAPC5	THOC2							NA	NA	NA			ANAPC5	THOC2	Q9UJX4	Q8NI27		SEC	NA			NA	FALSE		FALSE		FALSE	NA	FALSE	FALSE	NA	FALSE	NA	FALSE	FALSE	NA	FALSE	NA	FALSE	FALSE	FALSE	NA	NA	NA	Nucleoplasm	Nucleoplasm	nucleus	nucleus	1
ANAPC5	THOC3							NA	NA	NA			ANAPC5	THOC3	Q9UJX4	Q96J01		SEC	NA			NA	FALSE		FALSE		FALSE	NA	FALSE	FALSE	NA	FALSE	NA	FALSE	FALSE	NA	FALSE	NA	FALSE	FALSE	FALSE	NA	NA	NA	Nucleoplasm	Nucleoplasm	nucleus	nucleus	1
ANAPC5	THOC5							NA	NA	NA			ANAPC5	THOC5	Q9UJX4	Q13769		SEC	NA			NA	FALSE		FALSE		FALSE	NA	FALSE	FALSE	NA	FALSE	NA	FALSE	FALSE	NA	FALSE	NA	FALSE	FALSE	FALSE	NA	NA	NA	Nucleoplasm	Nucleoplasm	nucleus	nucleus	1
ANAPC5	THOC7							NA	NA	NA			ANAPC5	THOC7	Q9UJX4	Q6I9Y2		SEC	NA			NA	FALSE		FALSE		FALSE	NA	FALSE	FALSE	NA	FALSE	NA	FALSE	FALSE	NA	FALSE	NA	FALSE	FALSE	FALSE	NA	NA	NA	Nucleoplasm	Cytosol;Nuclear speckles	nucleus	nucleus&cytoplasm	1
ANAPC5	TP53BP1							NA	NA	NA			ANAPC5	TP53BP1	Q9UJX4	Q12888		SEC	NA			NA	FALSE		FALSE		TRUE	0.126	FALSE	TRUE	0.63	FALSE	NA	FALSE	FALSE	NA	FALSE	NA	TRUE	FALSE	FALSE	NA	NA	NA	Nucleoplasm	Nuclear bodies	nucleus	nucleus	NA
ANAPC7	CDC16							NA	NA	NA			ANAPC7	CDC16	Q9UJX3	Q13042		SEC	NA			NA	TRUE	Anaphase-promoting complex,Anaphase-promoting complex,Cell division cycle complex (CDC27, CDC16, ANAPC7)	TRUE	Anaphase-promoting complex,Anaphase-promoting complex,APC/C-ANAPC16 complex,APC/C complex,APC/C complex, 1.5 MDa	TRUE	0.659	FALSE	TRUE	0.88	FALSE	NA	FALSE	TRUE	5.123119037	TRUE	0.910130576	TRUE	FALSE	FALSE	NA	NA	NA	Cytosol;Nucleoplasm		nucleus&cytoplasm		0
ANAPC7	CDC23							NA	NA	NA			ANAPC7	CDC23	Q9UJX3	Q9UJX2		SEC	NA			NA	TRUE	Anaphase-promoting complex,Anaphase-promoting complex	TRUE	Anaphase-promoting complex,Anaphase-promoting complex,APC/C-ANAPC16 complex,APC/C complex,APC/C complex, 1.5 MDa	TRUE	0.642	FALSE	TRUE	0.87	FALSE	NA	FALSE	TRUE	5.679133435	FALSE	NA	TRUE	FALSE	FALSE	NA	NA	NA	Cytosol;Nucleoplasm		nucleus&cytoplasm		0
ANAPC7	DLST							NA	NA	NA			ANAPC7	DLST	Q9UJX3	P36957		SEC	NA			NA	FALSE		FALSE		FALSE	NA	FALSE	FALSE	NA	FALSE	NA	FALSE	FALSE	NA	FALSE	NA	FALSE	FALSE	FALSE	NA	NA	NA	Cytosol;Nucleoplasm		nucleus&cytoplasm		1
ANAPC7	MICU1							NA	NA	NA			ANAPC7	MICU1	Q9UJX3	Q9BPX6		SEC	NA			NA	FALSE		FALSE		FALSE	NA	FALSE	FALSE	NA	FALSE	NA	FALSE	FALSE	NA	FALSE	NA	FALSE	FALSE	FALSE	NA	NA	NA	Cytosol;Nucleoplasm	Mitochondria	nucleus&cytoplasm	cytoplasm	0
ANAPC7	OGDH							NA	NA	NA			ANAPC7	OGDH	Q9UJX3	Q02218		SEC	NA			NA	FALSE		FALSE		FALSE	NA	FALSE	FALSE	NA	FALSE	NA	FALSE	FALSE	NA	FALSE	NA	FALSE	FALSE	FALSE	NA	NA	NA	Cytosol;Nucleoplasm	Mitochondria	nucleus&cytoplasm	cytoplasm	NA
ANAPC7	RPS12							NA	NA	NA			ANAPC7	RPS12	Q9UJX3	P25398		SEC	NA			NA	FALSE		FALSE		FALSE	NA	FALSE	FALSE	NA	FALSE	NA	FALSE	FALSE	NA	FALSE	NA	FALSE	FALSE	FALSE	NA	NA	NA	Cytosol;Nucleoplasm	Cytosol	nucleus&cytoplasm	cytoplasm	1
ANAPC7	RPS28							NA	NA	NA			ANAPC7	RPS28	Q9UJX3	P62857		SEC	NA			NA	FALSE		FALSE		FALSE	NA	FALSE	FALSE	NA	FALSE	NA	FALSE	FALSE	NA	FALSE	NA	FALSE	FALSE	FALSE	NA	NA	NA	Cytosol;Nucleoplasm	Cytosol	nucleus&cytoplasm	cytoplasm	1
ANAPC7	THOC2							NA	NA	NA			ANAPC7	THOC2	Q9UJX3	Q8NI27		SEC	NA			NA	FALSE		FALSE		FALSE	NA	FALSE	FALSE	NA	FALSE	NA	FALSE	FALSE	NA	FALSE	NA	FALSE	FALSE	FALSE	NA	NA	NA	Cytosol;Nucleoplasm	Nucleoplasm	nucleus&cytoplasm	nucleus	1
ANAPC7	THOC3							NA	NA	NA			ANAPC7	THOC3	Q9UJX3	Q96J01		SEC	NA			NA	FALSE		FALSE		FALSE	NA	FALSE	FALSE	NA	FALSE	NA	FALSE	FALSE	NA	FALSE	NA	FALSE	FALSE	FALSE	NA	NA	NA	Cytosol;Nucleoplasm	Nucleoplasm	nucleus&cytoplasm	nucleus	1
ANAPC7	THOC5							NA	NA	NA			ANAPC7	THOC5	Q9UJX3	Q13769		SEC	NA			NA	FALSE		FALSE		FALSE	NA	FALSE	FALSE	NA	FALSE	NA	FALSE	FALSE	NA	FALSE	NA	FALSE	FALSE	FALSE	NA	NA	NA	Cytosol;Nucleoplasm	Nucleoplasm	nucleus&cytoplasm	nucleus	1
ANAPC7	THOC7							NA	NA	NA			ANAPC7	THOC7	Q9UJX3	Q6I9Y2		SEC	NA			NA	FALSE		FALSE		FALSE	NA	FALSE	FALSE	NA	FALSE	NA	FALSE	FALSE	NA	FALSE	NA	FALSE	FALSE	FALSE	NA	NA	NA	Cytosol;Nucleoplasm	Cytosol;Nuclear speckles	nucleus&cytoplasm	nucleus&cytoplasm	1
ANAPC7	TP53BP1							NA	NA	NA			ANAPC7	TP53BP1	Q9UJX3	Q12888		SEC	NA			NA	FALSE		FALSE		TRUE	0.126	FALSE	TRUE	0.63	FALSE	NA	FALSE	FALSE	NA	FALSE	NA	TRUE	FALSE	FALSE	NA	NA	NA	Cytosol;Nucleoplasm	Nuclear bodies	nucleus&cytoplasm	nucleus	NA
ARHGAP19	EBNA1BP2							NA	NA	NA			ARHGAP19	EBNA1BP2	Q14CB8	Q99848		SEC	NA			NA	FALSE		FALSE		FALSE	NA	FALSE	FALSE	NA	FALSE	NA	FALSE	FALSE	NA	FALSE	NA	FALSE	FALSE	FALSE	NA	NA	NA	Plasma membrane	Nucleoli	secretory	nucleus	1
ARHGAP19	HNRNPL							NA	NA	NA			ARHGAP19	HNRNPL	Q14CB8	P14866		SEC	NA			NA	FALSE		FALSE		FALSE	NA	FALSE	FALSE	NA	FALSE	NA	FALSE	FALSE	NA	FALSE	NA	FALSE	FALSE	TRUE	NA	2413	NA	Plasma membrane	Nucleoplasm	secretory	nucleus	1
ARHGAP19	MATR3							NA	NA	NA			ARHGAP19	MATR3	Q14CB8	P43243		SEC	NA			NA	FALSE		FALSE		FALSE	NA	FALSE	FALSE	NA	FALSE	NA	FALSE	FALSE	NA	FALSE	NA	FALSE	FALSE	TRUE	NA	1451	NA	Plasma membrane	Nucleoplasm	secretory	nucleus	1
ARHGAP19	NUP153							NA	NA	NA			ARHGAP19	NUP153	Q14CB8	P49790		SEC	NA			NA	FALSE		FALSE		FALSE	NA	FALSE	FALSE	NA	FALSE	NA	FALSE	FALSE	NA	FALSE	NA	FALSE	FALSE	FALSE	NA	NA	NA	Plasma membrane	Nuclear membrane	secretory	nucleus	NA
ARHGAP19	RALY							NA	NA	NA			ARHGAP19	RALY	Q14CB8	Q9UKM9		SEC	NA			NA	FALSE		FALSE		FALSE	NA	FALSE	FALSE	NA	FALSE	NA	FALSE	FALSE	NA	FALSE	NA	FALSE	FALSE	FALSE	NA	NA	NA	Plasma membrane	Nucleoplasm	secretory	nucleus	1
ARHGAP19	RANGAP1							NA	NA	NA			ARHGAP19	RANGAP1	Q14CB8	P46060		SEC	NA			NA	FALSE		FALSE		FALSE	NA	FALSE	FALSE	NA	FALSE	NA	FALSE	FALSE	NA	FALSE	NA	FALSE	FALSE	FALSE	NA	NA	NA	Plasma membrane	Nuclear membrane	secretory	nucleus	1
ARHGAP19	RECQL5							NA	NA	NA			ARHGAP19	RECQL5	Q14CB8	O94762		SEC	NA			NA	FALSE		FALSE		FALSE	NA	FALSE	FALSE	NA	FALSE	NA	FALSE	FALSE	NA	FALSE	NA	FALSE	FALSE	FALSE	NA	NA	NA	Plasma membrane	Nucleoplasm	secretory	nucleus	1
ARHGAP19	RPL10							NA	NA	NA			ARHGAP19	RPL10	Q14CB8	P27635		SEC	NA			NA	FALSE		FALSE		FALSE	NA	FALSE	FALSE	NA	FALSE	NA	FALSE	FALSE	NA	FALSE	NA	FALSE	FALSE	FALSE	NA	NA	NA	Plasma membrane	Cytosol;Endoplasmic reticulum	secretory	cytoplasm	1
ARHGAP19	RPL11							NA	NA	NA			ARHGAP19	RPL11	Q14CB8	P62913		SEC	NA			NA	FALSE		FALSE		FALSE	NA	FALSE	FALSE	NA	FALSE	NA	FALSE	FALSE	NA	FALSE	NA	FALSE	FALSE	FALSE	NA	NA	NA	Plasma membrane	Vesicles	secretory	secretory	1
ARHGAP19	RPL12							NA	NA	NA			ARHGAP19	RPL12	Q14CB8	P30050		SEC	NA			NA	FALSE		FALSE		FALSE	NA	FALSE	FALSE	NA	FALSE	NA	FALSE	FALSE	NA	FALSE	NA	FALSE	FALSE	FALSE	NA	NA	NA	Plasma membrane	Golgi apparatus	secretory	secretory	1
ARHGAP19	RPL13							NA	NA	NA			ARHGAP19	RPL13	Q14CB8	P26373		SEC	NA			NA	FALSE		FALSE		FALSE	NA	FALSE	FALSE	NA	FALSE	NA	FALSE	FALSE	NA	FALSE	NA	FALSE	FALSE	FALSE	NA	NA	NA	Plasma membrane	Cytosol;Endoplasmic reticulum;Nucleoli	secretory	nucleus&cytoplasm	1
ARHGAP19	RPL13A							NA	NA	NA			ARHGAP19	RPL13A	Q14CB8	P40429		SEC	NA			NA	FALSE		FALSE		FALSE	NA	FALSE	FALSE	NA	FALSE	NA	FALSE	FALSE	NA	FALSE	NA	FALSE	FALSE	FALSE	NA	NA	NA	Plasma membrane	Cytosol;Nucleoli	secretory	nucleus&cytoplasm	1
ARHGAP19	RPL14							NA	NA	NA			ARHGAP19	RPL14	Q14CB8	P50914		SEC	NA			NA	FALSE		FALSE		FALSE	NA	FALSE	FALSE	NA	FALSE	NA	FALSE	FALSE	NA	FALSE	NA	FALSE	FALSE	FALSE	NA	NA	NA	Plasma membrane	Cytosol;Endoplasmic reticulum	secretory	cytoplasm	1
ARHGAP19	RPL15							NA	NA	NA			ARHGAP19	RPL15	Q14CB8	P61313		SEC	NA			NA	FALSE		FALSE		FALSE	NA	FALSE	FALSE	NA	FALSE	NA	FALSE	FALSE	NA	FALSE	NA	FALSE	FALSE	FALSE	NA	NA	NA	Plasma membrane		secretory		1
ARHGAP19	RPL17;RPL17-C18orf32;RPL17;RPL17;RPL17							NA	NA	NA			ARHGAP19	RPL17-C18orf32	Q14CB8	A0A0A6YYL6		SEC	NA			NA	FALSE		FALSE		FALSE	NA	FALSE	FALSE	NA	FALSE	NA	FALSE	FALSE	NA	FALSE	NA	FALSE	FALSE	FALSE	NA	NA	NA	Plasma membrane	Cytosol;Endoplasmic reticulum	secretory	cytoplasm	NA
ARHGAP19	RPL18							NA	NA	NA			ARHGAP19	RPL18	Q14CB8	Q07020		SEC	NA			NA	FALSE		FALSE		FALSE	NA	FALSE	FALSE	NA	FALSE	NA	FALSE	FALSE	NA	FALSE	NA	FALSE	FALSE	FALSE	NA	NA	NA	Plasma membrane	Cytosol;Endoplasmic reticulum	secretory	cytoplasm	1
ARHGAP19	RPL18A							NA	NA	NA			ARHGAP19	RPL18A	Q14CB8	Q02543		SEC	NA			NA	FALSE		FALSE		FALSE	NA	FALSE	FALSE	NA	FALSE	NA	FALSE	FALSE	NA	FALSE	NA	FALSE	FALSE	FALSE	NA	NA	NA	Plasma membrane	Cytosol;Nucleoli	secretory	nucleus&cytoplasm	1
ARHGAP19	RPL19							NA	NA	NA			ARHGAP19	RPL19	Q14CB8	P84098		SEC	NA			NA	FALSE		FALSE		FALSE	NA	FALSE	FALSE	NA	FALSE	NA	FALSE	FALSE	NA	FALSE	NA	FALSE	FALSE	FALSE	NA	NA	NA	Plasma membrane	Cytosol;Nucleoli	secretory	nucleus&cytoplasm	1
ARHGAP19	RPL21							NA	NA	NA			ARHGAP19	RPL21	Q14CB8	P46778		SEC	NA			NA	FALSE		FALSE		FALSE	NA	FALSE	FALSE	NA	FALSE	NA	FALSE	FALSE	NA	FALSE	NA	FALSE	FALSE	FALSE	NA	NA	NA	Plasma membrane	Cytosol;Endoplasmic reticulum;Nucleoli fibrillar center	secretory	nucleus&cytoplasm	1
ARHGAP19	RPL24							NA	NA	NA			ARHGAP19	RPL24	Q14CB8	P83731		SEC	NA			NA	FALSE		FALSE		FALSE	NA	FALSE	FALSE	NA	FALSE	NA	FALSE	FALSE	NA	FALSE	NA	FALSE	FALSE	FALSE	NA	NA	NA	Plasma membrane	Cytosol;Endoplasmic reticulum	secretory	cytoplasm	1
ARHGAP19	RPL27							NA	NA	NA			ARHGAP19	RPL27	Q14CB8	P61353		SEC	NA			NA	FALSE		FALSE		FALSE	NA	FALSE	FALSE	NA	FALSE	NA	FALSE	FALSE	NA	FALSE	NA	FALSE	FALSE	FALSE	NA	NA	NA	Plasma membrane		secretory		1
ARHGAP19	RPL27A							NA	NA	NA			ARHGAP19	RPL27A	Q14CB8	P46776		SEC	NA			NA	FALSE		FALSE		FALSE	NA	FALSE	FALSE	NA	FALSE	NA	FALSE	FALSE	NA	FALSE	NA	FALSE	FALSE	FALSE	NA	NA	NA	Plasma membrane	Cytosol;Endoplasmic reticulum	secretory	cytoplasm	1
ARHGAP19	RPL29							NA	NA	NA			ARHGAP19	RPL29	Q14CB8	P47914		SEC	NA			NA	FALSE		FALSE		FALSE	NA	FALSE	FALSE	NA	FALSE	NA	FALSE	FALSE	NA	FALSE	NA	FALSE	FALSE	FALSE	NA	NA	NA	Plasma membrane	Cytosol;Endoplasmic reticulum;Nucleoli	secretory	nucleus&cytoplasm	1
ARHGAP19	RPL3							NA	NA	NA			ARHGAP19	RPL3	Q14CB8	P39023		SEC	NA			NA	FALSE		FALSE		FALSE	NA	FALSE	FALSE	NA	FALSE	NA	FALSE	FALSE	NA	FALSE	NA	FALSE	FALSE	FALSE	NA	NA	NA	Plasma membrane	Cytosol;Nucleoli	secretory	nucleus&cytoplasm	1
ARHGAP19	RPL30							NA	NA	NA			ARHGAP19	RPL30	Q14CB8	P62888		SEC	NA			NA	FALSE		FALSE		FALSE	NA	FALSE	FALSE	NA	FALSE	NA	FALSE	FALSE	NA	FALSE	NA	FALSE	FALSE	FALSE	NA	NA	NA	Plasma membrane	Cytosol;Endoplasmic reticulum	secretory	cytoplasm	1
ARHGAP19	RPL32							NA	NA	NA			ARHGAP19	RPL32	Q14CB8	P62910		SEC	NA			NA	FALSE		FALSE		FALSE	NA	FALSE	FALSE	NA	FALSE	NA	FALSE	FALSE	NA	FALSE	NA	FALSE	FALSE	FALSE	NA	NA	NA	Plasma membrane	Cytosol;Endoplasmic reticulum	secretory	cytoplasm	1
ARHGAP19	RPL34							NA	NA	NA			ARHGAP19	RPL34	Q14CB8	P49207		SEC	NA			NA	FALSE		FALSE		FALSE	NA	FALSE	FALSE	NA	FALSE	NA	FALSE	FALSE	NA	FALSE	NA	FALSE	FALSE	FALSE	NA	NA	NA	Plasma membrane	Cytosol;Endoplasmic reticulum;Nucleoli	secretory	nucleus&cytoplasm	1
ARHGAP19	RPL35A							NA	NA	NA			ARHGAP19	RPL35A	Q14CB8	P18077		SEC	NA			NA	FALSE		FALSE		FALSE	NA	FALSE	FALSE	NA	FALSE	NA	FALSE	FALSE	NA	FALSE	NA	FALSE	FALSE	FALSE	NA	NA	NA	Plasma membrane		secretory		1
ARHGAP19	RPL36							NA	NA	NA			ARHGAP19	RPL36	Q14CB8	Q9Y3U8		SEC	NA			NA	FALSE		FALSE		FALSE	NA	FALSE	FALSE	NA	FALSE	NA	FALSE	FALSE	NA	FALSE	NA	FALSE	FALSE	FALSE	NA	NA	NA	Plasma membrane	Cytosol;Endoplasmic reticulum	secretory	cytoplasm	1
ARHGAP19	RPL36A;RPL36A-HNRNPH2							NA	NA	NA			ARHGAP19	RPL36A	Q14CB8	P83881		SEC	NA			NA	FALSE		FALSE		FALSE	NA	FALSE	FALSE	NA	FALSE	NA	FALSE	FALSE	NA	FALSE	NA	FALSE	FALSE	FALSE	NA	NA	NA	Plasma membrane	Cytosol;Endoplasmic reticulum	secretory	cytoplasm	1
ARHGAP19	RPL37A							NA	NA	NA			ARHGAP19	RPL37A	Q14CB8	P61513		SEC	NA			NA	FALSE		FALSE		FALSE	NA	FALSE	FALSE	NA	FALSE	NA	FALSE	FALSE	NA	FALSE	NA	FALSE	FALSE	FALSE	NA	NA	NA	Plasma membrane	Cytosol;Endoplasmic reticulum	secretory	cytoplasm	1
ARHGAP19	RPL4							NA	NA	NA			ARHGAP19	RPL4	Q14CB8	P36578		SEC	NA			NA	FALSE		FALSE		FALSE	NA	FALSE	FALSE	NA	FALSE	NA	FALSE	FALSE	NA	FALSE	NA	FALSE	FALSE	FALSE	NA	NA	NA	Plasma membrane	Cytosol;Endoplasmic reticulum	secretory	cytoplasm	1
ARHGAP19	RPL5							NA	NA	NA			ARHGAP19	RPL5	Q14CB8	P46777		SEC	NA			NA	FALSE		FALSE		FALSE	NA	FALSE	FALSE	NA	FALSE	NA	FALSE	FALSE	NA	FALSE	NA	FALSE	FALSE	FALSE	NA	NA	NA	Plasma membrane	Cytosol;Endoplasmic reticulum	secretory	cytoplasm	1
ARHGAP19	RPL6							NA	NA	NA			ARHGAP19	RPL6	Q14CB8	Q02878		SEC	NA			NA	FALSE		FALSE		FALSE	NA	FALSE	FALSE	NA	FALSE	NA	FALSE	FALSE	NA	FALSE	NA	FALSE	FALSE	FALSE	NA	NA	NA	Plasma membrane	Cytokinetic bridge;Microtubules	secretory	cytoplasm	1
ARHGAP19	RPL7							NA	NA	NA			ARHGAP19	RPL7	Q14CB8	P18124		SEC	NA			NA	FALSE		FALSE		FALSE	NA	FALSE	FALSE	NA	FALSE	NA	FALSE	FALSE	NA	FALSE	NA	FALSE	FALSE	FALSE	NA	NA	NA	Plasma membrane	Cytosol;Endoplasmic reticulum	secretory	cytoplasm	1
ARHGAP19	RPL7A							NA	NA	NA			ARHGAP19	RPL7A	Q14CB8	P62424		SEC	NA			NA	FALSE		FALSE		FALSE	NA	FALSE	FALSE	NA	FALSE	NA	FALSE	FALSE	NA	FALSE	NA	FALSE	FALSE	FALSE	NA	NA	NA	Plasma membrane	Nucleoli	secretory	nucleus	1
ARHGAP19	RPL8							NA	NA	NA			ARHGAP19	RPL8	Q14CB8	P62917		SEC	NA			NA	FALSE		FALSE		FALSE	NA	FALSE	FALSE	NA	FALSE	NA	FALSE	FALSE	NA	FALSE	NA	FALSE	FALSE	FALSE	NA	NA	NA	Plasma membrane	Cytosol;Endoplasmic reticulum;Nucleoli	secretory	nucleus&cytoplasm	1
ARHGAP19	RPL9							NA	NA	NA			ARHGAP19	RPL9	Q14CB8	P32969		SEC	NA			NA	FALSE		FALSE		FALSE	NA	FALSE	FALSE	NA	FALSE	NA	FALSE	FALSE	NA	FALSE	NA	FALSE	FALSE	FALSE	NA	NA	NA	Plasma membrane	Cytosol;Endoplasmic reticulum	secretory	cytoplasm	1
ARHGAP19	RPS13							NA	NA	NA			ARHGAP19	RPS13	Q14CB8	P62277		SEC	NA			NA	FALSE		FALSE		FALSE	NA	FALSE	FALSE	NA	FALSE	NA	FALSE	FALSE	NA	FALSE	NA	FALSE	FALSE	FALSE	NA	NA	NA	Plasma membrane	Endoplasmic reticulum	secretory	secretory	1
ARHGAP19	RPS16							NA	NA	NA			ARHGAP19	RPS16	Q14CB8	P62249		SEC	NA			NA	FALSE		FALSE		FALSE	NA	FALSE	FALSE	NA	FALSE	NA	FALSE	FALSE	NA	FALSE	NA	FALSE	FALSE	FALSE	NA	NA	NA	Plasma membrane	Cytosol;Endoplasmic reticulum	secretory	cytoplasm	1
ARHGAP19	RPS19							NA	NA	NA			ARHGAP19	RPS19	Q14CB8	P39019		SEC	NA			NA	FALSE		FALSE		FALSE	NA	FALSE	FALSE	NA	FALSE	NA	FALSE	FALSE	NA	FALSE	NA	FALSE	FALSE	FALSE	NA	NA	NA	Plasma membrane	Nucleoplasm	secretory	nucleus	1
ARHGAP19	RPS24							NA	NA	NA			ARHGAP19	RPS24	Q14CB8	P62847		SEC	NA			NA	FALSE		FALSE		FALSE	NA	FALSE	FALSE	NA	FALSE	NA	FALSE	FALSE	NA	FALSE	NA	FALSE	FALSE	FALSE	NA	NA	NA	Plasma membrane	Cytosol;Endoplasmic reticulum	secretory	cytoplasm	1
ARHGAP19	RPS26							NA	NA	NA			ARHGAP19	RPS26	Q14CB8	P62854		SEC	NA			NA	FALSE		FALSE		FALSE	NA	FALSE	FALSE	NA	FALSE	NA	FALSE	FALSE	NA	FALSE	NA	FALSE	FALSE	FALSE	NA	NA	NA	Plasma membrane	Cytosol;Endoplasmic reticulum	secretory	cytoplasm	1
ARHGAP19	RPS3							NA	NA	NA			ARHGAP19	RPS3	Q14CB8	P23396		SEC	NA			NA	FALSE		FALSE		FALSE	NA	FALSE	FALSE	NA	FALSE	NA	FALSE	FALSE	NA	FALSE	NA	FALSE	FALSE	TRUE	NA	1306	NA	Plasma membrane	Cytosol;Endoplasmic reticulum	secretory	cytoplasm	1
ARHGAP19	RPS3A							NA	NA	NA			ARHGAP19	RPS3A	Q14CB8	P61247		SEC	NA			NA	FALSE		FALSE		FALSE	NA	FALSE	FALSE	NA	FALSE	NA	FALSE	FALSE	NA	FALSE	NA	FALSE	FALSE	FALSE	NA	NA	NA	Plasma membrane	Cytosol;Endoplasmic reticulum;Nucleoli	secretory	nucleus&cytoplasm	1
ARHGAP19	RPS5							NA	NA	NA			ARHGAP19	RPS5	Q14CB8	P46782		SEC	NA			NA	FALSE		FALSE		FALSE	NA	FALSE	FALSE	NA	FALSE	NA	FALSE	FALSE	NA	FALSE	NA	FALSE	FALSE	FALSE	NA	NA	NA	Plasma membrane	Cytosol;Endoplasmic reticulum	secretory	cytoplasm	1
ARHGAP19	RPS8							NA	NA	NA			ARHGAP19	RPS8	Q14CB8	P62241		SEC	NA			NA	FALSE		FALSE		FALSE	NA	FALSE	FALSE	NA	FALSE	NA	FALSE	FALSE	NA	FALSE	NA	FALSE	FALSE	FALSE	NA	NA	NA	Plasma membrane	Cytosol;Endoplasmic reticulum	secretory	cytoplasm	1
ARHGAP19	RPS9							NA	NA	NA			ARHGAP19	RPS9	Q14CB8	P46781		SEC	NA			NA	FALSE		FALSE		FALSE	NA	FALSE	FALSE	NA	FALSE	NA	FALSE	FALSE	NA	FALSE	NA	FALSE	FALSE	FALSE	NA	NA	NA	Plasma membrane		secretory		1
ARHGEF2	BRIX1							NA	NA	NA			ARHGEF2	BRIX1	Q92974	Q8TDN6		SEC	NA			NA	FALSE		FALSE		FALSE	NA	FALSE	FALSE	NA	FALSE	NA	FALSE	FALSE	NA	FALSE	NA	FALSE	FALSE	FALSE	NA	NA	NA		Nucleoli		nucleus	1
ARHGEF2	C14orf166							NA	NA	NA			ARHGEF2	C14orf166	Q92974	Q9Y224		SEC	NA			NA	FALSE		FALSE		FALSE	NA	FALSE	FALSE	NA	FALSE	NA	FALSE	FALSE	NA	FALSE	NA	FALSE	FALSE	FALSE	NA	NA	NA					1
ARHGEF2	C8orf33							NA	NA	NA			ARHGEF2	C8orf33	Q92974	Q9H7E9		SEC	NA			NA	FALSE		FALSE		FALSE	NA	FALSE	FALSE	NA	FALSE	NA	FALSE	FALSE	NA	FALSE	NA	FALSE	FALSE	FALSE	NA	NA	NA		Nucleoplasm;Plasma membrane		nucleus	1
ARHGEF2	CEP170							NA	NA	NA			ARHGEF2	CEP170	Q92974	Q5SW79		SEC	NA			NA	FALSE		FALSE		TRUE	0.236	FALSE	TRUE	0.49	FALSE	NA	FALSE	FALSE	NA	FALSE	NA	TRUE	FALSE	FALSE	NA	NA	NA		Centrosome		cytoplasm	0
ARHGEF2	DARS							NA	NA	NA			ARHGEF2	DARS	Q92974	P14868		SEC	NA			NA	FALSE		FALSE		FALSE	NA	FALSE	FALSE	NA	FALSE	NA	FALSE	FALSE	NA	FALSE	NA	FALSE	FALSE	FALSE	NA	NA	NA		Cytosol		cytoplasm	1
ARHGEF2	DDX1							NA	NA	NA			ARHGEF2	DDX1	Q92974	Q92499		SEC	NA			NA	FALSE		FALSE		FALSE	NA	FALSE	FALSE	NA	FALSE	NA	FALSE	FALSE	NA	FALSE	NA	FALSE	FALSE	FALSE	NA	NA	NA		Nucleoplasm		nucleus	1
ARHGEF2	DDX21							NA	NA	NA			ARHGEF2	DDX21	Q92974	Q9NR30;Q9NY93		SEC	NA			NA	FALSE		FALSE		FALSE	NA	FALSE	FALSE	NA	FALSE	NA	FALSE	FALSE	NA	FALSE	NA	FALSE	FALSE	TRUE	NA	57	NA		Nucleoli		nucleus	1
ARHGEF2	DDX50							NA	NA	NA			ARHGEF2	DDX50	Q92974	Q9BQ39		SEC	NA			NA	FALSE		FALSE		FALSE	NA	FALSE	FALSE	NA	FALSE	NA	FALSE	FALSE	NA	FALSE	NA	FALSE	FALSE	FALSE	NA	NA	NA		Nucleoli		nucleus	1
ARHGEF2	DDX54							NA	NA	NA			ARHGEF2	DDX54	Q92974	Q8TDD1		SEC	NA			NA	FALSE		FALSE		FALSE	NA	FALSE	FALSE	NA	FALSE	NA	FALSE	FALSE	NA	FALSE	NA	FALSE	FALSE	FALSE	NA	NA	NA		Golgi apparatus;Nucleoli;Nucleoplasm		nucleus	1
ARHGEF2	DHX30							NA	NA	NA			ARHGEF2	DHX30	Q92974	Q7L2E3		SEC	NA			NA	FALSE		FALSE		FALSE	NA	FALSE	FALSE	NA	FALSE	NA	FALSE	FALSE	NA	FALSE	NA	FALSE	FALSE	TRUE	NA	349	NA		Mitochondria		cytoplasm	1
ARHGEF2	EBNA1BP2							NA	NA	NA			ARHGEF2	EBNA1BP2	Q92974	Q99848		SEC	NA			NA	FALSE		FALSE		FALSE	NA	FALSE	FALSE	NA	FALSE	NA	FALSE	FALSE	NA	FALSE	NA	FALSE	FALSE	FALSE	NA	NA	NA		Nucleoli		nucleus	1
ARHGEF2	EEF1E1							NA	NA	NA			ARHGEF2	EEF1E1	Q92974	O43324		SEC	NA			NA	FALSE		FALSE		FALSE	NA	FALSE	FALSE	NA	FALSE	NA	FALSE	FALSE	NA	FALSE	NA	FALSE	FALSE	FALSE	NA	NA	NA		Cytosol;Nucleoplasm		nucleus&cytoplasm	1
ARHGEF2	GAR1							NA	NA	NA			ARHGEF2	GAR1	Q92974	Q9NY12		SEC	NA			NA	FALSE		FALSE		FALSE	NA	FALSE	FALSE	NA	FALSE	NA	FALSE	FALSE	NA	FALSE	NA	FALSE	FALSE	FALSE	NA	NA	NA		Nucleoli fibrillar center;Nucleoplasm		nucleus	1
ARHGEF2	GNL2							NA	NA	NA			ARHGEF2	GNL2	Q92974	Q13823		SEC	NA			NA	FALSE		FALSE		FALSE	NA	FALSE	FALSE	NA	FALSE	NA	FALSE	FALSE	NA	FALSE	NA	FALSE	FALSE	FALSE	NA	NA	NA		Nucleoli		nucleus	1
ARHGEF2	GNL3							NA	NA	NA			ARHGEF2	GNL3	Q92974	Q9BVP2		SEC	NA			NA	FALSE		FALSE		FALSE	NA	FALSE	FALSE	NA	FALSE	NA	FALSE	FALSE	NA	FALSE	NA	FALSE	FALSE	TRUE	NA	29	NA		Nucleoli		nucleus	1
ARHGEF2	GPATCH4							NA	NA	NA			ARHGEF2	GPATCH4	Q92974	Q5T3I0		SEC	NA			NA	FALSE		FALSE		FALSE	NA	FALSE	FALSE	NA	FALSE	NA	FALSE	FALSE	NA	FALSE	NA	FALSE	FALSE	FALSE	NA	NA	NA		Nucleoli;Nucleoplasm		nucleus	1
ARHGEF2	GSE1							NA	NA	NA			ARHGEF2	GSE1	Q92974	Q14687		SEC	NA			NA	FALSE		FALSE		FALSE	NA	FALSE	FALSE	NA	FALSE	NA	FALSE	FALSE	NA	FALSE	NA	FALSE	FALSE	FALSE	NA	NA	NA		Mitochondria		cytoplasm	0
ARHGEF2	GTPBP4							NA	NA	NA			ARHGEF2	GTPBP4	Q92974	Q9BZE4		SEC	NA			NA	FALSE		FALSE		FALSE	NA	FALSE	FALSE	NA	FALSE	NA	FALSE	FALSE	NA	FALSE	NA	FALSE	FALSE	FALSE	NA	NA	NA		Nucleoli		nucleus	1
ARHGEF2	HIST1H4A							NA	NA	NA			ARHGEF2	HIST1H4A	Q92974	P62805		SEC	NA			NA	FALSE		FALSE		FALSE	NA	FALSE	FALSE	NA	FALSE	NA	FALSE	FALSE	NA	FALSE	NA	FALSE	FALSE	FALSE	NA	NA	NA					1
ARHGEF2	IARS							NA	NA	NA			ARHGEF2	IARS	Q92974	P41252		SEC	NA			NA	FALSE		FALSE		FALSE	NA	FALSE	FALSE	NA	FALSE	NA	FALSE	FALSE	NA	FALSE	NA	FALSE	FALSE	FALSE	NA	NA	NA		Cytosol		cytoplasm	1
ARHGEF2	KARS							NA	NA	NA			ARHGEF2	KARS	Q92974	Q15046		SEC	NA			NA	FALSE		FALSE		FALSE	NA	FALSE	FALSE	NA	FALSE	NA	FALSE	FALSE	NA	FALSE	NA	FALSE	FALSE	FALSE	NA	NA	NA		Cytosol		cytoplasm	1
ARHGEF2	KRI1							NA	NA	NA			ARHGEF2	KRI1	Q92974	Q8N9T8		SEC	NA			NA	FALSE		FALSE		FALSE	NA	FALSE	FALSE	NA	FALSE	NA	FALSE	FALSE	NA	FALSE	NA	FALSE	FALSE	FALSE	NA	NA	NA		Nucleoli		nucleus	1
ARHGEF2	LARS							NA	NA	NA			ARHGEF2	LARS	Q92974	Q9P2J5		SEC	NA			NA	FALSE		FALSE		FALSE	NA	FALSE	FALSE	NA	FALSE	NA	FALSE	FALSE	NA	FALSE	NA	FALSE	FALSE	FALSE	NA	NA	NA		Cytosol;Nuclear bodies		nucleus&cytoplasm	NA
ARHGEF2	LTV1							NA	NA	NA			ARHGEF2	LTV1	Q92974	Q96GA3		SEC	NA			NA	FALSE		FALSE		FALSE	NA	FALSE	FALSE	NA	FALSE	NA	FALSE	FALSE	NA	FALSE	NA	FALSE	FALSE	FALSE	NA	NA	NA		Cytosol		cytoplasm	1
ARHGEF2	MARS							NA	NA	NA			ARHGEF2	MARS	Q92974	P56192		SEC	NA			NA	FALSE		FALSE		FALSE	NA	FALSE	FALSE	NA	FALSE	NA	FALSE	FALSE	NA	FALSE	NA	FALSE	FALSE	FALSE	NA	NA	NA		Cytosol		cytoplasm	1
ARHGEF2	NOC3L							NA	NA	NA			ARHGEF2	NOC3L	Q92974	Q8WTT2		SEC	NA			NA	FALSE		FALSE		FALSE	NA	FALSE	FALSE	NA	FALSE	NA	FALSE	FALSE	NA	FALSE	NA	FALSE	FALSE	FALSE	NA	NA	NA		Nucleoli		nucleus	1
ARHGEF2	NOP10							NA	NA	NA			ARHGEF2	NOP10	Q92974	Q9NPE3		SEC	NA			NA	FALSE		FALSE		FALSE	NA	FALSE	FALSE	NA	FALSE	NA	FALSE	FALSE	NA	FALSE	NA	FALSE	FALSE	FALSE	NA	NA	NA		Nuclear bodies		nucleus	1
ARHGEF2	NOP58							NA	NA	NA			ARHGEF2	NOP58	Q92974	Q9Y2X3		SEC	NA			NA	FALSE		FALSE		FALSE	NA	FALSE	FALSE	NA	FALSE	NA	FALSE	FALSE	NA	FALSE	NA	FALSE	FALSE	FALSE	NA	NA	NA		Nucleoli fibrillar center		nucleus	1
ARHGEF2	PPAN-P2RY11;PPAN							NA	NA	NA			ARHGEF2	PPAN-P2RY11	Q92974	A0A0A6YYI3		SEC	NA			NA	FALSE		FALSE		FALSE	NA	FALSE	FALSE	NA	FALSE	NA	FALSE	FALSE	NA	FALSE	NA	FALSE	FALSE	FALSE	NA	NA	NA					NA
ARHGEF2	PWP1							NA	NA	NA			ARHGEF2	PWP1	Q92974	Q13610		SEC	NA			NA	FALSE		FALSE		FALSE	NA	FALSE	FALSE	NA	FALSE	NA	FALSE	FALSE	NA	FALSE	NA	FALSE	FALSE	FALSE	NA	NA	NA		Nucleoli		nucleus	0
ARHGEF2	QARS							NA	NA	NA			ARHGEF2	QARS	Q92974	P47897;P07814		SEC	NA			NA	FALSE		FALSE		FALSE	NA	FALSE	FALSE	NA	FALSE	NA	FALSE	FALSE	NA	FALSE	NA	FALSE	FALSE	FALSE	NA	NA	NA		Cytosol		cytoplasm	1
ARHGEF2	RARS							NA	NA	NA			ARHGEF2	RARS	Q92974	P54136		SEC	NA			NA	FALSE		FALSE		FALSE	NA	FALSE	FALSE	NA	FALSE	NA	FALSE	FALSE	NA	FALSE	NA	FALSE	FALSE	FALSE	NA	NA	NA		Cytosol		cytoplasm	1
ARHGEF2	RBM28							NA	NA	NA			ARHGEF2	RBM28	Q92974	Q9NW13		SEC	NA			NA	FALSE		FALSE		FALSE	NA	FALSE	FALSE	NA	FALSE	NA	FALSE	FALSE	NA	FALSE	NA	FALSE	FALSE	FALSE	NA	NA	NA		Nucleoli		nucleus	1
ARHGEF2	RBM34							NA	NA	NA			ARHGEF2	RBM34	Q92974	P42696		SEC	NA			NA	FALSE		FALSE		FALSE	NA	FALSE	FALSE	NA	FALSE	NA	FALSE	FALSE	NA	FALSE	NA	FALSE	FALSE	FALSE	NA	NA	NA		Nucleoli		nucleus	1
ARHGEF2	RNF220							NA	NA	NA			ARHGEF2	RNF220	Q92974	Q5VTB9		SEC	NA			NA	FALSE		FALSE		FALSE	NA	FALSE	FALSE	NA	FALSE	NA	FALSE	FALSE	NA	FALSE	NA	FALSE	FALSE	FALSE	NA	NA	NA		Nucleoplasm		nucleus	0
ARHGEF2	RPL11							NA	NA	NA			ARHGEF2	RPL11	Q92974	P62913		SEC	NA			NA	FALSE		FALSE		FALSE	NA	FALSE	FALSE	NA	FALSE	NA	FALSE	FALSE	NA	FALSE	NA	FALSE	FALSE	FALSE	NA	NA	NA		Vesicles		secretory	1
ARHGEF2	RPL14							NA	NA	NA			ARHGEF2	RPL14	Q92974	P50914		SEC	NA			NA	FALSE		FALSE		FALSE	NA	FALSE	FALSE	NA	FALSE	NA	FALSE	FALSE	NA	FALSE	NA	FALSE	FALSE	FALSE	NA	NA	NA		Cytosol;Endoplasmic reticulum		cytoplasm	1
ARHGEF2	RPL15							NA	NA	NA			ARHGEF2	RPL15	Q92974	P61313		SEC	NA			NA	FALSE		FALSE		FALSE	NA	FALSE	FALSE	NA	FALSE	NA	FALSE	FALSE	NA	FALSE	NA	FALSE	FALSE	FALSE	NA	NA	NA					1
ARHGEF2	RPL17;RPL17-C18orf32;RPL17;RPL17;RPL17							NA	NA	NA			ARHGEF2	RPL17-C18orf32	Q92974	A0A0A6YYL6		SEC	NA			NA	FALSE		FALSE		FALSE	NA	FALSE	FALSE	NA	FALSE	NA	FALSE	FALSE	NA	FALSE	NA	FALSE	FALSE	FALSE	NA	NA	NA		Cytosol;Endoplasmic reticulum		cytoplasm	NA
ARHGEF2	RPL18							NA	NA	NA			ARHGEF2	RPL18	Q92974	Q07020		SEC	NA			NA	FALSE		FALSE		FALSE	NA	FALSE	FALSE	NA	FALSE	NA	FALSE	FALSE	NA	FALSE	NA	FALSE	FALSE	FALSE	NA	NA	NA		Cytosol;Endoplasmic reticulum		cytoplasm	1
ARHGEF2	RPL18A							NA	NA	NA			ARHGEF2	RPL18A	Q92974	Q02543		SEC	NA			NA	FALSE		FALSE		FALSE	NA	FALSE	FALSE	NA	FALSE	NA	FALSE	FALSE	NA	FALSE	NA	FALSE	FALSE	FALSE	NA	NA	NA		Cytosol;Nucleoli		nucleus&cytoplasm	1
ARHGEF2	RPL19							NA	NA	NA			ARHGEF2	RPL19	Q92974	P84098		SEC	NA			NA	FALSE		FALSE		FALSE	NA	FALSE	FALSE	NA	FALSE	NA	FALSE	FALSE	NA	FALSE	NA	FALSE	FALSE	FALSE	NA	NA	NA		Cytosol;Nucleoli		nucleus&cytoplasm	1
ARHGEF2	RPL21							NA	NA	NA			ARHGEF2	RPL21	Q92974	P46778		SEC	NA			NA	FALSE		FALSE		FALSE	NA	FALSE	FALSE	NA	FALSE	NA	FALSE	FALSE	NA	FALSE	NA	FALSE	FALSE	FALSE	NA	NA	NA		Cytosol;Endoplasmic reticulum;Nucleoli fibrillar center		nucleus&cytoplasm	1
ARHGEF2	RPL22							NA	NA	NA			ARHGEF2	RPL22	Q92974	P35268		SEC	NA			NA	FALSE		FALSE		FALSE	NA	FALSE	FALSE	NA	FALSE	NA	FALSE	FALSE	NA	FALSE	NA	FALSE	FALSE	FALSE	NA	NA	NA		Nucleoli		nucleus	1
ARHGEF2	RPL23							NA	NA	NA			ARHGEF2	RPL23	Q92974	P62829		SEC	NA			NA	FALSE		FALSE		FALSE	NA	FALSE	FALSE	NA	FALSE	NA	FALSE	FALSE	NA	FALSE	NA	FALSE	FALSE	FALSE	NA	NA	NA		Cytosol		cytoplasm	1
ARHGEF2	RPL23A							NA	NA	NA			ARHGEF2	RPL23A	Q92974	P62750		SEC	NA			NA	FALSE		FALSE		FALSE	NA	FALSE	FALSE	NA	FALSE	NA	FALSE	FALSE	NA	FALSE	NA	FALSE	FALSE	FALSE	NA	NA	NA		Cytosol;Endoplasmic reticulum;Nucleoli fibrillar center		nucleus&cytoplasm	1
ARHGEF2	RPL24							NA	NA	NA			ARHGEF2	RPL24	Q92974	P83731		SEC	NA			NA	FALSE		FALSE		FALSE	NA	FALSE	FALSE	NA	FALSE	NA	FALSE	FALSE	NA	FALSE	NA	FALSE	FALSE	FALSE	NA	NA	NA		Cytosol;Endoplasmic reticulum		cytoplasm	1
ARHGEF2	RPL27							NA	NA	NA			ARHGEF2	RPL27	Q92974	P61353		SEC	NA			NA	FALSE		FALSE		FALSE	NA	FALSE	FALSE	NA	FALSE	NA	FALSE	FALSE	NA	FALSE	NA	FALSE	FALSE	FALSE	NA	NA	NA					1
ARHGEF2	RPL27A							NA	NA	NA			ARHGEF2	RPL27A	Q92974	P46776		SEC	NA			NA	FALSE		FALSE		FALSE	NA	FALSE	FALSE	NA	FALSE	NA	FALSE	FALSE	NA	FALSE	NA	FALSE	FALSE	FALSE	NA	NA	NA		Cytosol;Endoplasmic reticulum		cytoplasm	1
ARHGEF2	RPL3							NA	NA	NA			ARHGEF2	RPL3	Q92974	P39023		SEC	NA			NA	FALSE		FALSE		FALSE	NA	FALSE	FALSE	NA	FALSE	NA	FALSE	FALSE	NA	FALSE	NA	FALSE	FALSE	FALSE	NA	NA	NA		Cytosol;Nucleoli		nucleus&cytoplasm	1
ARHGEF2	RPL30							NA	NA	NA			ARHGEF2	RPL30	Q92974	P62888		SEC	NA			NA	FALSE		FALSE		FALSE	NA	FALSE	FALSE	NA	FALSE	NA	FALSE	FALSE	NA	FALSE	NA	FALSE	FALSE	FALSE	NA	NA	NA		Cytosol;Endoplasmic reticulum		cytoplasm	1
ARHGEF2	RPL32							NA	NA	NA			ARHGEF2	RPL32	Q92974	P62910		SEC	NA			NA	FALSE		FALSE		FALSE	NA	FALSE	FALSE	NA	FALSE	NA	FALSE	FALSE	NA	FALSE	NA	FALSE	FALSE	FALSE	NA	NA	NA		Cytosol;Endoplasmic reticulum		cytoplasm	1
ARHGEF2	RPL35							NA	NA	NA			ARHGEF2	RPL35	Q92974	P42766		SEC	NA			NA	FALSE		FALSE		FALSE	NA	FALSE	FALSE	NA	FALSE	NA	FALSE	TRUE	5.014160731	FALSE	NA	TRUE	FALSE	FALSE	NA	NA	NA		Cytosol;Endoplasmic reticulum		cytoplasm	1
ARHGEF2	RPL35A							NA	NA	NA			ARHGEF2	RPL35A	Q92974	P18077		SEC	NA			NA	FALSE		FALSE		FALSE	NA	FALSE	FALSE	NA	FALSE	NA	FALSE	FALSE	NA	FALSE	NA	FALSE	FALSE	FALSE	NA	NA	NA					1
ARHGEF2	RPL36A;RPL36A-HNRNPH2							NA	NA	NA			ARHGEF2	RPL36A	Q92974	P83881		SEC	NA			NA	FALSE		FALSE		FALSE	NA	FALSE	FALSE	NA	FALSE	NA	FALSE	FALSE	NA	FALSE	NA	FALSE	FALSE	FALSE	NA	NA	NA		Cytosol;Endoplasmic reticulum		cytoplasm	1
ARHGEF2	RPL37A							NA	NA	NA			ARHGEF2	RPL37A	Q92974	P61513		SEC	NA			NA	FALSE		FALSE		FALSE	NA	FALSE	FALSE	NA	FALSE	NA	FALSE	FALSE	NA	FALSE	NA	FALSE	FALSE	FALSE	NA	NA	NA		Cytosol;Endoplasmic reticulum		cytoplasm	1
ARHGEF2	RPL6							NA	NA	NA			ARHGEF2	RPL6	Q92974	Q02878		SEC	NA			NA	FALSE		FALSE		FALSE	NA	FALSE	FALSE	NA	FALSE	NA	FALSE	FALSE	NA	FALSE	NA	FALSE	FALSE	FALSE	NA	NA	NA		Cytokinetic bridge;Microtubules		cytoplasm	1
ARHGEF2	RPL7							NA	NA	NA			ARHGEF2	RPL7	Q92974	P18124		SEC	NA			NA	FALSE		FALSE		FALSE	NA	FALSE	FALSE	NA	FALSE	NA	FALSE	FALSE	NA	FALSE	NA	FALSE	FALSE	FALSE	NA	NA	NA		Cytosol;Endoplasmic reticulum		cytoplasm	1
ARHGEF2	RPL7A							NA	NA	NA			ARHGEF2	RPL7A	Q92974	P62424		SEC	NA			NA	FALSE		FALSE		FALSE	NA	FALSE	FALSE	NA	FALSE	NA	FALSE	FALSE	NA	FALSE	NA	FALSE	FALSE	FALSE	NA	NA	NA		Nucleoli		nucleus	1
ARHGEF2	RPL7L1							NA	NA	NA			ARHGEF2	RPL7L1	Q92974	Q6DKI1		SEC	NA			NA	FALSE		FALSE		FALSE	NA	FALSE	FALSE	NA	FALSE	NA	FALSE	FALSE	NA	FALSE	NA	FALSE	FALSE	FALSE	NA	NA	NA		Mitochondria;Nucleoli		nucleus&cytoplasm	1
ARHGEF2	RPL9							NA	NA	NA			ARHGEF2	RPL9	Q92974	P32969		SEC	NA			NA	FALSE		FALSE		FALSE	NA	FALSE	FALSE	NA	FALSE	NA	FALSE	FALSE	NA	FALSE	NA	FALSE	FALSE	FALSE	NA	NA	NA		Cytosol;Endoplasmic reticulum		cytoplasm	1
ARHGEF2	RPS11							NA	NA	NA			ARHGEF2	RPS11	Q92974	P62280		SEC	NA			NA	FALSE		FALSE		FALSE	NA	FALSE	FALSE	NA	FALSE	NA	FALSE	FALSE	NA	FALSE	NA	FALSE	FALSE	TRUE	NA	30	NA		Cytosol;Endoplasmic reticulum		cytoplasm	1
ARHGEF2	RPS13							NA	NA	NA			ARHGEF2	RPS13	Q92974	P62277		SEC	NA			NA	FALSE		FALSE		FALSE	NA	FALSE	FALSE	NA	FALSE	NA	FALSE	FALSE	NA	FALSE	NA	FALSE	FALSE	FALSE	NA	NA	NA		Endoplasmic reticulum		secretory	1
ARHGEF2	RPS15A							NA	NA	NA			ARHGEF2	RPS15A	Q92974	P62244		SEC	NA			NA	FALSE		FALSE		FALSE	NA	FALSE	FALSE	NA	FALSE	NA	FALSE	FALSE	NA	FALSE	NA	FALSE	FALSE	FALSE	NA	NA	NA					1
ARHGEF2	RPS16							NA	NA	NA			ARHGEF2	RPS16	Q92974	P62249		SEC	NA			NA	FALSE		FALSE		FALSE	NA	FALSE	FALSE	NA	FALSE	NA	FALSE	FALSE	NA	FALSE	NA	FALSE	FALSE	FALSE	NA	NA	NA		Cytosol;Endoplasmic reticulum		cytoplasm	1
ARHGEF2	RPS17							NA	NA	NA			ARHGEF2	RPS17	Q92974	P08708		SEC	NA			NA	FALSE		FALSE		FALSE	NA	FALSE	FALSE	NA	FALSE	NA	FALSE	FALSE	NA	FALSE	NA	FALSE	FALSE	FALSE	NA	NA	NA		Cytosol;Endoplasmic reticulum		cytoplasm	1
ARHGEF2	RPS2							NA	NA	NA			ARHGEF2	RPS2	Q92974	P15880		SEC	NA			NA	FALSE		FALSE		FALSE	NA	FALSE	FALSE	NA	FALSE	NA	FALSE	FALSE	NA	FALSE	NA	FALSE	FALSE	FALSE	NA	NA	NA		Cytosol;Endoplasmic reticulum		cytoplasm	1
ARHGEF2	RPS20							NA	NA	NA			ARHGEF2	RPS20	Q92974	P60866		SEC	NA			NA	FALSE		FALSE		FALSE	NA	FALSE	FALSE	NA	FALSE	NA	FALSE	FALSE	NA	FALSE	NA	FALSE	FALSE	FALSE	NA	NA	NA		Cytosol;Endoplasmic reticulum		cytoplasm	1
ARHGEF2	RPS23							NA	NA	NA			ARHGEF2	RPS23	Q92974	P62266		SEC	NA			NA	FALSE		FALSE		FALSE	NA	FALSE	FALSE	NA	FALSE	NA	FALSE	FALSE	NA	FALSE	NA	FALSE	FALSE	FALSE	NA	NA	NA		Cytosol;Endoplasmic reticulum		cytoplasm	1
ARHGEF2	RPS25							NA	NA	NA			ARHGEF2	RPS25	Q92974	P62851		SEC	NA			NA	FALSE		FALSE		FALSE	NA	FALSE	FALSE	NA	FALSE	NA	FALSE	FALSE	NA	FALSE	NA	FALSE	FALSE	FALSE	NA	NA	NA		Cytosol;Endoplasmic reticulum		cytoplasm	1
ARHGEF2	RPS26							NA	NA	NA			ARHGEF2	RPS26	Q92974	P62854		SEC	NA			NA	FALSE		FALSE		FALSE	NA	FALSE	FALSE	NA	FALSE	NA	FALSE	FALSE	NA	FALSE	NA	FALSE	FALSE	FALSE	NA	NA	NA		Cytosol;Endoplasmic reticulum		cytoplasm	1
ARHGEF2	RPS29							NA	NA	NA			ARHGEF2	RPS29	Q92974	P62273		SEC	NA			NA	FALSE		FALSE		FALSE	NA	FALSE	FALSE	NA	FALSE	NA	FALSE	FALSE	NA	FALSE	NA	FALSE	FALSE	FALSE	NA	NA	NA		Cytosol;Endoplasmic reticulum		cytoplasm	1
ARHGEF2	RPS3A							NA	NA	NA			ARHGEF2	RPS3A	Q92974	P61247		SEC	NA			NA	FALSE		FALSE		FALSE	NA	FALSE	FALSE	NA	FALSE	NA	FALSE	FALSE	NA	FALSE	NA	FALSE	FALSE	FALSE	NA	NA	NA		Cytosol;Endoplasmic reticulum;Nucleoli		nucleus&cytoplasm	1
ARHGEF2	RPS4X							NA	NA	NA			ARHGEF2	RPS4X	Q92974	P62701		SEC	NA			NA	FALSE		FALSE		FALSE	NA	FALSE	FALSE	NA	FALSE	NA	FALSE	FALSE	NA	FALSE	NA	FALSE	FALSE	FALSE	NA	NA	NA					1
ARHGEF2	RPS6							NA	NA	NA			ARHGEF2	RPS6	Q92974	P62753		SEC	NA			NA	FALSE		FALSE		FALSE	NA	FALSE	FALSE	NA	FALSE	NA	FALSE	FALSE	NA	FALSE	NA	FALSE	FALSE	FALSE	NA	NA	NA		Cytosol;Endoplasmic reticulum		cytoplasm	1
ARHGEF2	RPS8							NA	NA	NA			ARHGEF2	RPS8	Q92974	P62241		SEC	NA			NA	FALSE		FALSE		FALSE	NA	FALSE	FALSE	NA	FALSE	NA	FALSE	FALSE	NA	FALSE	NA	FALSE	FALSE	FALSE	NA	NA	NA		Cytosol;Endoplasmic reticulum		cytoplasm	1
ARHGEF2	RPS9							NA	NA	NA			ARHGEF2	RPS9	Q92974	P46781		SEC	NA			NA	FALSE		FALSE		FALSE	NA	FALSE	FALSE	NA	FALSE	NA	FALSE	FALSE	NA	FALSE	NA	FALSE	FALSE	FALSE	NA	NA	NA					1
ARHGEF2	RRP1							NA	NA	NA			ARHGEF2	RRP1	Q92974	P56182;P05386		SEC	NA			NA	FALSE		FALSE		FALSE	NA	FALSE	FALSE	NA	FALSE	NA	FALSE	FALSE	NA	FALSE	NA	FALSE	FALSE	FALSE	NA	NA	NA		Nucleoli		nucleus	1
ARHGEF2	RRP15							NA	NA	NA			ARHGEF2	RRP15	Q92974	Q9Y3B9		SEC	NA			NA	FALSE		FALSE		FALSE	NA	FALSE	FALSE	NA	FALSE	NA	FALSE	FALSE	NA	FALSE	NA	FALSE	FALSE	FALSE	NA	NA	NA		Nucleoli		nucleus	1
ARHGEF2	RRP1B							NA	NA	NA			ARHGEF2	RRP1B	Q92974	Q14684		SEC	NA			NA	FALSE		FALSE		FALSE	NA	FALSE	FALSE	NA	FALSE	NA	FALSE	FALSE	NA	FALSE	NA	FALSE	FALSE	FALSE	NA	NA	NA		Nucleoli		nucleus	1
ARHGEF2	RRS1							NA	NA	NA			ARHGEF2	RRS1	Q92974	Q15050		SEC	NA			NA	FALSE		FALSE		FALSE	NA	FALSE	FALSE	NA	FALSE	NA	FALSE	FALSE	NA	FALSE	NA	FALSE	FALSE	FALSE	NA	NA	NA		Nucleoli		nucleus	1
ARHGEF2	RTCB							NA	NA	NA			ARHGEF2	RTCB	Q92974	Q9Y3I0		SEC	NA			NA	FALSE		FALSE		FALSE	NA	FALSE	FALSE	NA	FALSE	NA	FALSE	FALSE	NA	FALSE	NA	FALSE	FALSE	FALSE	NA	NA	NA		Nucleoplasm		nucleus	1
ARHGEF2	SRP19							NA	NA	NA			ARHGEF2	SRP19	Q92974	P09132		SEC	NA			NA	FALSE		FALSE		FALSE	NA	FALSE	FALSE	NA	FALSE	NA	FALSE	FALSE	NA	FALSE	NA	FALSE	FALSE	FALSE	NA	NA	NA					1
ARHGEF2	SRPK2							NA	NA	NA			ARHGEF2	SRPK2	Q92974	P78362		SEC	NA			NA	FALSE		FALSE		FALSE	NA	FALSE	FALSE	NA	FALSE	NA	FALSE	FALSE	NA	FALSE	NA	FALSE	FALSE	FALSE	NA	NA	NA		Cytosol;Nucleoplasm		nucleus&cytoplasm	1
ARHGEF2	UTP14A							NA	NA	NA			ARHGEF2	UTP14A	Q92974	Q9BVJ6		SEC	NA			NA	FALSE		FALSE		FALSE	NA	FALSE	FALSE	NA	FALSE	NA	FALSE	FALSE	NA	FALSE	NA	FALSE	FALSE	FALSE	NA	NA	NA		Nucleoli		nucleus	1
ARHGEF2	WDR18							NA	NA	NA			ARHGEF2	WDR18	Q92974	Q9BV38		SEC	NA			NA	FALSE		FALSE		FALSE	NA	FALSE	FALSE	NA	FALSE	NA	FALSE	FALSE	NA	FALSE	NA	FALSE	FALSE	FALSE	NA	NA	NA		Nucleoplasm		nucleus	1
ARHGEF2	ZNF768							NA	NA	NA			ARHGEF2	ZNF768	Q92974	Q9H5H4		SEC	NA			NA	FALSE		FALSE		FALSE	NA	FALSE	FALSE	NA	FALSE	NA	FALSE	FALSE	NA	FALSE	NA	FALSE	FALSE	FALSE	NA	NA	NA		Nucleoplasm		nucleus	1
ASH2L	CPSF2							NA	NA	NA			ASH2L	CPSF2	Q9UBL3	Q9P2I0		SEC	NA			NA	FALSE		FALSE		FALSE	NA	FALSE	FALSE	NA	FALSE	NA	FALSE	FALSE	NA	FALSE	NA	FALSE	FALSE	FALSE	NA	NA	NA	Nucleoplasm	Nucleoplasm	nucleus	nucleus	1
ASH2L	CPSF6							NA	NA	NA			ASH2L	CPSF6	Q9UBL3	Q16630		SEC	NA			NA	FALSE		FALSE		FALSE	NA	FALSE	FALSE	NA	FALSE	NA	FALSE	FALSE	NA	FALSE	NA	FALSE	FALSE	TRUE	NA	514	NA	Nucleoplasm	Nuclear speckles;Nucleoplasm	nucleus	nucleus	1
ASH2L	GPN3							NA	NA	NA			ASH2L	GPN3	Q9UBL3	Q9UHW5		SEC	NA			NA	FALSE		FALSE		FALSE	NA	FALSE	FALSE	NA	FALSE	NA	FALSE	FALSE	NA	FALSE	NA	FALSE	FALSE	FALSE	NA	NA	NA	Nucleoplasm	Nuclear speckles	nucleus	nucleus	0
ASH2L	HIST1H2BJ;HIST1H2BO;HIST1H2BB;HIST2H2BE							NA	NA	NA			ASH2L	HIST1H2BJ	Q9UBL3	P06899		SEC	NA			NA	FALSE		FALSE		FALSE	NA	FALSE	FALSE	NA	FALSE	NA	FALSE	FALSE	NA	FALSE	NA	FALSE	FALSE	FALSE	NA	NA	NA	Nucleoplasm	Nucleoplasm	nucleus	nucleus	0
ASH2L	HIST1H2BK;HIST1H2BD;HIST1H2BC;HIST2H2BF;HIST1H2BH;HIST1H2BN;HIST1H2BM;HIST1H2BN							NA	NA	NA			ASH2L	HIST1H2BK	Q9UBL3	O60814		SEC	NA			NA	FALSE		FALSE		FALSE	NA	FALSE	FALSE	NA	FALSE	NA	FALSE	FALSE	NA	FALSE	NA	FALSE	FALSE	FALSE	NA	NA	NA	Nucleoplasm	Nucleoplasm	nucleus	nucleus	NA
ASH2L	HIST1H4A							NA	NA	NA			ASH2L	HIST1H4A	Q9UBL3	P62805		SEC	NA			NA	FALSE		FALSE		FALSE	NA	FALSE	FALSE	NA	FALSE	NA	FALSE	FALSE	NA	FALSE	NA	FALSE	FALSE	FALSE	NA	NA	NA	Nucleoplasm		nucleus		1
ASH2L	HIST2H2AB							NA	NA	NA			ASH2L	HIST2H2AB	Q9UBL3	Q8IUE6		SEC	NA			NA	FALSE		FALSE		FALSE	NA	FALSE	FALSE	NA	FALSE	NA	FALSE	FALSE	NA	FALSE	NA	FALSE	FALSE	FALSE	NA	NA	NA	Nucleoplasm	Nucleoplasm	nucleus	nucleus	0
ASH2L	KMT2D							NA	NA	NA			ASH2L	KMT2D	Q9UBL3	O14686		SEC	NA			NA	TRUE	ASCOM complex,UTX-MLL2/3 complex,MLL2 complex,MLL4 complex	TRUE	WDR5-ASH2L-RBBP5-MLL2 complex,ASCOM complex,UTX-MLL2/3 complex,PITX2-MLL4-ASH2L-RBBP5-PTIP complex,MLL2 complex,MLL4 complex	TRUE	0.884	FALSE	TRUE	0.87	FALSE	NA	TRUE	FALSE	NA	FALSE	NA	TRUE	FALSE	FALSE	NA	NA	NA	Nucleoplasm	Cytosol;Plasma membrane	nucleus	cytoplasm	1
ASH2L	LARP1							NA	NA	NA			ASH2L	LARP1	Q9UBL3	Q6PKG0		SEC	NA			NA	FALSE		FALSE		FALSE	NA	FALSE	FALSE	NA	FALSE	NA	FALSE	FALSE	NA	FALSE	NA	FALSE	FALSE	FALSE	NA	NA	NA	Nucleoplasm	Cytosol;Endoplasmic reticulum;Nucleoplasm	nucleus	nucleus&cytoplasm	1
ASH2L	LRCH3							NA	NA	NA			ASH2L	LRCH3	Q9UBL3	Q96II8		SEC	NA			NA	FALSE		FALSE		FALSE	NA	FALSE	FALSE	NA	FALSE	NA	FALSE	FALSE	NA	FALSE	NA	FALSE	FALSE	FALSE	NA	NA	NA	Nucleoplasm	Cytosol	nucleus	cytoplasm	1
ASH2L	MRPS2							NA	NA	NA			ASH2L	MRPS2	Q9UBL3	Q9Y399		SEC	NA			NA	FALSE		FALSE		FALSE	NA	FALSE	FALSE	NA	FALSE	NA	FALSE	FALSE	NA	FALSE	NA	FALSE	FALSE	FALSE	NA	NA	NA	Nucleoplasm	Mitochondria	nucleus	cytoplasm	1
ASH2L	MRPS22							NA	NA	NA			ASH2L	MRPS22	Q9UBL3	P82650		SEC	NA			NA	FALSE		FALSE		FALSE	NA	FALSE	FALSE	NA	FALSE	NA	FALSE	FALSE	NA	FALSE	NA	FALSE	FALSE	FALSE	NA	NA	NA	Nucleoplasm	Mitochondria	nucleus	cytoplasm	1
ASH2L	MRPS7							NA	NA	NA			ASH2L	MRPS7	Q9UBL3	Q9Y2R9		SEC	NA			NA	FALSE		FALSE		FALSE	NA	FALSE	FALSE	NA	FALSE	NA	FALSE	FALSE	NA	FALSE	NA	FALSE	FALSE	FALSE	NA	NA	NA	Nucleoplasm	Mitochondria	nucleus	cytoplasm	1
ASH2L	NCBP2							NA	NA	NA			ASH2L	NCBP2	Q9UBL3	P52298		SEC	NA			NA	FALSE		FALSE		FALSE	NA	FALSE	FALSE	NA	FALSE	NA	FALSE	FALSE	NA	FALSE	NA	FALSE	FALSE	TRUE	NA	383	NA	Nucleoplasm	Nucleoplasm	nucleus	nucleus	1
ASH2L	P3H1							NA	NA	NA			ASH2L	P3H1	Q9UBL3	Q32P28		SEC	NA			NA	FALSE		FALSE		FALSE	NA	FALSE	FALSE	NA	FALSE	NA	FALSE	FALSE	NA	FALSE	NA	FALSE	FALSE	FALSE	NA	NA	NA	Nucleoplasm	Vesicles	nucleus	secretory	0
ASH2L	PABPC1							NA	NA	NA			ASH2L	PABPC1	Q9UBL3	P11940		SEC	NA			NA	FALSE		FALSE		FALSE	NA	FALSE	FALSE	NA	FALSE	NA	FALSE	FALSE	NA	FALSE	NA	FALSE	FALSE	FALSE	NA	NA	NA	Nucleoplasm	Cytosol	nucleus	cytoplasm	1
ASH2L	PABPC4							NA	NA	NA			ASH2L	PABPC4	Q9UBL3	Q13310		SEC	NA			NA	FALSE		FALSE		FALSE	NA	FALSE	FALSE	NA	FALSE	NA	FALSE	FALSE	NA	FALSE	NA	FALSE	FALSE	TRUE	NA	2418	NA	Nucleoplasm	Cytosol	nucleus	cytoplasm	1
ASH2L	PGK1							NA	NA	NA			ASH2L	PGK1	Q9UBL3	P00558		SEC	NA			NA	FALSE		FALSE		FALSE	NA	FALSE	FALSE	NA	FALSE	NA	FALSE	FALSE	NA	FALSE	NA	FALSE	FALSE	FALSE	NA	NA	NA	Nucleoplasm		nucleus		1
ASH2L	POLR2E							NA	NA	NA			ASH2L	POLR2E	Q9UBL3	P19388		SEC	NA			NA	FALSE		FALSE		FALSE	NA	FALSE	FALSE	NA	FALSE	NA	FALSE	FALSE	NA	FALSE	NA	FALSE	FALSE	FALSE	NA	NA	NA	Nucleoplasm	Nucleoplasm	nucleus	nucleus	1
ASH2L	POLR2L							NA	NA	NA			ASH2L	POLR2L	Q9UBL3	P62875		SEC	NA			NA	FALSE		FALSE		FALSE	NA	FALSE	FALSE	NA	FALSE	NA	FALSE	FALSE	NA	FALSE	NA	FALSE	FALSE	FALSE	NA	NA	NA	Nucleoplasm		nucleus		1
ASH2L	RBBP5							NA	NA	NA			ASH2L	RBBP5	Q9UBL3	Q15291		SEC	NA			NA	FALSE		TRUE	Menin-associated histone methyltransferase complex,MLL-HCF complex,WDR5-ASH2L-RBBP5-MLL2 complex,ASCOM complex,Set1B complex,Set1A complex,UTX-MLL2/3 complex,PTIP-HMT complex,MLL1-WDR5 complex,PITX2-MLL4-ASH2L-RBBP5-PTIP complex,MLL1 core complex,MLL2 complex,MLL3 complex,MLL1 complex,MLL4 complex,Set1A complex,Set1B complex,NIF1-ASH2L-RBBP5-WDR5 complex,WRAD complex (WDR5, RBBP5, ASH2L, DPY30),W…	TRUE	0.999	TRUE	TRUE	0.9	FALSE	NA	TRUE	FALSE	NA	TRUE	0.999999838	TRUE	FALSE	FALSE	NA	NA	NA	Nucleoplasm	Nucleoli;Nucleoplasm	nucleus	nucleus	1
ASH2L	RBBP6							NA	NA	NA			ASH2L	RBBP6	Q9UBL3	Q7Z6E9		SEC	NA			NA	FALSE		FALSE		FALSE	NA	FALSE	FALSE	NA	FALSE	NA	FALSE	FALSE	NA	FALSE	NA	FALSE	FALSE	FALSE	NA	NA	NA	Nucleoplasm	Nuclear speckles	nucleus	nucleus	1
ASH2L	RECQL5							NA	NA	NA			ASH2L	RECQL5	Q9UBL3	O94762		SEC	NA			NA	FALSE		FALSE		FALSE	NA	FALSE	FALSE	NA	FALSE	NA	FALSE	FALSE	NA	FALSE	NA	FALSE	FALSE	FALSE	NA	NA	NA	Nucleoplasm	Nucleoplasm	nucleus	nucleus	1
ASH2L	RNPS1							NA	NA	NA			ASH2L	RNPS1	Q9UBL3	Q15287		SEC	NA			NA	FALSE		FALSE		FALSE	NA	FALSE	FALSE	NA	FALSE	NA	FALSE	FALSE	NA	FALSE	NA	FALSE	FALSE	FALSE	NA	NA	NA	Nucleoplasm	Nucleoplasm	nucleus	nucleus	1
ASH2L	RUVBL1							NA	NA	NA			ASH2L	RUVBL1	Q9UBL3	Q9Y265		SEC	NA			NA	TRUE	MLL1-WDR5 complex	TRUE	MLL1-WDR5 complex	FALSE	NA	FALSE	FALSE	NA	FALSE	NA	FALSE	FALSE	NA	FALSE	NA	TRUE	FALSE	FALSE	NA	NA	NA	Nucleoplasm	Cytosol;Nucleoplasm	nucleus	nucleus&cytoplasm	1
ASH2L	RUVBL2							NA	NA	NA			ASH2L	RUVBL2	Q9UBL3	Q9Y230		SEC	NA			NA	FALSE		FALSE		FALSE	NA	FALSE	FALSE	NA	FALSE	NA	FALSE	FALSE	NA	FALSE	NA	FALSE	FALSE	FALSE	NA	NA	NA	Nucleoplasm	Cytosol;Nucleoplasm	nucleus	nucleus&cytoplasm	1
ASH2L	SGTA							NA	NA	NA			ASH2L	SGTA	Q9UBL3	O43765		SEC	NA			NA	FALSE		FALSE		FALSE	NA	FALSE	FALSE	NA	FALSE	NA	FALSE	FALSE	NA	FALSE	NA	FALSE	FALSE	FALSE	NA	NA	NA	Nucleoplasm	Nucleoplasm	nucleus	nucleus	1
ASH2L	SRRT							NA	NA	NA			ASH2L	SRRT	Q9UBL3	Q9BXP5		SEC	NA			NA	FALSE		FALSE		FALSE	NA	FALSE	FALSE	NA	FALSE	NA	FALSE	FALSE	NA	FALSE	NA	FALSE	FALSE	FALSE	NA	NA	NA	Nucleoplasm	Nucleoplasm	nucleus	nucleus	1
ASH2L	TP53BP1							NA	NA	NA			ASH2L	TP53BP1	Q9UBL3	Q12888		SEC	NA			NA	FALSE		FALSE		FALSE	NA	FALSE	TRUE	0.65	FALSE	NA	FALSE	FALSE	NA	FALSE	NA	TRUE	FALSE	FALSE	NA	NA	NA	Nucleoplasm	Nuclear bodies	nucleus	nucleus	NA
ASH2L	YBX1							NA	NA	NA			ASH2L	YBX1	Q9UBL3	P67809		SEC	NA			NA	FALSE		FALSE		FALSE	NA	FALSE	FALSE	NA	FALSE	NA	FALSE	FALSE	NA	FALSE	NA	FALSE	FALSE	FALSE	NA	NA	NA	Nucleoplasm	Cytosol	nucleus	cytoplasm	1
ATAD3A	ATAD3B							NA	NA	NA			ATAD3A	ATAD3B	Q9NVI7	Q5T9A4		SEC	NA			NA	FALSE		FALSE		FALSE	NA	FALSE	FALSE	NA	FALSE	NA	FALSE	FALSE	NA	FALSE	NA	FALSE	FALSE	FALSE	NA	NA	NA	Mitochondria	Mitochondria	cytoplasm	cytoplasm	1
ATAD3A	ATXN2L							NA	NA	NA			ATAD3A	ATXN2L	Q9NVI7	Q8WWM7		SEC	NA			NA	FALSE		FALSE		FALSE	NA	FALSE	FALSE	NA	FALSE	NA	FALSE	FALSE	NA	FALSE	NA	FALSE	FALSE	FALSE	NA	NA	NA	Mitochondria	Cytosol	cytoplasm	cytoplasm	NA
ATAD3A	BUD31							NA	NA	NA			ATAD3A	BUD31	Q9NVI7	P41223		SEC	NA			NA	FALSE		FALSE		FALSE	NA	FALSE	FALSE	NA	FALSE	NA	FALSE	FALSE	NA	FALSE	NA	FALSE	FALSE	FALSE	NA	NA	NA	Mitochondria	Nucleoplasm	cytoplasm	nucleus	1
ATAD3A	CAPRIN1							NA	NA	NA			ATAD3A	CAPRIN1	Q9NVI7	Q14444		SEC	NA			NA	FALSE		FALSE		FALSE	NA	FALSE	FALSE	NA	FALSE	NA	FALSE	FALSE	NA	FALSE	NA	FALSE	FALSE	FALSE	NA	NA	NA	Mitochondria	Cytosol	cytoplasm	cytoplasm	1
ATAD3A	CD2BP2							NA	NA	NA			ATAD3A	CD2BP2	Q9NVI7	O95400		SEC	NA			NA	FALSE		FALSE		FALSE	NA	FALSE	FALSE	NA	FALSE	NA	FALSE	FALSE	NA	FALSE	NA	FALSE	FALSE	FALSE	NA	NA	NA	Mitochondria	Nuclear speckles	cytoplasm	nucleus	1
ATAD3A	CNOT1							NA	NA	NA			ATAD3A	CNOT1	Q9NVI7	A5YKK6		SEC	NA			NA	FALSE		FALSE		FALSE	NA	FALSE	FALSE	NA	FALSE	NA	FALSE	FALSE	NA	FALSE	NA	FALSE	FALSE	FALSE	NA	NA	NA	Mitochondria	Cytosol	cytoplasm	cytoplasm	1
ATAD3A	CRNKL1							NA	NA	NA			ATAD3A	CRNKL1	Q9NVI7	Q9BZJ0		SEC	NA			NA	FALSE		FALSE		FALSE	NA	FALSE	FALSE	NA	FALSE	NA	FALSE	FALSE	NA	FALSE	NA	FALSE	FALSE	FALSE	NA	NA	NA	Mitochondria		cytoplasm		1
ATAD3A	DDX17							NA	NA	NA			ATAD3A	DDX17	Q9NVI7	Q92841		SEC	NA			NA	FALSE		FALSE		FALSE	NA	FALSE	FALSE	NA	FALSE	NA	FALSE	FALSE	NA	FALSE	NA	FALSE	FALSE	FALSE	NA	NA	NA	Mitochondria	Nuclear speckles	cytoplasm	nucleus	1
ATAD3A	DDX21							NA	NA	NA			ATAD3A	DDX21	Q9NVI7	Q9NY93		SEC	NA			NA	FALSE		FALSE		FALSE	NA	FALSE	FALSE	NA	FALSE	NA	FALSE	FALSE	NA	FALSE	NA	FALSE	FALSE	TRUE	NA	57	NA	Mitochondria	Nucleoli	cytoplasm	nucleus	1
ATAD3A	DDX5							NA	NA	NA			ATAD3A	DDX5	Q9NVI7	P17844		SEC	NA			NA	FALSE		FALSE		FALSE	NA	FALSE	FALSE	NA	FALSE	NA	FALSE	FALSE	NA	FALSE	NA	FALSE	FALSE	FALSE	NA	NA	NA	Mitochondria	Nucleoplasm	cytoplasm	nucleus	1
ATAD3A	DDX50							NA	NA	NA			ATAD3A	DDX50	Q9NVI7	Q9BQ39		SEC	NA			NA	FALSE		FALSE		FALSE	NA	FALSE	FALSE	NA	FALSE	NA	FALSE	FALSE	NA	FALSE	NA	FALSE	FALSE	FALSE	NA	NA	NA	Mitochondria	Nucleoli	cytoplasm	nucleus	1
ATAD3A	DKC1							NA	NA	NA			ATAD3A	DKC1	Q9NVI7	O60832		SEC	NA			NA	FALSE		FALSE		FALSE	NA	FALSE	FALSE	NA	FALSE	NA	FALSE	FALSE	NA	FALSE	NA	FALSE	FALSE	TRUE	NA	721	NA	Mitochondria	Nucleoli fibrillar center	cytoplasm	nucleus	1
ATAD3A	EFTUD2							NA	NA	NA			ATAD3A	EFTUD2	Q9NVI7	Q15029		SEC	NA			NA	FALSE		FALSE		FALSE	NA	FALSE	TRUE	0.63	FALSE	NA	FALSE	FALSE	NA	FALSE	NA	TRUE	FALSE	TRUE	NA	2723	NA	Mitochondria	Nucleoplasm	cytoplasm	nucleus	NA
ATAD3A	FXR2							NA	NA	NA			ATAD3A	FXR2	Q9NVI7	P51116		SEC	NA			NA	FALSE		FALSE		FALSE	NA	FALSE	FALSE	NA	FALSE	NA	FALSE	FALSE	NA	FALSE	NA	FALSE	FALSE	TRUE	NA	695	NA	Mitochondria	Cytosol	cytoplasm	cytoplasm	1
ATAD3A	G3BP1							NA	NA	NA			ATAD3A	G3BP1	Q9NVI7	Q13283		SEC	NA			NA	FALSE		FALSE		FALSE	NA	FALSE	TRUE	0.63	FALSE	NA	FALSE	FALSE	NA	FALSE	NA	TRUE	FALSE	TRUE	NA	1481	NA	Mitochondria	Cytosol	cytoplasm	cytoplasm	1
ATAD3A	HIST1H1E							NA	NA	NA			ATAD3A	HIST1H1E	Q9NVI7	P10412		SEC	NA			NA	FALSE		FALSE		FALSE	NA	FALSE	FALSE	NA	FALSE	NA	FALSE	FALSE	NA	FALSE	NA	FALSE	FALSE	FALSE	NA	NA	NA	Mitochondria	Nuclear speckles	cytoplasm	nucleus	1
ATAD3A	HNRNPK							NA	NA	NA			ATAD3A	HNRNPK	Q9NVI7	P61978		SEC	NA			NA	FALSE		FALSE		FALSE	NA	FALSE	FALSE	NA	FALSE	NA	FALSE	FALSE	NA	FALSE	NA	FALSE	FALSE	TRUE	NA	1375	NA	Mitochondria	Nucleoplasm	cytoplasm	nucleus	1
ATAD3A	IGF2BP1							NA	NA	NA			ATAD3A	IGF2BP1	Q9NVI7	Q9NZI8		SEC	NA			NA	FALSE		FALSE		FALSE	NA	FALSE	FALSE	NA	FALSE	NA	FALSE	FALSE	NA	FALSE	NA	FALSE	FALSE	TRUE	NA	2084	NA	Mitochondria	Cytosol	cytoplasm	cytoplasm	1
ATAD3A	IGF2BP3							NA	NA	NA			ATAD3A	IGF2BP3	Q9NVI7	O00425		SEC	NA			NA	FALSE		FALSE		FALSE	NA	FALSE	FALSE	NA	FALSE	NA	FALSE	FALSE	NA	FALSE	NA	FALSE	FALSE	TRUE	NA	777	NA	Mitochondria	Cytosol	cytoplasm	cytoplasm	1
ATAD3A	LARP1							NA	NA	NA			ATAD3A	LARP1	Q9NVI7	Q6PKG0		SEC	NA			NA	FALSE		FALSE		FALSE	NA	FALSE	FALSE	NA	FALSE	NA	FALSE	FALSE	NA	FALSE	NA	FALSE	FALSE	FALSE	NA	NA	NA	Mitochondria	Cytosol;Endoplasmic reticulum;Nucleoplasm	cytoplasm	nucleus&cytoplasm	1
ATAD3A	LSM12							NA	NA	NA			ATAD3A	LSM12	Q9NVI7	Q3MHD2		SEC	NA			NA	FALSE		FALSE		FALSE	NA	FALSE	FALSE	NA	FALSE	NA	FALSE	FALSE	NA	FALSE	NA	FALSE	FALSE	FALSE	NA	NA	NA	Mitochondria	Cytosol	cytoplasm	cytoplasm	1
ATAD3A	MATR3							NA	NA	NA			ATAD3A	MATR3	Q9NVI7	P43243		SEC	NA			NA	FALSE		FALSE		FALSE	NA	FALSE	FALSE	NA	FALSE	NA	FALSE	FALSE	NA	FALSE	NA	FALSE	FALSE	TRUE	NA	1451	NA	Mitochondria	Nucleoplasm	cytoplasm	nucleus	1
ATAD3A	MFAP1							NA	NA	NA			ATAD3A	MFAP1	Q9NVI7	P55081		SEC	NA			NA	FALSE		FALSE		FALSE	NA	FALSE	FALSE	NA	FALSE	NA	FALSE	FALSE	NA	FALSE	NA	FALSE	FALSE	FALSE	NA	NA	NA	Mitochondria	Nucleoplasm	cytoplasm	nucleus	1
ATAD3A	NHP2							NA	NA	NA			ATAD3A	NHP2	Q9NVI7	Q9NX24		SEC	NA			NA	FALSE		FALSE		FALSE	NA	FALSE	FALSE	NA	FALSE	NA	FALSE	FALSE	NA	FALSE	NA	FALSE	FALSE	FALSE	NA	NA	NA	Mitochondria	Nucleoplasm	cytoplasm	nucleus	1
ATAD3A	NOL6							NA	NA	NA			ATAD3A	NOL6	Q9NVI7	Q9H6R4		SEC	NA			NA	FALSE		FALSE		FALSE	NA	FALSE	FALSE	NA	FALSE	NA	FALSE	FALSE	NA	FALSE	NA	FALSE	FALSE	FALSE	NA	NA	NA	Mitochondria	Nucleoli	cytoplasm	nucleus	1
ATAD3A	NOP10							NA	NA	NA			ATAD3A	NOP10	Q9NVI7	Q9NPE3		SEC	NA			NA	FALSE		FALSE		FALSE	NA	FALSE	FALSE	NA	FALSE	NA	FALSE	FALSE	NA	FALSE	NA	FALSE	FALSE	FALSE	NA	NA	NA	Mitochondria	Nuclear bodies	cytoplasm	nucleus	1
ATAD3A	NUFIP2							NA	NA	NA			ATAD3A	NUFIP2	Q9NVI7	Q7Z417		SEC	NA			NA	FALSE		FALSE		FALSE	NA	FALSE	FALSE	NA	FALSE	NA	FALSE	FALSE	NA	FALSE	NA	FALSE	FALSE	FALSE	NA	NA	NA	Mitochondria	Nucleoplasm	cytoplasm	nucleus	1
ATAD3A	PABPC1							NA	NA	NA			ATAD3A	PABPC1	Q9NVI7	P11940		SEC	NA			NA	FALSE		FALSE		FALSE	NA	FALSE	FALSE	NA	FALSE	NA	FALSE	FALSE	NA	FALSE	NA	FALSE	FALSE	FALSE	NA	NA	NA	Mitochondria	Cytosol	cytoplasm	cytoplasm	1
ATAD3A	PABPC4							NA	NA	NA			ATAD3A	PABPC4	Q9NVI7	Q13310		SEC	NA			NA	FALSE		FALSE		FALSE	NA	FALSE	FALSE	NA	FALSE	NA	FALSE	FALSE	NA	FALSE	NA	FALSE	FALSE	TRUE	NA	2418	NA	Mitochondria	Cytosol	cytoplasm	cytoplasm	1
ATAD3A	PAXBP1							NA	NA	NA			ATAD3A	PAXBP1	Q9NVI7	Q9Y5B6		SEC	NA			NA	FALSE		FALSE		FALSE	NA	FALSE	FALSE	NA	FALSE	NA	FALSE	FALSE	NA	FALSE	NA	FALSE	FALSE	FALSE	NA	NA	NA	Mitochondria	Nucleoplasm	cytoplasm	nucleus	0
ATAD3A	PRPF19							NA	NA	NA			ATAD3A	PRPF19	Q9NVI7	Q9UMS4		SEC	NA			NA	FALSE		FALSE		FALSE	NA	FALSE	FALSE	NA	FALSE	NA	FALSE	FALSE	NA	FALSE	NA	FALSE	FALSE	FALSE	NA	NA	NA	Mitochondria	Nuclear speckles	cytoplasm	nucleus	1
ATAD3A	PRPF8							NA	NA	NA			ATAD3A	PRPF8	Q9NVI7	Q6P2Q9		SEC	NA			NA	FALSE		FALSE		FALSE	NA	FALSE	FALSE	NA	FALSE	NA	FALSE	FALSE	NA	FALSE	NA	FALSE	FALSE	TRUE	NA	6062	NA	Mitochondria	Nucleoplasm	cytoplasm	nucleus	NA
ATAD3A	RBMX							NA	NA	NA			ATAD3A	RBMX	Q9NVI7	P38159		SEC	NA			NA	FALSE		FALSE		FALSE	NA	FALSE	FALSE	NA	FALSE	NA	FALSE	FALSE	NA	FALSE	NA	FALSE	FALSE	FALSE	NA	NA	NA	Mitochondria	Nucleoplasm	cytoplasm	nucleus	1
ATAD3A	RPL24							NA	NA	NA			ATAD3A	RPL24	Q9NVI7	P83731		SEC	NA			NA	FALSE		FALSE		FALSE	NA	FALSE	FALSE	NA	FALSE	NA	FALSE	FALSE	NA	FALSE	NA	FALSE	FALSE	FALSE	NA	NA	NA	Mitochondria	Cytosol;Endoplasmic reticulum	cytoplasm	cytoplasm	1
ATAD3A	RPL26							NA	NA	NA			ATAD3A	RPL26	Q9NVI7	P61254		SEC	NA			NA	FALSE		FALSE		FALSE	NA	FALSE	FALSE	NA	FALSE	NA	FALSE	FALSE	NA	FALSE	NA	FALSE	FALSE	FALSE	NA	NA	NA	Mitochondria	Cytosol;Endoplasmic reticulum	cytoplasm	cytoplasm	1
ATAD3A	RPS11							NA	NA	NA			ATAD3A	RPS11	Q9NVI7	P62280		SEC	NA			NA	FALSE		FALSE		FALSE	NA	FALSE	FALSE	NA	FALSE	NA	FALSE	FALSE	NA	FALSE	NA	FALSE	FALSE	TRUE	NA	30	NA	Mitochondria	Cytosol;Endoplasmic reticulum	cytoplasm	cytoplasm	1
ATAD3A	RPS13							NA	NA	NA			ATAD3A	RPS13	Q9NVI7	P62277		SEC	NA			NA	FALSE		FALSE		FALSE	NA	FALSE	FALSE	NA	FALSE	NA	FALSE	FALSE	NA	FALSE	NA	FALSE	FALSE	FALSE	NA	NA	NA	Mitochondria	Endoplasmic reticulum	cytoplasm	secretory	1
ATAD3A	RPS14							NA	NA	NA			ATAD3A	RPS14	Q9NVI7	P62263		SEC	NA			NA	FALSE		FALSE		FALSE	NA	FALSE	FALSE	NA	FALSE	NA	FALSE	FALSE	NA	FALSE	NA	FALSE	FALSE	FALSE	NA	NA	NA	Mitochondria	Cytosol;Endoplasmic reticulum	cytoplasm	cytoplasm	1
ATAD3A	RPS15A							NA	NA	NA			ATAD3A	RPS15A	Q9NVI7	P62244		SEC	NA			NA	FALSE		FALSE		FALSE	NA	FALSE	FALSE	NA	FALSE	NA	FALSE	FALSE	NA	FALSE	NA	FALSE	FALSE	FALSE	NA	NA	NA	Mitochondria		cytoplasm		1
ATAD3A	RPS16							NA	NA	NA			ATAD3A	RPS16	Q9NVI7	P62249		SEC	NA			NA	FALSE		FALSE		FALSE	NA	FALSE	FALSE	NA	FALSE	NA	FALSE	FALSE	NA	FALSE	NA	FALSE	FALSE	FALSE	NA	NA	NA	Mitochondria	Cytosol;Endoplasmic reticulum	cytoplasm	cytoplasm	1
ATAD3A	RPS17							NA	NA	NA			ATAD3A	RPS17	Q9NVI7	P08708		SEC	NA			NA	FALSE		FALSE		FALSE	NA	FALSE	FALSE	NA	FALSE	NA	FALSE	FALSE	NA	FALSE	NA	FALSE	FALSE	FALSE	NA	NA	NA	Mitochondria	Cytosol;Endoplasmic reticulum	cytoplasm	cytoplasm	1
ATAD3A	RPS19							NA	NA	NA			ATAD3A	RPS19	Q9NVI7	P39019		SEC	NA			NA	FALSE		FALSE		FALSE	NA	FALSE	FALSE	NA	FALSE	NA	FALSE	FALSE	NA	FALSE	NA	FALSE	FALSE	FALSE	NA	NA	NA	Mitochondria	Nucleoplasm	cytoplasm	nucleus	1
ATAD3A	RPS2							NA	NA	NA			ATAD3A	RPS2	Q9NVI7	P15880		SEC	NA			NA	FALSE		FALSE		FALSE	NA	FALSE	FALSE	NA	FALSE	NA	FALSE	FALSE	NA	FALSE	NA	FALSE	FALSE	FALSE	NA	NA	NA	Mitochondria	Cytosol;Endoplasmic reticulum	cytoplasm	cytoplasm	1
ATAD3A	RPS24							NA	NA	NA			ATAD3A	RPS24	Q9NVI7	P62847		SEC	NA			NA	FALSE		FALSE		FALSE	NA	FALSE	FALSE	NA	FALSE	NA	FALSE	FALSE	NA	FALSE	NA	FALSE	FALSE	FALSE	NA	NA	NA	Mitochondria	Cytosol;Endoplasmic reticulum	cytoplasm	cytoplasm	1
ATAD3A	RPS26							NA	NA	NA			ATAD3A	RPS26	Q9NVI7	P62854		SEC	NA			NA	FALSE		FALSE		FALSE	NA	FALSE	FALSE	NA	FALSE	NA	FALSE	FALSE	NA	FALSE	NA	FALSE	FALSE	FALSE	NA	NA	NA	Mitochondria	Cytosol;Endoplasmic reticulum	cytoplasm	cytoplasm	1
ATAD3A	RPS3							NA	NA	NA			ATAD3A	RPS3	Q9NVI7	P23396		SEC	NA			NA	FALSE		FALSE		FALSE	NA	FALSE	FALSE	NA	FALSE	NA	FALSE	FALSE	NA	FALSE	NA	FALSE	FALSE	TRUE	NA	1306	NA	Mitochondria	Cytosol;Endoplasmic reticulum	cytoplasm	cytoplasm	1
ATAD3A	RPS3A							NA	NA	NA			ATAD3A	RPS3A	Q9NVI7	P61247		SEC	NA			NA	FALSE		FALSE		FALSE	NA	FALSE	FALSE	NA	FALSE	NA	FALSE	FALSE	NA	FALSE	NA	FALSE	FALSE	FALSE	NA	NA	NA	Mitochondria	Cytosol;Endoplasmic reticulum;Nucleoli	cytoplasm	nucleus&cytoplasm	1
ATAD3A	RPS4X							NA	NA	NA			ATAD3A	RPS4X	Q9NVI7	P62701		SEC	NA			NA	FALSE		FALSE		FALSE	NA	FALSE	FALSE	NA	FALSE	NA	FALSE	FALSE	NA	FALSE	NA	FALSE	FALSE	FALSE	NA	NA	NA	Mitochondria		cytoplasm		1
ATAD3A	RPS6							NA	NA	NA			ATAD3A	RPS6	Q9NVI7	P62753		SEC	NA			NA	FALSE		FALSE		FALSE	NA	FALSE	FALSE	NA	FALSE	NA	FALSE	FALSE	NA	FALSE	NA	FALSE	FALSE	FALSE	NA	NA	NA	Mitochondria	Cytosol;Endoplasmic reticulum	cytoplasm	cytoplasm	1
ATAD3A	RPS7							NA	NA	NA			ATAD3A	RPS7	Q9NVI7	P62081		SEC	NA			NA	FALSE		FALSE		FALSE	NA	FALSE	FALSE	NA	FALSE	NA	FALSE	FALSE	NA	FALSE	NA	FALSE	FALSE	FALSE	NA	NA	NA	Mitochondria	Cytosol;Endoplasmic reticulum	cytoplasm	cytoplasm	1
ATAD3A	RPS9							NA	NA	NA			ATAD3A	RPS9	Q9NVI7	P46781		SEC	NA			NA	FALSE		FALSE		FALSE	NA	FALSE	FALSE	NA	FALSE	NA	FALSE	FALSE	NA	FALSE	NA	FALSE	FALSE	FALSE	NA	NA	NA	Mitochondria		cytoplasm		1
ATAD3A	SRSF1							NA	NA	NA			ATAD3A	SRSF1	Q9NVI7	Q07955		SEC	NA			NA	FALSE		FALSE		FALSE	NA	FALSE	FALSE	NA	FALSE	NA	FALSE	FALSE	NA	FALSE	NA	FALSE	FALSE	TRUE	NA	1205	NA	Mitochondria	Nucleoplasm	cytoplasm	nucleus	1
ATAD3A	TRA2A							NA	NA	NA			ATAD3A	TRA2A	Q9NVI7	Q13595		SEC	NA			NA	FALSE		FALSE		FALSE	NA	FALSE	FALSE	NA	FALSE	NA	FALSE	FALSE	NA	FALSE	NA	FALSE	FALSE	TRUE	NA	566	NA	Mitochondria	Nucleoli	cytoplasm	nucleus	1
ATAD3A	UBAP2L							NA	NA	NA			ATAD3A	UBAP2L	Q9NVI7	Q14157		SEC	NA			NA	FALSE		FALSE		FALSE	NA	FALSE	FALSE	NA	FALSE	NA	FALSE	FALSE	NA	FALSE	NA	FALSE	FALSE	FALSE	NA	NA	NA	Mitochondria	Cytosol;Nuclear speckles	cytoplasm	nucleus&cytoplasm	NA
ATAD3A	USP10							NA	NA	NA			ATAD3A	USP10	Q9NVI7	Q14694		SEC	NA			NA	FALSE		FALSE		FALSE	NA	FALSE	FALSE	NA	FALSE	NA	FALSE	FALSE	NA	FALSE	NA	FALSE	FALSE	FALSE	NA	NA	NA	Mitochondria	Cytosol	cytoplasm	cytoplasm	1
ATAD3A	XAB2							NA	NA	NA			ATAD3A	XAB2	Q9NVI7	Q9HCS7		SEC	NA			NA	FALSE		FALSE		FALSE	NA	FALSE	FALSE	NA	FALSE	NA	FALSE	FALSE	NA	FALSE	NA	FALSE	FALSE	FALSE	NA	NA	NA	Mitochondria	Nucleoplasm	cytoplasm	nucleus	1
ATAD3A	YBX1							NA	NA	NA			ATAD3A	YBX1	Q9NVI7	P67809		SEC	NA			NA	FALSE		FALSE		FALSE	NA	FALSE	FALSE	NA	FALSE	NA	FALSE	FALSE	NA	FALSE	NA	FALSE	FALSE	FALSE	NA	NA	NA	Mitochondria	Cytosol	cytoplasm	cytoplasm	1
ATAD3B	ATXN2L							NA	NA	NA			ATAD3B	ATXN2L	Q5T9A4	Q8WWM7		SEC	NA			NA	FALSE		FALSE		FALSE	NA	FALSE	FALSE	NA	FALSE	NA	FALSE	FALSE	NA	FALSE	NA	FALSE	FALSE	FALSE	NA	NA	NA	Mitochondria	Cytosol	cytoplasm	cytoplasm	NA
ATAD3B	BUD31							NA	NA	NA			ATAD3B	BUD31	Q5T9A4	P41223		SEC	NA			NA	FALSE		FALSE		FALSE	NA	FALSE	FALSE	NA	FALSE	NA	FALSE	FALSE	NA	FALSE	NA	FALSE	FALSE	FALSE	NA	NA	NA	Mitochondria	Nucleoplasm	cytoplasm	nucleus	1
ATAD3B	CAPRIN1							NA	NA	NA			ATAD3B	CAPRIN1	Q5T9A4	Q14444		SEC	NA			NA	FALSE		FALSE		FALSE	NA	FALSE	FALSE	NA	FALSE	NA	FALSE	FALSE	NA	FALSE	NA	FALSE	FALSE	FALSE	NA	NA	NA	Mitochondria	Cytosol	cytoplasm	cytoplasm	1
ATAD3B	CD2BP2							NA	NA	NA			ATAD3B	CD2BP2	Q5T9A4	O95400		SEC	NA			NA	FALSE		FALSE		FALSE	NA	FALSE	FALSE	NA	FALSE	NA	FALSE	FALSE	NA	FALSE	NA	FALSE	FALSE	FALSE	NA	NA	NA	Mitochondria	Nuclear speckles	cytoplasm	nucleus	1
ATAD3B	CRNKL1							NA	NA	NA			ATAD3B	CRNKL1	Q5T9A4	Q9BZJ0		SEC	NA			NA	FALSE		FALSE		FALSE	NA	FALSE	FALSE	NA	FALSE	NA	FALSE	FALSE	NA	FALSE	NA	FALSE	FALSE	FALSE	NA	NA	NA	Mitochondria		cytoplasm		1
ATAD3B	DDX21							NA	NA	NA			ATAD3B	DDX21	Q5T9A4	Q9NY93		SEC	NA			NA	FALSE		FALSE		FALSE	NA	FALSE	FALSE	NA	FALSE	NA	FALSE	FALSE	NA	FALSE	NA	FALSE	FALSE	TRUE	NA	57	NA	Mitochondria	Nucleoli	cytoplasm	nucleus	1
ATAD3B	DDX50							NA	NA	NA			ATAD3B	DDX50	Q5T9A4	Q9BQ39		SEC	NA			NA	FALSE		FALSE		FALSE	NA	FALSE	FALSE	NA	FALSE	NA	FALSE	FALSE	NA	FALSE	NA	FALSE	FALSE	FALSE	NA	NA	NA	Mitochondria	Nucleoli	cytoplasm	nucleus	1
ATAD3B	EFTUD2							NA	NA	NA			ATAD3B	EFTUD2	Q5T9A4	Q15029		SEC	NA			NA	FALSE		FALSE		FALSE	NA	FALSE	FALSE	NA	FALSE	NA	FALSE	FALSE	NA	FALSE	NA	FALSE	FALSE	TRUE	NA	2723	NA	Mitochondria	Nucleoplasm	cytoplasm	nucleus	NA
ATAD3B	FXR2							NA	NA	NA			ATAD3B	FXR2	Q5T9A4	P51116		SEC	NA			NA	FALSE		FALSE		FALSE	NA	FALSE	FALSE	NA	FALSE	NA	FALSE	FALSE	NA	FALSE	NA	FALSE	FALSE	TRUE	NA	695	NA	Mitochondria	Cytosol	cytoplasm	cytoplasm	1
ATAD3B	G3BP1							NA	NA	NA			ATAD3B	G3BP1	Q5T9A4	Q13283		SEC	NA			NA	FALSE		FALSE		FALSE	NA	FALSE	FALSE	NA	FALSE	NA	TRUE	FALSE	NA	FALSE	NA	TRUE	FALSE	TRUE	NA	1481	NA	Mitochondria	Cytosol	cytoplasm	cytoplasm	1
ATAD3B	HIST1H1E							NA	NA	NA			ATAD3B	HIST1H1E	Q5T9A4	P10412		SEC	NA			NA	FALSE		FALSE		FALSE	NA	FALSE	FALSE	NA	FALSE	NA	FALSE	FALSE	NA	FALSE	NA	FALSE	FALSE	FALSE	NA	NA	NA	Mitochondria	Nuclear speckles	cytoplasm	nucleus	1
ATAD3B	IGF2BP1							NA	NA	NA			ATAD3B	IGF2BP1	Q5T9A4	Q9NZI8		SEC	NA			NA	FALSE		FALSE		FALSE	NA	FALSE	FALSE	NA	FALSE	NA	FALSE	FALSE	NA	FALSE	NA	FALSE	FALSE	TRUE	NA	2084	NA	Mitochondria	Cytosol	cytoplasm	cytoplasm	1
ATAD3B	IGF2BP3							NA	NA	NA			ATAD3B	IGF2BP3	Q5T9A4	O00425		SEC	NA			NA	FALSE		FALSE		FALSE	NA	FALSE	FALSE	NA	FALSE	NA	FALSE	FALSE	NA	FALSE	NA	FALSE	FALSE	TRUE	NA	777	NA	Mitochondria	Cytosol	cytoplasm	cytoplasm	1
ATAD3B	LARP1							NA	NA	NA			ATAD3B	LARP1	Q5T9A4	Q6PKG0		SEC	NA			NA	FALSE		FALSE		FALSE	NA	FALSE	FALSE	NA	FALSE	NA	FALSE	FALSE	NA	FALSE	NA	FALSE	FALSE	FALSE	NA	NA	NA	Mitochondria	Cytosol;Endoplasmic reticulum;Nucleoplasm	cytoplasm	nucleus&cytoplasm	1
ATAD3B	LSM12							NA	NA	NA			ATAD3B	LSM12	Q5T9A4	Q3MHD2		SEC	NA			NA	FALSE		FALSE		FALSE	NA	FALSE	FALSE	NA	FALSE	NA	FALSE	FALSE	NA	FALSE	NA	FALSE	FALSE	FALSE	NA	NA	NA	Mitochondria	Cytosol	cytoplasm	cytoplasm	1
ATAD3B	MATR3							NA	NA	NA			ATAD3B	MATR3	Q5T9A4	P43243		SEC	NA			NA	FALSE		FALSE		FALSE	NA	FALSE	FALSE	NA	FALSE	NA	FALSE	FALSE	NA	FALSE	NA	FALSE	FALSE	TRUE	NA	1451	NA	Mitochondria	Nucleoplasm	cytoplasm	nucleus	1
ATAD3B	MFAP1							NA	NA	NA			ATAD3B	MFAP1	Q5T9A4	P55081		SEC	NA			NA	FALSE		FALSE		FALSE	NA	FALSE	FALSE	NA	FALSE	NA	FALSE	FALSE	NA	FALSE	NA	FALSE	FALSE	FALSE	NA	NA	NA	Mitochondria	Nucleoplasm	cytoplasm	nucleus	1
ATAD3B	NOL6							NA	NA	NA			ATAD3B	NOL6	Q5T9A4	Q9H6R4		SEC	NA			NA	FALSE		FALSE		FALSE	NA	FALSE	FALSE	NA	FALSE	NA	FALSE	FALSE	NA	FALSE	NA	FALSE	FALSE	FALSE	NA	NA	NA	Mitochondria	Nucleoli	cytoplasm	nucleus	1
ATAD3B	NUFIP2							NA	NA	NA			ATAD3B	NUFIP2	Q5T9A4	Q7Z417		SEC	NA			NA	FALSE		FALSE		FALSE	NA	FALSE	FALSE	NA	FALSE	NA	FALSE	FALSE	NA	FALSE	NA	FALSE	FALSE	FALSE	NA	NA	NA	Mitochondria	Nucleoplasm	cytoplasm	nucleus	1
ATAD3B	PABPC1							NA	NA	NA			ATAD3B	PABPC1	Q5T9A4	P11940		SEC	NA			NA	FALSE		FALSE		FALSE	NA	FALSE	FALSE	NA	FALSE	NA	FALSE	FALSE	NA	FALSE	NA	FALSE	FALSE	FALSE	NA	NA	NA	Mitochondria	Cytosol	cytoplasm	cytoplasm	1
ATAD3B	PABPC4							NA	NA	NA			ATAD3B	PABPC4	Q5T9A4	Q13310		SEC	NA			NA	FALSE		FALSE		FALSE	NA	FALSE	FALSE	NA	FALSE	NA	FALSE	FALSE	NA	FALSE	NA	FALSE	FALSE	TRUE	NA	2418	NA	Mitochondria	Cytosol	cytoplasm	cytoplasm	1
ATAD3B	PAXBP1							NA	NA	NA			ATAD3B	PAXBP1	Q5T9A4	Q9Y5B6		SEC	NA			NA	FALSE		FALSE		FALSE	NA	FALSE	FALSE	NA	FALSE	NA	FALSE	FALSE	NA	FALSE	NA	FALSE	FALSE	FALSE	NA	NA	NA	Mitochondria	Nucleoplasm	cytoplasm	nucleus	0
ATAD3B	PRPF19							NA	NA	NA			ATAD3B	PRPF19	Q5T9A4	Q9UMS4		SEC	NA			NA	FALSE		FALSE		FALSE	NA	FALSE	FALSE	NA	FALSE	NA	FALSE	FALSE	NA	FALSE	NA	FALSE	FALSE	FALSE	NA	NA	NA	Mitochondria	Nuclear speckles	cytoplasm	nucleus	1
ATAD3B	PRPF8							NA	NA	NA			ATAD3B	PRPF8	Q5T9A4	Q6P2Q9		SEC	NA			NA	FALSE		FALSE		FALSE	NA	FALSE	FALSE	NA	FALSE	NA	FALSE	FALSE	NA	FALSE	NA	FALSE	FALSE	TRUE	NA	6062	NA	Mitochondria	Nucleoplasm	cytoplasm	nucleus	NA
ATAD3B	RBMX							NA	NA	NA			ATAD3B	RBMX	Q5T9A4	P38159		SEC	NA			NA	FALSE		FALSE		FALSE	NA	FALSE	FALSE	NA	FALSE	NA	FALSE	FALSE	NA	FALSE	NA	FALSE	FALSE	FALSE	NA	NA	NA	Mitochondria	Nucleoplasm	cytoplasm	nucleus	1
ATAD3B	RPL24							NA	NA	NA			ATAD3B	RPL24	Q5T9A4	P83731		SEC	NA			NA	FALSE		FALSE		FALSE	NA	FALSE	FALSE	NA	FALSE	NA	FALSE	FALSE	NA	FALSE	NA	FALSE	FALSE	FALSE	NA	NA	NA	Mitochondria	Cytosol;Endoplasmic reticulum	cytoplasm	cytoplasm	1
ATAD3B	RPL26							NA	NA	NA			ATAD3B	RPL26	Q5T9A4	P61254		SEC	NA			NA	FALSE		FALSE		FALSE	NA	FALSE	FALSE	NA	FALSE	NA	FALSE	FALSE	NA	FALSE	NA	FALSE	FALSE	FALSE	NA	NA	NA	Mitochondria	Cytosol;Endoplasmic reticulum	cytoplasm	cytoplasm	1
ATAD3B	RPS11							NA	NA	NA			ATAD3B	RPS11	Q5T9A4	P62280		SEC	NA			NA	FALSE		FALSE		FALSE	NA	FALSE	FALSE	NA	FALSE	NA	FALSE	FALSE	NA	FALSE	NA	FALSE	FALSE	TRUE	NA	30	NA	Mitochondria	Cytosol;Endoplasmic reticulum	cytoplasm	cytoplasm	1
ATAD3B	RPS13							NA	NA	NA			ATAD3B	RPS13	Q5T9A4	P62277		SEC	NA			NA	FALSE		FALSE		FALSE	NA	FALSE	FALSE	NA	FALSE	NA	FALSE	FALSE	NA	FALSE	NA	FALSE	FALSE	FALSE	NA	NA	NA	Mitochondria	Endoplasmic reticulum	cytoplasm	secretory	1
ATAD3B	RPS14							NA	NA	NA			ATAD3B	RPS14	Q5T9A4	P62263		SEC	NA			NA	FALSE		FALSE		FALSE	NA	FALSE	FALSE	NA	FALSE	NA	FALSE	FALSE	NA	FALSE	NA	FALSE	FALSE	FALSE	NA	NA	NA	Mitochondria	Cytosol;Endoplasmic reticulum	cytoplasm	cytoplasm	1
ATAD3B	RPS15A							NA	NA	NA			ATAD3B	RPS15A	Q5T9A4	P62244		SEC	NA			NA	FALSE		FALSE		FALSE	NA	FALSE	FALSE	NA	FALSE	NA	FALSE	FALSE	NA	FALSE	NA	FALSE	FALSE	FALSE	NA	NA	NA	Mitochondria		cytoplasm		1
ATAD3B	RPS16							NA	NA	NA			ATAD3B	RPS16	Q5T9A4	P62249		SEC	NA			NA	FALSE		FALSE		FALSE	NA	FALSE	FALSE	NA	FALSE	NA	FALSE	FALSE	NA	FALSE	NA	FALSE	FALSE	FALSE	NA	NA	NA	Mitochondria	Cytosol;Endoplasmic reticulum	cytoplasm	cytoplasm	1
ATAD3B	RPS17							NA	NA	NA			ATAD3B	RPS17	Q5T9A4	P08708		SEC	NA			NA	FALSE		FALSE		FALSE	NA	FALSE	FALSE	NA	FALSE	NA	FALSE	FALSE	NA	FALSE	NA	FALSE	FALSE	FALSE	NA	NA	NA	Mitochondria	Cytosol;Endoplasmic reticulum	cytoplasm	cytoplasm	1
ATAD3B	RPS19							NA	NA	NA			ATAD3B	RPS19	Q5T9A4	P39019		SEC	NA			NA	FALSE		FALSE		FALSE	NA	FALSE	FALSE	NA	FALSE	NA	FALSE	FALSE	NA	FALSE	NA	FALSE	FALSE	FALSE	NA	NA	NA	Mitochondria	Nucleoplasm	cytoplasm	nucleus	1
ATAD3B	RPS2							NA	NA	NA			ATAD3B	RPS2	Q5T9A4	P15880		SEC	NA			NA	FALSE		FALSE		FALSE	NA	FALSE	FALSE	NA	FALSE	NA	FALSE	FALSE	NA	FALSE	NA	FALSE	FALSE	FALSE	NA	NA	NA	Mitochondria	Cytosol;Endoplasmic reticulum	cytoplasm	cytoplasm	1
ATAD3B	RPS24							NA	NA	NA			ATAD3B	RPS24	Q5T9A4	P62847		SEC	NA			NA	FALSE		FALSE		FALSE	NA	FALSE	FALSE	NA	FALSE	NA	FALSE	FALSE	NA	FALSE	NA	FALSE	FALSE	FALSE	NA	NA	NA	Mitochondria	Cytosol;Endoplasmic reticulum	cytoplasm	cytoplasm	1
ATAD3B	RPS26							NA	NA	NA			ATAD3B	RPS26	Q5T9A4	P62854		SEC	NA			NA	FALSE		FALSE		FALSE	NA	FALSE	FALSE	NA	FALSE	NA	FALSE	FALSE	NA	FALSE	NA	FALSE	FALSE	FALSE	NA	NA	NA	Mitochondria	Cytosol;Endoplasmic reticulum	cytoplasm	cytoplasm	1
ATAD3B	RPS3							NA	NA	NA			ATAD3B	RPS3	Q5T9A4	P23396		SEC	NA			NA	FALSE		FALSE		FALSE	NA	FALSE	FALSE	NA	FALSE	NA	FALSE	FALSE	NA	FALSE	NA	FALSE	FALSE	TRUE	NA	1306	NA	Mitochondria	Cytosol;Endoplasmic reticulum	cytoplasm	cytoplasm	1
ATAD3B	RPS3A							NA	NA	NA			ATAD3B	RPS3A	Q5T9A4	P61247		SEC	NA			NA	FALSE		FALSE		FALSE	NA	FALSE	FALSE	NA	FALSE	NA	FALSE	FALSE	NA	FALSE	NA	FALSE	FALSE	FALSE	NA	NA	NA	Mitochondria	Cytosol;Endoplasmic reticulum;Nucleoli	cytoplasm	nucleus&cytoplasm	1
ATAD3B	RPS4X							NA	NA	NA			ATAD3B	RPS4X	Q5T9A4	P62701		SEC	NA			NA	FALSE		FALSE		FALSE	NA	FALSE	FALSE	NA	FALSE	NA	FALSE	FALSE	NA	FALSE	NA	FALSE	FALSE	FALSE	NA	NA	NA	Mitochondria		cytoplasm		1
ATAD3B	RPS6							NA	NA	NA			ATAD3B	RPS6	Q5T9A4	P62753		SEC	NA			NA	FALSE		FALSE		FALSE	NA	FALSE	FALSE	NA	FALSE	NA	FALSE	FALSE	NA	FALSE	NA	FALSE	FALSE	FALSE	NA	NA	NA	Mitochondria	Cytosol;Endoplasmic reticulum	cytoplasm	cytoplasm	1
ATAD3B	RPS7							NA	NA	NA			ATAD3B	RPS7	Q5T9A4	P62081		SEC	NA			NA	FALSE		FALSE		FALSE	NA	FALSE	FALSE	NA	FALSE	NA	FALSE	FALSE	NA	FALSE	NA	FALSE	FALSE	FALSE	NA	NA	NA	Mitochondria	Cytosol;Endoplasmic reticulum	cytoplasm	cytoplasm	1
ATAD3B	RPS9							NA	NA	NA			ATAD3B	RPS9	Q5T9A4	P46781		SEC	NA			NA	FALSE		FALSE		FALSE	NA	FALSE	FALSE	NA	FALSE	NA	FALSE	FALSE	NA	FALSE	NA	FALSE	FALSE	FALSE	NA	NA	NA	Mitochondria		cytoplasm		1
ATAD3B	SRSF1							NA	NA	NA			ATAD3B	SRSF1	Q5T9A4	Q07955		SEC	NA			NA	FALSE		FALSE		FALSE	NA	FALSE	FALSE	NA	FALSE	NA	FALSE	FALSE	NA	FALSE	NA	FALSE	FALSE	TRUE	NA	1205	NA	Mitochondria	Nucleoplasm	cytoplasm	nucleus	1
ATAD3B	TRA2A							NA	NA	NA			ATAD3B	TRA2A	Q5T9A4	Q13595		SEC	NA			NA	FALSE		FALSE		FALSE	NA	FALSE	FALSE	NA	FALSE	NA	FALSE	FALSE	NA	FALSE	NA	FALSE	FALSE	TRUE	NA	566	NA	Mitochondria	Nucleoli	cytoplasm	nucleus	1
ATAD3B	UBAP2L							NA	NA	NA			ATAD3B	UBAP2L	Q5T9A4	Q14157		SEC	NA			NA	FALSE		FALSE		FALSE	NA	FALSE	FALSE	NA	FALSE	NA	FALSE	FALSE	NA	FALSE	NA	FALSE	FALSE	FALSE	NA	NA	NA	Mitochondria	Cytosol;Nuclear speckles	cytoplasm	nucleus&cytoplasm	NA
ATAD3B	USP10							NA	NA	NA			ATAD3B	USP10	Q5T9A4	Q14694		SEC	NA			NA	FALSE		FALSE		FALSE	NA	FALSE	FALSE	NA	FALSE	NA	FALSE	FALSE	NA	FALSE	NA	FALSE	FALSE	FALSE	NA	NA	NA	Mitochondria	Cytosol	cytoplasm	cytoplasm	1
ATAD3B	XAB2							NA	NA	NA			ATAD3B	XAB2	Q5T9A4	Q9HCS7		SEC	NA			NA	FALSE		FALSE		FALSE	NA	FALSE	FALSE	NA	FALSE	NA	FALSE	FALSE	NA	FALSE	NA	FALSE	FALSE	FALSE	NA	NA	NA	Mitochondria	Nucleoplasm	cytoplasm	nucleus	1
ATAD3B	YBX1							NA	NA	NA			ATAD3B	YBX1	Q5T9A4	P67809		SEC	NA			NA	FALSE		FALSE		FALSE	NA	FALSE	FALSE	NA	FALSE	NA	FALSE	FALSE	NA	FALSE	NA	FALSE	FALSE	FALSE	NA	NA	NA	Mitochondria	Cytosol	cytoplasm	cytoplasm	1
ATXN2L	BRIX1							NA	NA	NA			ATXN2L	BRIX1	Q8WWM7	Q8TDN6		SEC	NA			NA	FALSE		FALSE		FALSE	NA	FALSE	FALSE	NA	FALSE	NA	FALSE	FALSE	NA	FALSE	NA	FALSE	FALSE	FALSE	NA	NA	NA	Cytosol	Nucleoli	cytoplasm	nucleus	1
ATXN2L	BUD31							NA	NA	NA			ATXN2L	BUD31	Q8WWM7	P41223		SEC	NA			NA	FALSE		FALSE		FALSE	NA	FALSE	FALSE	NA	FALSE	NA	FALSE	FALSE	NA	FALSE	NA	FALSE	FALSE	FALSE	NA	NA	NA	Cytosol	Nucleoplasm	cytoplasm	nucleus	1
ATXN2L	C14orf166							NA	NA	NA			ATXN2L	C14orf166	Q8WWM7	Q9Y224		SEC	NA			NA	FALSE		FALSE		FALSE	NA	FALSE	FALSE	NA	FALSE	NA	FALSE	FALSE	NA	FALSE	NA	FALSE	FALSE	FALSE	NA	NA	NA	Cytosol		cytoplasm		1
ATXN2L	CD2BP2							NA	NA	NA			ATXN2L	CD2BP2	Q8WWM7	O95400		SEC	NA			NA	FALSE		FALSE		FALSE	NA	FALSE	FALSE	NA	FALSE	NA	FALSE	FALSE	NA	FALSE	NA	FALSE	FALSE	FALSE	NA	NA	NA	Cytosol	Nuclear speckles	cytoplasm	nucleus	1
ATXN2L	CHERP							NA	NA	NA			ATXN2L	CHERP	Q8WWM7	Q8IWX8		SEC	NA			NA	FALSE		FALSE		FALSE	NA	FALSE	FALSE	NA	FALSE	NA	FALSE	FALSE	NA	FALSE	NA	FALSE	FALSE	FALSE	NA	NA	NA	Cytosol		cytoplasm		1
ATXN2L	CPSF1							NA	NA	NA			ATXN2L	CPSF1	Q8WWM7	Q10570		SEC	NA			NA	FALSE		FALSE		FALSE	NA	FALSE	FALSE	NA	FALSE	NA	FALSE	FALSE	NA	FALSE	NA	FALSE	FALSE	FALSE	NA	NA	NA	Cytosol	Nucleoplasm	cytoplasm	nucleus	1
ATXN2L	CPSF2							NA	NA	NA			ATXN2L	CPSF2	Q8WWM7	Q9P2I0		SEC	NA			NA	FALSE		FALSE		FALSE	NA	FALSE	FALSE	NA	FALSE	NA	FALSE	FALSE	NA	FALSE	NA	FALSE	FALSE	FALSE	NA	NA	NA	Cytosol	Nucleoplasm	cytoplasm	nucleus	1
ATXN2L	CPSF3							NA	NA	NA			ATXN2L	CPSF3	Q8WWM7	Q9UKF6		SEC	NA			NA	FALSE		FALSE		FALSE	NA	FALSE	FALSE	NA	FALSE	NA	FALSE	FALSE	NA	FALSE	NA	FALSE	FALSE	FALSE	NA	NA	NA	Cytosol		cytoplasm		1
ATXN2L	CPSF4							NA	NA	NA			ATXN2L	CPSF4	Q8WWM7	O95639		SEC	NA			NA	FALSE		FALSE		FALSE	NA	FALSE	FALSE	NA	FALSE	NA	FALSE	FALSE	NA	FALSE	NA	FALSE	FALSE	FALSE	NA	NA	NA	Cytosol	Nucleoplasm	cytoplasm	nucleus	1
ATXN2L	CRNKL1							NA	NA	NA			ATXN2L	CRNKL1	Q8WWM7	Q9BZJ0		SEC	NA			NA	FALSE		FALSE		FALSE	NA	FALSE	FALSE	NA	FALSE	NA	FALSE	FALSE	NA	FALSE	NA	FALSE	FALSE	FALSE	NA	NA	NA	Cytosol		cytoplasm		1
ATXN2L	CSTF1							NA	NA	NA			ATXN2L	CSTF1	Q8WWM7	Q05048		SEC	NA			NA	FALSE		FALSE		FALSE	NA	FALSE	FALSE	NA	FALSE	NA	FALSE	FALSE	NA	FALSE	NA	FALSE	FALSE	FALSE	NA	NA	NA	Cytosol	Nucleoplasm	cytoplasm	nucleus	1
ATXN2L	CSTF3							NA	NA	NA			ATXN2L	CSTF3	Q8WWM7	Q12996		SEC	NA			NA	FALSE		FALSE		FALSE	NA	FALSE	FALSE	NA	FALSE	NA	FALSE	FALSE	NA	FALSE	NA	FALSE	FALSE	FALSE	NA	NA	NA	Cytosol	Nucleoplasm	cytoplasm	nucleus	1
ATXN2L	DDX1							NA	NA	NA			ATXN2L	DDX1	Q8WWM7	Q92499		SEC	NA			NA	FALSE		FALSE		FALSE	NA	FALSE	FALSE	NA	FALSE	NA	FALSE	FALSE	NA	FALSE	NA	FALSE	FALSE	FALSE	NA	NA	NA	Cytosol	Nucleoplasm	cytoplasm	nucleus	1
ATXN2L	DDX17							NA	NA	NA			ATXN2L	DDX17	Q8WWM7	Q92841		SEC	NA			NA	FALSE		FALSE		TRUE	0.081	FALSE	TRUE	0.49	FALSE	NA	FALSE	FALSE	NA	FALSE	NA	TRUE	FALSE	FALSE	NA	NA	NA	Cytosol	Nuclear speckles	cytoplasm	nucleus	1
ATXN2L	DDX21							NA	NA	NA			ATXN2L	DDX21	Q8WWM7	Q9NR30;Q9NY93		SEC	NA			NA	FALSE		FALSE		FALSE	NA	FALSE	FALSE	NA	FALSE	NA	FALSE	FALSE	NA	FALSE	NA	FALSE	FALSE	TRUE	NA	57	NA	Cytosol	Nucleoli	cytoplasm	nucleus	1
ATXN2L	DDX5							NA	NA	NA			ATXN2L	DDX5	Q8WWM7	P17844		SEC	NA			NA	FALSE		FALSE		TRUE	0.081	FALSE	TRUE	0.49	FALSE	NA	FALSE	FALSE	NA	FALSE	NA	TRUE	FALSE	FALSE	NA	NA	NA	Cytosol	Nucleoplasm	cytoplasm	nucleus	1
ATXN2L	DDX50							NA	NA	NA			ATXN2L	DDX50	Q8WWM7	Q9BQ39		SEC	NA			NA	FALSE		FALSE		FALSE	NA	FALSE	FALSE	NA	FALSE	NA	FALSE	FALSE	NA	FALSE	NA	FALSE	FALSE	FALSE	NA	NA	NA	Cytosol	Nucleoli	cytoplasm	nucleus	1
ATXN2L	DHX15							NA	NA	NA			ATXN2L	DHX15	Q8WWM7	O43143		SEC	NA			NA	FALSE		FALSE		FALSE	NA	FALSE	FALSE	NA	FALSE	NA	FALSE	FALSE	NA	FALSE	NA	FALSE	FALSE	FALSE	NA	NA	NA	Cytosol	Nuclear speckles	cytoplasm	nucleus	1
ATXN2L	DHX30							NA	NA	NA			ATXN2L	DHX30	Q8WWM7	Q7L2E3		SEC	NA			NA	FALSE		FALSE		FALSE	NA	FALSE	FALSE	NA	FALSE	NA	FALSE	FALSE	NA	FALSE	NA	FALSE	FALSE	TRUE	NA	349	NA	Cytosol	Mitochondria	cytoplasm	cytoplasm	1
ATXN2L	DKC1							NA	NA	NA			ATXN2L	DKC1	Q8WWM7	O60832		SEC	NA			NA	FALSE		FALSE		FALSE	NA	FALSE	FALSE	NA	FALSE	NA	FALSE	FALSE	NA	FALSE	NA	FALSE	FALSE	TRUE	NA	721	NA	Cytosol	Nucleoli fibrillar center	cytoplasm	nucleus	1
ATXN2L	DLST							NA	NA	NA			ATXN2L	DLST	Q8WWM7	P36957		SEC	NA			NA	FALSE		FALSE		FALSE	NA	FALSE	FALSE	NA	FALSE	NA	FALSE	FALSE	NA	FALSE	NA	FALSE	FALSE	FALSE	NA	NA	NA	Cytosol		cytoplasm		1
ATXN2L	DPY30							NA	NA	NA			ATXN2L	DPY30	Q8WWM7	Q9C005		SEC	NA			NA	FALSE		FALSE		FALSE	NA	FALSE	FALSE	NA	FALSE	NA	FALSE	FALSE	NA	FALSE	NA	FALSE	FALSE	FALSE	NA	NA	NA	Cytosol	Nucleoplasm	cytoplasm	nucleus	0
ATXN2L	EFTUD2							NA	NA	NA			ATXN2L	EFTUD2	Q8WWM7	Q15029		SEC	NA			NA	FALSE		FALSE		FALSE	NA	FALSE	FALSE	NA	FALSE	NA	FALSE	FALSE	NA	FALSE	NA	FALSE	FALSE	TRUE	NA	2723	NA	Cytosol	Nucleoplasm	cytoplasm	nucleus	NA
ATXN2L	EIF4A3							NA	NA	NA			ATXN2L	EIF4A3	Q8WWM7	P38919		SEC	NA			NA	FALSE		FALSE		FALSE	NA	FALSE	FALSE	NA	FALSE	NA	FALSE	FALSE	NA	FALSE	NA	FALSE	FALSE	FALSE	NA	NA	NA	Cytosol	Nucleoplasm	cytoplasm	nucleus	1
ATXN2L	ELAVL1							NA	NA	NA			ATXN2L	ELAVL1	Q8WWM7	Q15717		SEC	NA			NA	FALSE		FALSE		FALSE	NA	FALSE	FALSE	NA	FALSE	NA	FALSE	FALSE	NA	FALSE	NA	FALSE	FALSE	FALSE	NA	NA	NA	Cytosol	Nucleoplasm	cytoplasm	nucleus	1
ATXN2L	FIP1L1							NA	NA	NA			ATXN2L	FIP1L1	Q8WWM7	Q6UN15		SEC	NA			NA	FALSE		FALSE		FALSE	NA	FALSE	FALSE	NA	FALSE	NA	FALSE	FALSE	NA	FALSE	NA	FALSE	FALSE	FALSE	NA	NA	NA	Cytosol	Nucleoplasm	cytoplasm	nucleus	1
ATXN2L	FXR2							NA	NA	NA			ATXN2L	FXR2	Q8WWM7	P51116		SEC	NA			NA	FALSE		FALSE		FALSE	NA	FALSE	FALSE	NA	FALSE	NA	FALSE	FALSE	NA	FALSE	NA	FALSE	FALSE	TRUE	NA	695	NA	Cytosol	Cytosol	cytoplasm	cytoplasm	1
ATXN2L	G3BP1							NA	NA	NA			ATXN2L	G3BP1	Q8WWM7	Q13283		SEC	NA			NA	FALSE		FALSE		TRUE	0.236	FALSE	TRUE	0.89	FALSE	NA	TRUE	FALSE	NA	FALSE	NA	TRUE	FALSE	TRUE	NA	1481	NA	Cytosol	Cytosol	cytoplasm	cytoplasm	1
ATXN2L	HIST1H1E							NA	NA	NA			ATXN2L	HIST1H1E	Q8WWM7	P10412		SEC	NA			NA	FALSE		FALSE		FALSE	NA	FALSE	FALSE	NA	FALSE	NA	FALSE	FALSE	NA	FALSE	NA	FALSE	FALSE	FALSE	NA	NA	NA	Cytosol	Nuclear speckles	cytoplasm	nucleus	1
ATXN2L	HNRNPA0							NA	NA	NA			ATXN2L	HNRNPA0	Q8WWM7	Q13151		SEC	NA			NA	FALSE		FALSE		FALSE	NA	FALSE	FALSE	NA	FALSE	NA	FALSE	FALSE	NA	FALSE	NA	FALSE	FALSE	FALSE	NA	NA	NA	Cytosol	Nucleoplasm	cytoplasm	nucleus	1
ATXN2L	HNRNPA2B1							NA	NA	NA			ATXN2L	HNRNPA2B1	Q8WWM7	P22626		SEC	NA			NA	FALSE		FALSE		FALSE	NA	FALSE	FALSE	NA	FALSE	NA	FALSE	FALSE	NA	FALSE	NA	FALSE	FALSE	FALSE	NA	NA	NA	Cytosol	Nucleoplasm	cytoplasm	nucleus	1
ATXN2L	HNRNPA3							NA	NA	NA			ATXN2L	HNRNPA3	Q8WWM7	P51991		SEC	NA			NA	FALSE		FALSE		FALSE	NA	FALSE	FALSE	NA	FALSE	NA	FALSE	FALSE	NA	FALSE	NA	FALSE	FALSE	FALSE	NA	NA	NA	Cytosol	Nucleoplasm	cytoplasm	nucleus	1
ATXN2L	HNRNPH1							NA	NA	NA			ATXN2L	HNRNPH1	Q8WWM7	P31943		SEC	NA			NA	FALSE		FALSE		FALSE	NA	FALSE	FALSE	NA	FALSE	NA	FALSE	FALSE	NA	FALSE	NA	FALSE	FALSE	FALSE	NA	NA	NA	Cytosol	Nucleoplasm	cytoplasm	nucleus	1
ATXN2L	HNRNPH2							NA	NA	NA			ATXN2L	HNRNPH2	Q8WWM7	P55795		SEC	NA			NA	FALSE		FALSE		FALSE	NA	FALSE	FALSE	NA	FALSE	NA	FALSE	FALSE	NA	FALSE	NA	FALSE	FALSE	FALSE	NA	NA	NA	Cytosol	Nucleoplasm	cytoplasm	nucleus	1
ATXN2L	HNRNPR							NA	NA	NA			ATXN2L	HNRNPR	Q8WWM7	O43390		SEC	NA			NA	FALSE		FALSE		FALSE	NA	FALSE	FALSE	NA	FALSE	NA	FALSE	FALSE	NA	FALSE	NA	FALSE	FALSE	FALSE	NA	NA	NA	Cytosol	Nucleoplasm	cytoplasm	nucleus	1
ATXN2L	IGF2BP1							NA	NA	NA			ATXN2L	IGF2BP1	Q8WWM7	Q9NZI8		SEC	NA			NA	FALSE		FALSE		FALSE	NA	FALSE	FALSE	NA	FALSE	NA	FALSE	FALSE	NA	FALSE	NA	FALSE	FALSE	TRUE	NA	2084	NA	Cytosol	Cytosol	cytoplasm	cytoplasm	1
ATXN2L	IGF2BP2							NA	NA	NA			ATXN2L	IGF2BP2	Q8WWM7	Q9Y6M1		SEC	NA			NA	FALSE		FALSE		FALSE	NA	FALSE	FALSE	NA	FALSE	NA	FALSE	FALSE	NA	FALSE	NA	FALSE	FALSE	TRUE	NA	1525	NA	Cytosol	Cytosol	cytoplasm	cytoplasm	1
ATXN2L	IGF2BP3							NA	NA	NA			ATXN2L	IGF2BP3	Q8WWM7	O00425		SEC	NA			NA	FALSE		FALSE		FALSE	NA	FALSE	FALSE	NA	FALSE	NA	FALSE	FALSE	NA	FALSE	NA	FALSE	FALSE	TRUE	NA	777	NA	Cytosol	Cytosol	cytoplasm	cytoplasm	1
ATXN2L	ILF2							NA	NA	NA			ATXN2L	ILF2	Q8WWM7	Q12905		SEC	NA			NA	FALSE		FALSE		FALSE	NA	FALSE	FALSE	NA	FALSE	NA	FALSE	FALSE	NA	FALSE	NA	FALSE	FALSE	FALSE	NA	NA	NA	Cytosol	Nucleoplasm	cytoplasm	nucleus	1
ATXN2L	ILF3							NA	NA	NA			ATXN2L	ILF3	Q8WWM7	Q12906		SEC	NA			NA	FALSE		FALSE		FALSE	NA	FALSE	FALSE	NA	FALSE	NA	FALSE	FALSE	NA	FALSE	NA	FALSE	FALSE	TRUE	NA	1630	NA	Cytosol	Mitochondria;Nucleoli;Nucleoplasm	cytoplasm	nucleus&cytoplasm	1
ATXN2L	LARP1							NA	NA	NA			ATXN2L	LARP1	Q8WWM7	Q6PKG0		SEC	NA			NA	FALSE		FALSE		FALSE	NA	FALSE	FALSE	NA	FALSE	NA	FALSE	FALSE	NA	FALSE	NA	FALSE	FALSE	FALSE	NA	NA	NA	Cytosol	Cytosol;Endoplasmic reticulum;Nucleoplasm	cytoplasm	nucleus&cytoplasm	1
ATXN2L	LSM12							NA	NA	NA			ATXN2L	LSM12	Q8WWM7	Q3MHD2		SEC	NA			NA	FALSE		FALSE		TRUE	0.081	FALSE	TRUE	0.49	FALSE	NA	TRUE	TRUE	2.884635481	TRUE	0.998401145	TRUE	FALSE	FALSE	NA	NA	NA	Cytosol	Cytosol	cytoplasm	cytoplasm	1
ATXN2L	MAGOH;MAGOHB							NA	NA	NA			ATXN2L	MAGOHB	Q8WWM7	Q96A72		SEC	NA			NA	FALSE		FALSE		FALSE	NA	FALSE	FALSE	NA	FALSE	NA	FALSE	FALSE	NA	FALSE	NA	FALSE	FALSE	FALSE	NA	NA	NA	Cytosol		cytoplasm		1
ATXN2L	MATR3							NA	NA	NA			ATXN2L	MATR3	Q8WWM7	P43243		SEC	NA			NA	FALSE		FALSE		FALSE	NA	FALSE	FALSE	NA	FALSE	NA	FALSE	FALSE	NA	FALSE	NA	FALSE	FALSE	TRUE	NA	1451	NA	Cytosol	Nucleoplasm	cytoplasm	nucleus	1
ATXN2L	MOV10							NA	NA	NA			ATXN2L	MOV10	Q8WWM7	Q9HCE1		SEC	NA			NA	FALSE		FALSE		FALSE	NA	FALSE	FALSE	NA	FALSE	NA	FALSE	FALSE	NA	FALSE	NA	FALSE	FALSE	FALSE	NA	NA	NA	Cytosol	Cytosol	cytoplasm	cytoplasm	1
ATXN2L	MRPS22							NA	NA	NA			ATXN2L	MRPS22	Q8WWM7	P82650		SEC	NA			NA	FALSE		FALSE		FALSE	NA	FALSE	FALSE	NA	FALSE	NA	FALSE	FALSE	NA	FALSE	NA	FALSE	FALSE	FALSE	NA	NA	NA	Cytosol	Mitochondria	cytoplasm	cytoplasm	1
ATXN2L	NCBP1							NA	NA	NA			ATXN2L	NCBP1	Q8WWM7	Q09161		SEC	NA			NA	FALSE		FALSE		FALSE	NA	FALSE	FALSE	NA	FALSE	NA	FALSE	FALSE	NA	FALSE	NA	FALSE	FALSE	FALSE	NA	NA	NA	Cytosol	Cytosol	cytoplasm	cytoplasm	1
ATXN2L	NCBP2							NA	NA	NA			ATXN2L	NCBP2	Q8WWM7	P52298		SEC	NA			NA	FALSE		FALSE		FALSE	NA	FALSE	FALSE	NA	FALSE	NA	FALSE	FALSE	NA	FALSE	NA	FALSE	FALSE	TRUE	NA	383	NA	Cytosol	Nucleoplasm	cytoplasm	nucleus	1
ATXN2L	NOL6							NA	NA	NA			ATXN2L	NOL6	Q8WWM7	Q9H6R4		SEC	NA			NA	FALSE		FALSE		FALSE	NA	FALSE	FALSE	NA	FALSE	NA	FALSE	FALSE	NA	FALSE	NA	FALSE	FALSE	FALSE	NA	NA	NA	Cytosol	Nucleoli	cytoplasm	nucleus	1
ATXN2L	NOP58							NA	NA	NA			ATXN2L	NOP58	Q8WWM7	Q9Y2X3		SEC	NA			NA	FALSE		FALSE		FALSE	NA	FALSE	FALSE	NA	FALSE	NA	FALSE	FALSE	NA	FALSE	NA	FALSE	FALSE	FALSE	NA	NA	NA	Cytosol	Nucleoli fibrillar center	cytoplasm	nucleus	1
ATXN2L	NPAT							NA	NA	NA			ATXN2L	NPAT	Q8WWM7	Q14207		SEC	NA			NA	FALSE		FALSE		FALSE	NA	FALSE	FALSE	NA	FALSE	NA	FALSE	FALSE	NA	FALSE	NA	FALSE	FALSE	FALSE	NA	NA	NA	Cytosol	Nuclear bodies;Nucleoplasm	cytoplasm	nucleus	0
ATXN2L	NPM1							NA	NA	NA			ATXN2L	NPM1	Q8WWM7	P06748		SEC	NA			NA	FALSE		FALSE		FALSE	NA	FALSE	FALSE	NA	FALSE	NA	FALSE	FALSE	NA	FALSE	NA	FALSE	FALSE	TRUE	NA	34	NA	Cytosol	Nucleoli	cytoplasm	nucleus	1
ATXN2L	NUFIP2							NA	NA	NA			ATXN2L	NUFIP2	Q8WWM7	Q7Z417		SEC	NA			NA	FALSE		FALSE		TRUE	0.126	FALSE	TRUE	0.63	FALSE	NA	TRUE	TRUE	4.701281423	TRUE	0.999924425	TRUE	FALSE	FALSE	NA	NA	NA	Cytosol	Nucleoplasm	cytoplasm	nucleus	1
ATXN2L	OGDH							NA	NA	NA			ATXN2L	OGDH	Q8WWM7	Q02218		SEC	NA			NA	FALSE		FALSE		FALSE	NA	FALSE	FALSE	NA	FALSE	NA	FALSE	FALSE	NA	FALSE	NA	FALSE	FALSE	FALSE	NA	NA	NA	Cytosol	Mitochondria	cytoplasm	cytoplasm	NA
ATXN2L	PABPC1							NA	NA	NA			ATXN2L	PABPC1	Q8WWM7	P11940		SEC	NA			NA	FALSE		FALSE		TRUE	0.081	FALSE	TRUE	0.73	FALSE	NA	FALSE	FALSE	NA	FALSE	NA	TRUE	FALSE	FALSE	NA	NA	NA	Cytosol	Cytosol	cytoplasm	cytoplasm	1
ATXN2L	PABPC4							NA	NA	NA			ATXN2L	PABPC4	Q8WWM7	Q13310		SEC	NA			NA	FALSE		FALSE		TRUE	0.081	FALSE	TRUE	0.49	FALSE	NA	FALSE	TRUE	2.915251886	FALSE	NA	TRUE	FALSE	TRUE	NA	2418	NA	Cytosol	Cytosol	cytoplasm	cytoplasm	1
ATXN2L	PABPN1							NA	NA	NA			ATXN2L	PABPN1	Q8WWM7	Q86U42		SEC	NA			NA	FALSE		FALSE		FALSE	NA	FALSE	FALSE	NA	FALSE	NA	FALSE	FALSE	NA	FALSE	NA	FALSE	FALSE	TRUE	NA	1107	NA	Cytosol	Nucleoplasm	cytoplasm	nucleus	1
ATXN2L	PAXBP1							NA	NA	NA			ATXN2L	PAXBP1	Q8WWM7	Q9Y5B6		SEC	NA			NA	FALSE		FALSE		FALSE	NA	FALSE	FALSE	NA	FALSE	NA	FALSE	FALSE	NA	FALSE	NA	FALSE	FALSE	FALSE	NA	NA	NA	Cytosol	Nucleoplasm	cytoplasm	nucleus	0
ATXN2L	PDCD11							NA	NA	NA			ATXN2L	PDCD11	Q8WWM7	Q14690		SEC	NA			NA	FALSE		FALSE		FALSE	NA	FALSE	FALSE	NA	FALSE	NA	FALSE	FALSE	NA	FALSE	NA	FALSE	FALSE	FALSE	NA	NA	NA	Cytosol	Nucleoli	cytoplasm	nucleus	NA
ATXN2L	PELP1							NA	NA	NA			ATXN2L	PELP1	Q8WWM7	Q8IZL8		SEC	NA			NA	FALSE		FALSE		FALSE	NA	FALSE	FALSE	NA	FALSE	NA	FALSE	FALSE	NA	FALSE	NA	FALSE	FALSE	FALSE	NA	NA	NA	Cytosol	Nucleoli;Nucleoplasm	cytoplasm	nucleus	1
ATXN2L	PHF5A							NA	NA	NA			ATXN2L	PHF5A	Q8WWM7	Q7RTV0		SEC	NA			NA	FALSE		FALSE		FALSE	NA	FALSE	FALSE	NA	FALSE	NA	FALSE	FALSE	NA	FALSE	NA	FALSE	FALSE	FALSE	NA	NA	NA	Cytosol	Nucleoplasm	cytoplasm	nucleus	1
ATXN2L	POLDIP3							NA	NA	NA			ATXN2L	POLDIP3	Q8WWM7	Q9BY77		SEC	NA			NA	FALSE		FALSE		FALSE	NA	FALSE	FALSE	NA	FALSE	NA	FALSE	FALSE	NA	FALSE	NA	FALSE	FALSE	FALSE	NA	NA	NA	Cytosol	Nuclear speckles	cytoplasm	nucleus	1
ATXN2L	PPP1CA							NA	NA	NA			ATXN2L	PPP1CA	Q8WWM7	P62136		SEC	NA			NA	FALSE		FALSE		FALSE	NA	FALSE	FALSE	NA	FALSE	NA	FALSE	FALSE	NA	FALSE	NA	FALSE	FALSE	FALSE	NA	NA	NA	Cytosol	Cytosol;Nucleoplasm;Plasma membrane	cytoplasm	nucleus&cytoplasm	NA
ATXN2L	PPP1CC							NA	NA	NA			ATXN2L	PPP1CC	Q8WWM7	P36873		SEC	NA			NA	FALSE		FALSE		FALSE	NA	FALSE	FALSE	NA	FALSE	NA	FALSE	FALSE	NA	FALSE	NA	FALSE	FALSE	FALSE	NA	NA	NA	Cytosol		cytoplasm		1
ATXN2L	PRPF19							NA	NA	NA			ATXN2L	PRPF19	Q8WWM7	Q9UMS4		SEC	NA			NA	FALSE		FALSE		FALSE	NA	FALSE	FALSE	NA	FALSE	NA	FALSE	FALSE	NA	FALSE	NA	FALSE	FALSE	FALSE	NA	NA	NA	Cytosol	Nuclear speckles	cytoplasm	nucleus	1
ATXN2L	PRPF8							NA	NA	NA			ATXN2L	PRPF8	Q8WWM7	Q6P2Q9		SEC	NA			NA	FALSE		FALSE		FALSE	NA	FALSE	FALSE	NA	FALSE	NA	FALSE	FALSE	NA	FALSE	NA	FALSE	FALSE	TRUE	NA	6062	NA	Cytosol	Nucleoplasm	cytoplasm	nucleus	NA
ATXN2L	PRRC2A							NA	NA	NA			ATXN2L	PRRC2A	Q8WWM7	P48634		SEC	NA			NA	FALSE		FALSE		FALSE	NA	FALSE	FALSE	NA	FALSE	NA	FALSE	FALSE	NA	FALSE	NA	FALSE	FALSE	FALSE	NA	NA	NA	Cytosol	Cytosol	cytoplasm	cytoplasm	NA
ATXN2L	PTBP1							NA	NA	NA			ATXN2L	PTBP1	Q8WWM7	P26599		SEC	NA			NA	FALSE		FALSE		FALSE	NA	FALSE	FALSE	NA	FALSE	NA	FALSE	FALSE	NA	FALSE	NA	FALSE	FALSE	TRUE	NA	3288	NA	Cytosol	Nucleoplasm	cytoplasm	nucleus	1
ATXN2L	RALY							NA	NA	NA			ATXN2L	RALY	Q8WWM7	Q9UKM9		SEC	NA			NA	FALSE		FALSE		FALSE	NA	FALSE	FALSE	NA	FALSE	NA	FALSE	FALSE	NA	FALSE	NA	FALSE	FALSE	FALSE	NA	NA	NA	Cytosol	Nucleoplasm	cytoplasm	nucleus	1
ATXN2L	RBM14							NA	NA	NA			ATXN2L	RBM14	Q8WWM7	Q96PK6		SEC	NA			NA	FALSE		FALSE		FALSE	NA	FALSE	FALSE	NA	FALSE	NA	FALSE	FALSE	NA	FALSE	NA	FALSE	FALSE	FALSE	NA	NA	NA	Cytosol	Nuclear speckles	cytoplasm	nucleus	1
ATXN2L	RBM34							NA	NA	NA			ATXN2L	RBM34	Q8WWM7	P42696		SEC	NA			NA	FALSE		FALSE		FALSE	NA	FALSE	FALSE	NA	FALSE	NA	FALSE	FALSE	NA	FALSE	NA	FALSE	FALSE	FALSE	NA	NA	NA	Cytosol	Nucleoli	cytoplasm	nucleus	1
ATXN2L	RBM8A							NA	NA	NA			ATXN2L	RBM8A	Q8WWM7	Q9Y5S9		SEC	NA			NA	FALSE		FALSE		FALSE	NA	FALSE	FALSE	NA	FALSE	NA	FALSE	FALSE	NA	FALSE	NA	FALSE	FALSE	FALSE	NA	NA	NA	Cytosol	Nuclear speckles	cytoplasm	nucleus	1
ATXN2L	RBMX							NA	NA	NA			ATXN2L	RBMX	Q8WWM7	P38159		SEC	NA			NA	FALSE		FALSE		FALSE	NA	FALSE	FALSE	NA	FALSE	NA	FALSE	FALSE	NA	FALSE	NA	FALSE	FALSE	FALSE	NA	NA	NA	Cytosol	Nucleoplasm	cytoplasm	nucleus	1
ATXN2L	RPL10							NA	NA	NA			ATXN2L	RPL10	Q8WWM7	P27635		SEC	NA			NA	FALSE		FALSE		FALSE	NA	FALSE	FALSE	NA	FALSE	NA	FALSE	FALSE	NA	FALSE	NA	FALSE	FALSE	FALSE	NA	NA	NA	Cytosol	Cytosol;Endoplasmic reticulum	cytoplasm	cytoplasm	1
ATXN2L	RPL12							NA	NA	NA			ATXN2L	RPL12	Q8WWM7	P30050		SEC	NA			NA	FALSE		FALSE		FALSE	NA	FALSE	FALSE	NA	FALSE	NA	FALSE	FALSE	NA	FALSE	NA	FALSE	FALSE	FALSE	NA	NA	NA	Cytosol	Golgi apparatus	cytoplasm	secretory	1
ATXN2L	RPL13							NA	NA	NA			ATXN2L	RPL13	Q8WWM7	P26373		SEC	NA			NA	FALSE		FALSE		FALSE	NA	FALSE	FALSE	NA	FALSE	NA	FALSE	FALSE	NA	FALSE	NA	FALSE	FALSE	FALSE	NA	NA	NA	Cytosol	Cytosol;Endoplasmic reticulum;Nucleoli	cytoplasm	nucleus&cytoplasm	1
ATXN2L	RPL13A							NA	NA	NA			ATXN2L	RPL13A	Q8WWM7	P40429		SEC	NA			NA	FALSE		FALSE		FALSE	NA	FALSE	FALSE	NA	FALSE	NA	FALSE	FALSE	NA	FALSE	NA	FALSE	FALSE	FALSE	NA	NA	NA	Cytosol	Cytosol;Nucleoli	cytoplasm	nucleus&cytoplasm	1
ATXN2L	RPL14							NA	NA	NA			ATXN2L	RPL14	Q8WWM7	P50914		SEC	NA			NA	FALSE		FALSE		FALSE	NA	FALSE	FALSE	NA	FALSE	NA	FALSE	FALSE	NA	FALSE	NA	FALSE	FALSE	FALSE	NA	NA	NA	Cytosol	Cytosol;Endoplasmic reticulum	cytoplasm	cytoplasm	1
ATXN2L	RPL15							NA	NA	NA			ATXN2L	RPL15	Q8WWM7	P61313		SEC	NA			NA	FALSE		FALSE		FALSE	NA	FALSE	FALSE	NA	FALSE	NA	FALSE	FALSE	NA	FALSE	NA	FALSE	FALSE	FALSE	NA	NA	NA	Cytosol		cytoplasm		1
ATXN2L	RPL17;RPL17-C18orf32;RPL17;RPL17;RPL17							NA	NA	NA			ATXN2L	RPL17-C18orf32	Q8WWM7	A0A0A6YYL6		SEC	NA			NA	FALSE		FALSE		FALSE	NA	FALSE	FALSE	NA	FALSE	NA	FALSE	FALSE	NA	FALSE	NA	FALSE	FALSE	FALSE	NA	NA	NA	Cytosol	Cytosol;Endoplasmic reticulum	cytoplasm	cytoplasm	NA
ATXN2L	RPL18							NA	NA	NA			ATXN2L	RPL18	Q8WWM7	Q07020		SEC	NA			NA	FALSE		FALSE		FALSE	NA	FALSE	FALSE	NA	FALSE	NA	FALSE	FALSE	NA	FALSE	NA	FALSE	FALSE	FALSE	NA	NA	NA	Cytosol	Cytosol;Endoplasmic reticulum	cytoplasm	cytoplasm	1
ATXN2L	RPL18A							NA	NA	NA			ATXN2L	RPL18A	Q8WWM7	Q02543		SEC	NA			NA	FALSE		FALSE		FALSE	NA	FALSE	FALSE	NA	FALSE	NA	FALSE	FALSE	NA	FALSE	NA	FALSE	FALSE	FALSE	NA	NA	NA	Cytosol	Cytosol;Nucleoli	cytoplasm	nucleus&cytoplasm	1
ATXN2L	RPL19							NA	NA	NA			ATXN2L	RPL19	Q8WWM7	P84098		SEC	NA			NA	FALSE		FALSE		FALSE	NA	FALSE	FALSE	NA	FALSE	NA	FALSE	FALSE	NA	FALSE	NA	FALSE	FALSE	FALSE	NA	NA	NA	Cytosol	Cytosol;Nucleoli	cytoplasm	nucleus&cytoplasm	1
ATXN2L	RPL21							NA	NA	NA			ATXN2L	RPL21	Q8WWM7	P46778		SEC	NA			NA	FALSE		FALSE		FALSE	NA	FALSE	FALSE	NA	FALSE	NA	FALSE	FALSE	NA	FALSE	NA	FALSE	FALSE	FALSE	NA	NA	NA	Cytosol	Cytosol;Endoplasmic reticulum;Nucleoli fibrillar center	cytoplasm	nucleus&cytoplasm	1
ATXN2L	RPL22							NA	NA	NA			ATXN2L	RPL22	Q8WWM7	P35268		SEC	NA			NA	FALSE		FALSE		FALSE	NA	FALSE	FALSE	NA	FALSE	NA	FALSE	FALSE	NA	FALSE	NA	FALSE	FALSE	FALSE	NA	NA	NA	Cytosol	Nucleoli	cytoplasm	nucleus	1
ATXN2L	RPL24							NA	NA	NA			ATXN2L	RPL24	Q8WWM7	P83731		SEC	NA			NA	FALSE		FALSE		FALSE	NA	FALSE	FALSE	NA	FALSE	NA	FALSE	FALSE	NA	FALSE	NA	FALSE	FALSE	FALSE	NA	NA	NA	Cytosol	Cytosol;Endoplasmic reticulum	cytoplasm	cytoplasm	1
ATXN2L	RPL26							NA	NA	NA			ATXN2L	RPL26	Q8WWM7	P61254		SEC	NA			NA	FALSE		FALSE		FALSE	NA	FALSE	FALSE	NA	FALSE	NA	FALSE	FALSE	NA	FALSE	NA	FALSE	FALSE	FALSE	NA	NA	NA	Cytosol	Cytosol;Endoplasmic reticulum	cytoplasm	cytoplasm	1
ATXN2L	RPL27							NA	NA	NA			ATXN2L	RPL27	Q8WWM7	P61353		SEC	NA			NA	FALSE		FALSE		FALSE	NA	FALSE	FALSE	NA	FALSE	NA	FALSE	FALSE	NA	FALSE	NA	FALSE	FALSE	FALSE	NA	NA	NA	Cytosol		cytoplasm		1
ATXN2L	RPL27A							NA	NA	NA			ATXN2L	RPL27A	Q8WWM7	P46776		SEC	NA			NA	FALSE		FALSE		FALSE	NA	FALSE	FALSE	NA	FALSE	NA	FALSE	FALSE	NA	FALSE	NA	FALSE	FALSE	FALSE	NA	NA	NA	Cytosol	Cytosol;Endoplasmic reticulum	cytoplasm	cytoplasm	1
ATXN2L	RPL28							NA	NA	NA			ATXN2L	RPL28	Q8WWM7	P46779		SEC	NA			NA	FALSE		FALSE		FALSE	NA	FALSE	FALSE	NA	FALSE	NA	FALSE	FALSE	NA	FALSE	NA	FALSE	FALSE	FALSE	NA	NA	NA	Cytosol	Cytosol;Endoplasmic reticulum	cytoplasm	cytoplasm	1
ATXN2L	RPL29							NA	NA	NA			ATXN2L	RPL29	Q8WWM7	P47914		SEC	NA			NA	FALSE		FALSE		FALSE	NA	FALSE	FALSE	NA	FALSE	NA	FALSE	FALSE	NA	FALSE	NA	FALSE	FALSE	FALSE	NA	NA	NA	Cytosol	Cytosol;Endoplasmic reticulum;Nucleoli	cytoplasm	nucleus&cytoplasm	1
ATXN2L	RPL3							NA	NA	NA			ATXN2L	RPL3	Q8WWM7	P39023		SEC	NA			NA	FALSE		FALSE		FALSE	NA	FALSE	FALSE	NA	FALSE	NA	FALSE	FALSE	NA	FALSE	NA	FALSE	FALSE	FALSE	NA	NA	NA	Cytosol	Cytosol;Nucleoli	cytoplasm	nucleus&cytoplasm	1
ATXN2L	RPL30							NA	NA	NA			ATXN2L	RPL30	Q8WWM7	P62888		SEC	NA			NA	FALSE		FALSE		FALSE	NA	FALSE	FALSE	NA	FALSE	NA	FALSE	FALSE	NA	FALSE	NA	FALSE	FALSE	FALSE	NA	NA	NA	Cytosol	Cytosol;Endoplasmic reticulum	cytoplasm	cytoplasm	1
ATXN2L	RPL31							NA	NA	NA			ATXN2L	RPL31	Q8WWM7	P62899		SEC	NA			NA	FALSE		FALSE		FALSE	NA	FALSE	FALSE	NA	FALSE	NA	FALSE	FALSE	NA	FALSE	NA	FALSE	FALSE	FALSE	NA	NA	NA	Cytosol		cytoplasm		1
ATXN2L	RPL32							NA	NA	NA			ATXN2L	RPL32	Q8WWM7	P62910		SEC	NA			NA	FALSE		FALSE		FALSE	NA	FALSE	FALSE	NA	FALSE	NA	FALSE	FALSE	NA	FALSE	NA	FALSE	FALSE	FALSE	NA	NA	NA	Cytosol	Cytosol;Endoplasmic reticulum	cytoplasm	cytoplasm	1
ATXN2L	RPL34							NA	NA	NA			ATXN2L	RPL34	Q8WWM7	P49207		SEC	NA			NA	FALSE		FALSE		FALSE	NA	FALSE	FALSE	NA	FALSE	NA	FALSE	FALSE	NA	FALSE	NA	FALSE	FALSE	FALSE	NA	NA	NA	Cytosol	Cytosol;Endoplasmic reticulum;Nucleoli	cytoplasm	nucleus&cytoplasm	1
ATXN2L	RPL35							NA	NA	NA			ATXN2L	RPL35	Q8WWM7	P42766		SEC	NA			NA	FALSE		FALSE		FALSE	NA	FALSE	FALSE	NA	FALSE	NA	FALSE	FALSE	NA	FALSE	NA	FALSE	FALSE	FALSE	NA	NA	NA	Cytosol	Cytosol;Endoplasmic reticulum	cytoplasm	cytoplasm	1
ATXN2L	RPL35A							NA	NA	NA			ATXN2L	RPL35A	Q8WWM7	P18077		SEC	NA			NA	FALSE		FALSE		FALSE	NA	FALSE	FALSE	NA	FALSE	NA	FALSE	FALSE	NA	FALSE	NA	FALSE	FALSE	FALSE	NA	NA	NA	Cytosol		cytoplasm		1
ATXN2L	RPL36							NA	NA	NA			ATXN2L	RPL36	Q8WWM7	Q9Y3U8		SEC	NA			NA	FALSE		FALSE		FALSE	NA	FALSE	FALSE	NA	FALSE	NA	FALSE	FALSE	NA	FALSE	NA	FALSE	FALSE	FALSE	NA	NA	NA	Cytosol	Cytosol;Endoplasmic reticulum	cytoplasm	cytoplasm	1
ATXN2L	RPL36A;RPL36A-HNRNPH2							NA	NA	NA			ATXN2L	RPL36A	Q8WWM7	P83881		SEC	NA			NA	FALSE		FALSE		FALSE	NA	FALSE	FALSE	NA	FALSE	NA	FALSE	FALSE	NA	FALSE	NA	FALSE	FALSE	FALSE	NA	NA	NA	Cytosol	Cytosol;Endoplasmic reticulum	cytoplasm	cytoplasm	1
ATXN2L	RPL37A							NA	NA	NA			ATXN2L	RPL37A	Q8WWM7	P61513		SEC	NA			NA	FALSE		FALSE		FALSE	NA	FALSE	FALSE	NA	FALSE	NA	FALSE	FALSE	NA	FALSE	NA	FALSE	FALSE	FALSE	NA	NA	NA	Cytosol	Cytosol;Endoplasmic reticulum	cytoplasm	cytoplasm	1
ATXN2L	RPL4							NA	NA	NA			ATXN2L	RPL4	Q8WWM7	P36578		SEC	NA			NA	FALSE		FALSE		FALSE	NA	FALSE	FALSE	NA	FALSE	NA	FALSE	FALSE	NA	FALSE	NA	FALSE	FALSE	FALSE	NA	NA	NA	Cytosol	Cytosol;Endoplasmic reticulum	cytoplasm	cytoplasm	1
ATXN2L	RPL5							NA	NA	NA			ATXN2L	RPL5	Q8WWM7	P46777		SEC	NA			NA	FALSE		FALSE		FALSE	NA	FALSE	FALSE	NA	FALSE	NA	FALSE	FALSE	NA	FALSE	NA	FALSE	FALSE	FALSE	NA	NA	NA	Cytosol	Cytosol;Endoplasmic reticulum	cytoplasm	cytoplasm	1
ATXN2L	RPL6							NA	NA	NA			ATXN2L	RPL6	Q8WWM7	Q02878		SEC	NA			NA	FALSE		FALSE		FALSE	NA	FALSE	FALSE	NA	FALSE	NA	FALSE	FALSE	NA	FALSE	NA	FALSE	FALSE	FALSE	NA	NA	NA	Cytosol	Cytokinetic bridge;Microtubules	cytoplasm	cytoplasm	1
ATXN2L	RPL7							NA	NA	NA			ATXN2L	RPL7	Q8WWM7	P18124		SEC	NA			NA	FALSE		FALSE		FALSE	NA	FALSE	FALSE	NA	FALSE	NA	FALSE	FALSE	NA	FALSE	NA	FALSE	FALSE	FALSE	NA	NA	NA	Cytosol	Cytosol;Endoplasmic reticulum	cytoplasm	cytoplasm	1
ATXN2L	RPL7A							NA	NA	NA			ATXN2L	RPL7A	Q8WWM7	P62424		SEC	NA			NA	FALSE		FALSE		FALSE	NA	FALSE	FALSE	NA	FALSE	NA	FALSE	FALSE	NA	FALSE	NA	FALSE	FALSE	FALSE	NA	NA	NA	Cytosol	Nucleoli	cytoplasm	nucleus	1
ATXN2L	RPL8							NA	NA	NA			ATXN2L	RPL8	Q8WWM7	P62917		SEC	NA			NA	FALSE		FALSE		FALSE	NA	FALSE	FALSE	NA	FALSE	NA	FALSE	FALSE	NA	FALSE	NA	FALSE	FALSE	FALSE	NA	NA	NA	Cytosol	Cytosol;Endoplasmic reticulum;Nucleoli	cytoplasm	nucleus&cytoplasm	1
ATXN2L	RPL9							NA	NA	NA			ATXN2L	RPL9	Q8WWM7	P32969		SEC	NA			NA	FALSE		FALSE		FALSE	NA	FALSE	FALSE	NA	FALSE	NA	FALSE	FALSE	NA	FALSE	NA	FALSE	FALSE	FALSE	NA	NA	NA	Cytosol	Cytosol;Endoplasmic reticulum	cytoplasm	cytoplasm	1
ATXN2L	RPLP1							NA	NA	NA			ATXN2L	RPLP1	Q8WWM7	P05386		SEC	NA			NA	FALSE		FALSE		FALSE	NA	FALSE	FALSE	NA	FALSE	NA	FALSE	FALSE	NA	FALSE	NA	FALSE	FALSE	FALSE	NA	NA	NA	Cytosol	Cytosol;Endoplasmic reticulum	cytoplasm	cytoplasm	1
ATXN2L	RPLP2							NA	NA	NA			ATXN2L	RPLP2	Q8WWM7	P05387		SEC	NA			NA	FALSE		FALSE		FALSE	NA	FALSE	FALSE	NA	FALSE	NA	FALSE	FALSE	NA	FALSE	NA	FALSE	FALSE	FALSE	NA	NA	NA	Cytosol	Mitochondria	cytoplasm	cytoplasm	1
ATXN2L	RPS11							NA	NA	NA			ATXN2L	RPS11	Q8WWM7	P62280		SEC	NA			NA	FALSE		FALSE		FALSE	NA	FALSE	FALSE	NA	FALSE	NA	FALSE	FALSE	NA	FALSE	NA	FALSE	FALSE	TRUE	NA	30	NA	Cytosol	Cytosol;Endoplasmic reticulum	cytoplasm	cytoplasm	1
ATXN2L	RPS12							NA	NA	NA			ATXN2L	RPS12	Q8WWM7	P25398		SEC	NA			NA	FALSE		FALSE		FALSE	NA	FALSE	FALSE	NA	FALSE	NA	FALSE	FALSE	NA	FALSE	NA	FALSE	FALSE	FALSE	NA	NA	NA	Cytosol	Cytosol	cytoplasm	cytoplasm	1
ATXN2L	RPS13							NA	NA	NA			ATXN2L	RPS13	Q8WWM7	P62277		SEC	NA			NA	FALSE		FALSE		FALSE	NA	FALSE	FALSE	NA	FALSE	NA	FALSE	FALSE	NA	FALSE	NA	FALSE	FALSE	FALSE	NA	NA	NA	Cytosol	Endoplasmic reticulum	cytoplasm	secretory	1
ATXN2L	RPS14							NA	NA	NA			ATXN2L	RPS14	Q8WWM7	P62263		SEC	NA			NA	FALSE		FALSE		FALSE	NA	FALSE	FALSE	NA	FALSE	NA	FALSE	FALSE	NA	FALSE	NA	FALSE	FALSE	FALSE	NA	NA	NA	Cytosol	Cytosol;Endoplasmic reticulum	cytoplasm	cytoplasm	1
ATXN2L	RPS15							NA	NA	NA			ATXN2L	RPS15	Q8WWM7	P62841		SEC	NA			NA	FALSE		FALSE		FALSE	NA	FALSE	FALSE	NA	FALSE	NA	FALSE	FALSE	NA	FALSE	NA	FALSE	FALSE	FALSE	NA	NA	NA	Cytosol	Cytosol;Endoplasmic reticulum	cytoplasm	cytoplasm	1
ATXN2L	RPS15A							NA	NA	NA			ATXN2L	RPS15A	Q8WWM7	P62244		SEC	NA			NA	FALSE		FALSE		FALSE	NA	FALSE	FALSE	NA	FALSE	NA	FALSE	FALSE	NA	FALSE	NA	FALSE	FALSE	FALSE	NA	NA	NA	Cytosol		cytoplasm		1
ATXN2L	RPS16							NA	NA	NA			ATXN2L	RPS16	Q8WWM7	P62249		SEC	NA			NA	FALSE		FALSE		FALSE	NA	FALSE	FALSE	NA	FALSE	NA	FALSE	FALSE	NA	FALSE	NA	FALSE	FALSE	FALSE	NA	NA	NA	Cytosol	Cytosol;Endoplasmic reticulum	cytoplasm	cytoplasm	1
ATXN2L	RPS17							NA	NA	NA			ATXN2L	RPS17	Q8WWM7	P08708		SEC	NA			NA	FALSE		FALSE		FALSE	NA	FALSE	FALSE	NA	FALSE	NA	FALSE	FALSE	NA	FALSE	NA	FALSE	FALSE	FALSE	NA	NA	NA	Cytosol	Cytosol;Endoplasmic reticulum	cytoplasm	cytoplasm	1
ATXN2L	RPS18							NA	NA	NA			ATXN2L	RPS18	Q8WWM7	P62269		SEC	NA			NA	FALSE		FALSE		FALSE	NA	FALSE	FALSE	NA	FALSE	NA	FALSE	FALSE	NA	FALSE	NA	FALSE	FALSE	FALSE	NA	NA	NA	Cytosol	Cytosol	cytoplasm	cytoplasm	1
ATXN2L	RPS19							NA	NA	NA			ATXN2L	RPS19	Q8WWM7	P39019		SEC	NA			NA	FALSE		FALSE		FALSE	NA	FALSE	FALSE	NA	FALSE	NA	FALSE	FALSE	NA	FALSE	NA	FALSE	FALSE	FALSE	NA	NA	NA	Cytosol	Nucleoplasm	cytoplasm	nucleus	1
ATXN2L	RPS2							NA	NA	NA			ATXN2L	RPS2	Q8WWM7	P15880		SEC	NA			NA	FALSE		FALSE		FALSE	NA	FALSE	FALSE	NA	FALSE	NA	FALSE	FALSE	NA	FALSE	NA	FALSE	FALSE	FALSE	NA	NA	NA	Cytosol	Cytosol;Endoplasmic reticulum	cytoplasm	cytoplasm	1
ATXN2L	RPS23							NA	NA	NA			ATXN2L	RPS23	Q8WWM7	P62266		SEC	NA			NA	FALSE		FALSE		FALSE	NA	FALSE	FALSE	NA	FALSE	NA	FALSE	FALSE	NA	FALSE	NA	FALSE	FALSE	FALSE	NA	NA	NA	Cytosol	Cytosol;Endoplasmic reticulum	cytoplasm	cytoplasm	1
ATXN2L	RPS24							NA	NA	NA			ATXN2L	RPS24	Q8WWM7	P62847		SEC	NA			NA	FALSE		FALSE		FALSE	NA	FALSE	FALSE	NA	FALSE	NA	FALSE	FALSE	NA	FALSE	NA	FALSE	FALSE	FALSE	NA	NA	NA	Cytosol	Cytosol;Endoplasmic reticulum	cytoplasm	cytoplasm	1
ATXN2L	RPS25							NA	NA	NA			ATXN2L	RPS25	Q8WWM7	P62851		SEC	NA			NA	FALSE		FALSE		FALSE	NA	FALSE	FALSE	NA	FALSE	NA	FALSE	FALSE	NA	FALSE	NA	FALSE	FALSE	FALSE	NA	NA	NA	Cytosol	Cytosol;Endoplasmic reticulum	cytoplasm	cytoplasm	1
ATXN2L	RPS26							NA	NA	NA			ATXN2L	RPS26	Q8WWM7	P62854		SEC	NA			NA	FALSE		FALSE		FALSE	NA	FALSE	FALSE	NA	FALSE	NA	FALSE	FALSE	NA	FALSE	NA	FALSE	FALSE	FALSE	NA	NA	NA	Cytosol	Cytosol;Endoplasmic reticulum	cytoplasm	cytoplasm	1
ATXN2L	RPS3							NA	NA	NA			ATXN2L	RPS3	Q8WWM7	P23396		SEC	NA			NA	FALSE		FALSE		FALSE	NA	FALSE	FALSE	NA	FALSE	NA	FALSE	FALSE	NA	FALSE	NA	FALSE	FALSE	TRUE	NA	1306	NA	Cytosol	Cytosol;Endoplasmic reticulum	cytoplasm	cytoplasm	1
ATXN2L	RPS3A							NA	NA	NA			ATXN2L	RPS3A	Q8WWM7	P61247		SEC	NA			NA	FALSE		FALSE		FALSE	NA	FALSE	FALSE	NA	FALSE	NA	FALSE	FALSE	NA	FALSE	NA	FALSE	FALSE	FALSE	NA	NA	NA	Cytosol	Cytosol;Endoplasmic reticulum;Nucleoli	cytoplasm	nucleus&cytoplasm	1
ATXN2L	RPS4X							NA	NA	NA			ATXN2L	RPS4X	Q8WWM7	P62701		SEC	NA			NA	FALSE		FALSE		FALSE	NA	FALSE	FALSE	NA	FALSE	NA	FALSE	FALSE	NA	FALSE	NA	FALSE	FALSE	FALSE	NA	NA	NA	Cytosol		cytoplasm		1
ATXN2L	RPS6							NA	NA	NA			ATXN2L	RPS6	Q8WWM7	P62753		SEC	NA			NA	FALSE		FALSE		FALSE	NA	FALSE	FALSE	NA	FALSE	NA	FALSE	FALSE	NA	FALSE	NA	FALSE	FALSE	FALSE	NA	NA	NA	Cytosol	Cytosol;Endoplasmic reticulum	cytoplasm	cytoplasm	1
ATXN2L	RPS7							NA	NA	NA			ATXN2L	RPS7	Q8WWM7	P62081		SEC	NA			NA	FALSE		FALSE		FALSE	NA	FALSE	FALSE	NA	FALSE	NA	FALSE	FALSE	NA	FALSE	NA	FALSE	FALSE	FALSE	NA	NA	NA	Cytosol	Cytosol;Endoplasmic reticulum	cytoplasm	cytoplasm	1
ATXN2L	RPS8							NA	NA	NA			ATXN2L	RPS8	Q8WWM7	P62241		SEC	NA			NA	FALSE		FALSE		FALSE	NA	FALSE	FALSE	NA	FALSE	NA	FALSE	FALSE	NA	FALSE	NA	FALSE	FALSE	FALSE	NA	NA	NA	Cytosol	Cytosol;Endoplasmic reticulum	cytoplasm	cytoplasm	1
ATXN2L	RPS9							NA	NA	NA			ATXN2L	RPS9	Q8WWM7	P46781		SEC	NA			NA	FALSE		FALSE		FALSE	NA	FALSE	FALSE	NA	FALSE	NA	FALSE	FALSE	NA	FALSE	NA	FALSE	FALSE	FALSE	NA	NA	NA	Cytosol		cytoplasm		1
ATXN2L	RSL1D1							NA	NA	NA			ATXN2L	RSL1D1	Q8WWM7	O76021		SEC	NA			NA	FALSE		FALSE		FALSE	NA	FALSE	FALSE	NA	FALSE	NA	FALSE	FALSE	NA	FALSE	NA	FALSE	FALSE	FALSE	NA	NA	NA	Cytosol	Nucleoli	cytoplasm	nucleus	1
ATXN2L	RTCB							NA	NA	NA			ATXN2L	RTCB	Q8WWM7	Q9Y3I0		SEC	NA			NA	FALSE		FALSE		FALSE	NA	FALSE	FALSE	NA	FALSE	NA	FALSE	FALSE	NA	FALSE	NA	FALSE	FALSE	FALSE	NA	NA	NA	Cytosol	Nucleoplasm	cytoplasm	nucleus	1
ATXN2L	SERBP1							NA	NA	NA			ATXN2L	SERBP1	Q8WWM7	Q8NC51		SEC	NA			NA	FALSE		FALSE		FALSE	NA	FALSE	FALSE	NA	FALSE	NA	FALSE	FALSE	NA	FALSE	NA	FALSE	FALSE	TRUE	NA	104	NA	Cytosol	Cytosol	cytoplasm	cytoplasm	1
ATXN2L	SF3B1							NA	NA	NA			ATXN2L	SF3B1	Q8WWM7	O75533		SEC	NA			NA	FALSE		FALSE		FALSE	NA	FALSE	FALSE	NA	FALSE	NA	FALSE	FALSE	NA	FALSE	NA	FALSE	FALSE	TRUE	NA	17	NA	Cytosol	Nuclear speckles	cytoplasm	nucleus	1
ATXN2L	SF3B2							NA	NA	NA			ATXN2L	SF3B2	Q8WWM7	Q13435		SEC	NA			NA	FALSE		FALSE		FALSE	NA	FALSE	FALSE	NA	FALSE	NA	FALSE	FALSE	NA	FALSE	NA	FALSE	FALSE	FALSE	NA	NA	NA	Cytosol	Nuclear speckles	cytoplasm	nucleus	1
ATXN2L	SF3B3							NA	NA	NA			ATXN2L	SF3B3	Q8WWM7	Q15393		SEC	NA			NA	FALSE		FALSE		FALSE	NA	FALSE	FALSE	NA	FALSE	NA	FALSE	FALSE	NA	FALSE	NA	FALSE	FALSE	FALSE	NA	NA	NA	Cytosol	Nucleoli;Nucleoplasm	cytoplasm	nucleus	1
ATXN2L	SF3B6							NA	NA	NA			ATXN2L	SF3B6	Q8WWM7	Q9Y3B4		SEC	NA			NA	FALSE		FALSE		FALSE	NA	FALSE	FALSE	NA	FALSE	NA	FALSE	FALSE	NA	FALSE	NA	FALSE	FALSE	FALSE	NA	NA	NA	Cytosol	Nucleoplasm	cytoplasm	nucleus	1
ATXN2L	SNRNP70							NA	NA	NA			ATXN2L	SNRNP70	Q8WWM7	P08621		SEC	NA			NA	FALSE		FALSE		FALSE	NA	FALSE	FALSE	NA	FALSE	NA	FALSE	FALSE	NA	FALSE	NA	FALSE	FALSE	FALSE	NA	NA	NA	Cytosol	Nucleoplasm	cytoplasm	nucleus	1
ATXN2L	SNRPA							NA	NA	NA			ATXN2L	SNRPA	Q8WWM7	P09012		SEC	NA			NA	FALSE		FALSE		FALSE	NA	FALSE	FALSE	NA	FALSE	NA	FALSE	FALSE	NA	FALSE	NA	FALSE	FALSE	FALSE	NA	NA	NA	Cytosol	Nucleoplasm	cytoplasm	nucleus	1
ATXN2L	SNRPD1							NA	NA	NA			ATXN2L	SNRPD1	Q8WWM7	P62314		SEC	NA			NA	FALSE		FALSE		FALSE	NA	FALSE	FALSE	NA	FALSE	NA	FALSE	FALSE	NA	FALSE	NA	FALSE	FALSE	FALSE	NA	NA	NA	Cytosol		cytoplasm		1
ATXN2L	SNRPD2							NA	NA	NA			ATXN2L	SNRPD2	Q8WWM7	P62316		SEC	NA			NA	FALSE		FALSE		FALSE	NA	FALSE	FALSE	NA	FALSE	NA	FALSE	FALSE	NA	FALSE	NA	FALSE	FALSE	FALSE	NA	NA	NA	Cytosol	Cytosol	cytoplasm	cytoplasm	1
ATXN2L	SRSF1							NA	NA	NA			ATXN2L	SRSF1	Q8WWM7	Q07955		SEC	NA			NA	FALSE		FALSE		FALSE	NA	FALSE	FALSE	NA	FALSE	NA	FALSE	FALSE	NA	FALSE	NA	FALSE	FALSE	TRUE	NA	1205	NA	Cytosol	Nucleoplasm	cytoplasm	nucleus	1
ATXN2L	SRSF2							NA	NA	NA			ATXN2L	SRSF2	Q8WWM7	Q01130		SEC	NA			NA	FALSE		FALSE		FALSE	NA	FALSE	FALSE	NA	FALSE	NA	FALSE	FALSE	NA	FALSE	NA	FALSE	FALSE	FALSE	NA	NA	NA	Cytosol	Nucleoplasm	cytoplasm	nucleus	1
ATXN2L	SRSF3							NA	NA	NA			ATXN2L	SRSF3	Q8WWM7	P84103		SEC	NA			NA	FALSE		FALSE		FALSE	NA	FALSE	FALSE	NA	FALSE	NA	FALSE	FALSE	NA	FALSE	NA	FALSE	FALSE	FALSE	NA	NA	NA	Cytosol	Nucleoplasm	cytoplasm	nucleus	1
ATXN2L	SRSF4							NA	NA	NA			ATXN2L	SRSF4	Q8WWM7	Q08170		SEC	NA			NA	FALSE		FALSE		FALSE	NA	FALSE	FALSE	NA	FALSE	NA	FALSE	FALSE	NA	FALSE	NA	FALSE	FALSE	FALSE	NA	NA	NA	Cytosol	Nuclear speckles	cytoplasm	nucleus	1
ATXN2L	TAF15							NA	NA	NA			ATXN2L	TAF15	Q8WWM7	Q16514		SEC	NA			NA	FALSE		FALSE		FALSE	NA	FALSE	FALSE	NA	FALSE	NA	FALSE	FALSE	NA	FALSE	NA	FALSE	FALSE	TRUE	NA	445	NA	Cytosol	Nucleoplasm	cytoplasm	nucleus	1
ATXN2L	TRA2A							NA	NA	NA			ATXN2L	TRA2A	Q8WWM7	Q13595		SEC	NA			NA	FALSE		FALSE		FALSE	NA	FALSE	FALSE	NA	FALSE	NA	FALSE	FALSE	NA	FALSE	NA	FALSE	FALSE	TRUE	NA	566	NA	Cytosol	Nucleoli	cytoplasm	nucleus	1
ATXN2L	UBAP2L							NA	NA	NA			ATXN2L	UBAP2L	Q8WWM7	Q14157		SEC	NA			NA	FALSE		FALSE		FALSE	NA	FALSE	FALSE	NA	FALSE	NA	TRUE	FALSE	NA	FALSE	NA	TRUE	FALSE	FALSE	NA	NA	NA	Cytosol	Cytosol;Nuclear speckles	cytoplasm	nucleus&cytoplasm	NA
ATXN2L	UPF1							NA	NA	NA			ATXN2L	UPF1	Q8WWM7	Q92900		SEC	NA			NA	FALSE		FALSE		FALSE	NA	FALSE	FALSE	NA	FALSE	NA	FALSE	FALSE	NA	FALSE	NA	FALSE	FALSE	TRUE	NA	2704	NA	Cytosol	Nucleoplasm	cytoplasm	nucleus	NA
ATXN2L	USP10							NA	NA	NA			ATXN2L	USP10	Q8WWM7	Q14694		SEC	NA			NA	FALSE		FALSE		FALSE	NA	FALSE	FALSE	NA	FALSE	NA	FALSE	FALSE	NA	FALSE	NA	FALSE	FALSE	FALSE	NA	NA	NA	Cytosol	Cytosol	cytoplasm	cytoplasm	1
ATXN2L	UTP14A							NA	NA	NA			ATXN2L	UTP14A	Q8WWM7	Q9BVJ6		SEC	NA			NA	FALSE		FALSE		FALSE	NA	FALSE	FALSE	NA	FALSE	NA	FALSE	FALSE	NA	FALSE	NA	FALSE	FALSE	FALSE	NA	NA	NA	Cytosol	Nucleoli	cytoplasm	nucleus	1
ATXN2L	WDR18							NA	NA	NA			ATXN2L	WDR18	Q8WWM7	Q9BV38		SEC	NA			NA	FALSE		FALSE		FALSE	NA	FALSE	FALSE	NA	FALSE	NA	FALSE	FALSE	NA	FALSE	NA	FALSE	FALSE	FALSE	NA	NA	NA	Cytosol	Nucleoplasm	cytoplasm	nucleus	1
ATXN2L	WDR33							NA	NA	NA			ATXN2L	WDR33	Q8WWM7	Q9C0J8		SEC	NA			NA	FALSE		FALSE		FALSE	NA	FALSE	FALSE	NA	FALSE	NA	FALSE	FALSE	NA	FALSE	NA	FALSE	FALSE	FALSE	NA	NA	NA	Cytosol	Nucleoli fibrillar center;Nucleoplasm	cytoplasm	nucleus	1
ATXN2L	XAB2							NA	NA	NA			ATXN2L	XAB2	Q8WWM7	Q9HCS7		SEC	NA			NA	FALSE		FALSE		FALSE	NA	FALSE	FALSE	NA	FALSE	NA	FALSE	FALSE	NA	FALSE	NA	FALSE	FALSE	FALSE	NA	NA	NA	Cytosol	Nucleoplasm	cytoplasm	nucleus	1
ATXN2L	YBX1							NA	NA	NA			ATXN2L	YBX1	Q8WWM7	P67809		SEC	NA			NA	FALSE		FALSE		TRUE	0.126	FALSE	TRUE	0.82	FALSE	NA	FALSE	FALSE	NA	FALSE	NA	TRUE	FALSE	FALSE	NA	NA	NA	Cytosol	Cytosol	cytoplasm	cytoplasm	1
ATXN2L	ZNF318							NA	NA	NA			ATXN2L	ZNF318	Q8WWM7	Q5VUA4		SEC	NA			NA	FALSE		FALSE		FALSE	NA	FALSE	FALSE	NA	FALSE	NA	FALSE	FALSE	NA	FALSE	NA	FALSE	FALSE	FALSE	NA	NA	NA	Cytosol	Nucleoplasm	cytoplasm	nucleus	NA
ATXN2L	ZRANB2							NA	NA	NA			ATXN2L	ZRANB2	Q8WWM7	O95218		SEC	NA			NA	FALSE		FALSE		FALSE	NA	FALSE	FALSE	NA	FALSE	NA	FALSE	FALSE	NA	FALSE	NA	FALSE	FALSE	TRUE	NA	155	NA	Cytosol	Nucleoplasm	cytoplasm	nucleus	1
BANF1	BOP1							NA	NA	NA			BANF1	BOP1	O75531	Q14137		SEC	NA			NA	FALSE		FALSE		FALSE	NA	FALSE	FALSE	NA	FALSE	NA	FALSE	FALSE	NA	FALSE	NA	FALSE	FALSE	FALSE	NA	NA	NA	Nucleoplasm	Nucleoli	nucleus	nucleus	1
BANF1	C8orf33							NA	NA	NA			BANF1	C8orf33	O75531	Q9H7E9		SEC	NA			NA	FALSE		FALSE		FALSE	NA	FALSE	FALSE	NA	FALSE	NA	FALSE	FALSE	NA	FALSE	NA	FALSE	FALSE	FALSE	NA	NA	NA	Nucleoplasm	Nucleoplasm;Plasma membrane	nucleus	nucleus	1
BANF1	CHTOP							NA	NA	NA			BANF1	CHTOP	O75531	Q9Y3Y2		SEC	NA			NA	FALSE		FALSE		FALSE	NA	FALSE	FALSE	NA	FALSE	NA	FALSE	FALSE	NA	FALSE	NA	FALSE	FALSE	FALSE	NA	NA	NA	Nucleoplasm	Nuclear speckles	nucleus	nucleus	1
BANF1	CPSF1							NA	NA	NA			BANF1	CPSF1	O75531	Q10570		SEC	NA			NA	FALSE		FALSE		FALSE	NA	FALSE	FALSE	NA	FALSE	NA	FALSE	FALSE	NA	FALSE	NA	FALSE	FALSE	FALSE	NA	NA	NA	Nucleoplasm	Nucleoplasm	nucleus	nucleus	1
BANF1	CPSF2							NA	NA	NA			BANF1	CPSF2	O75531	Q9P2I0		SEC	NA			NA	FALSE		FALSE		FALSE	NA	FALSE	FALSE	NA	FALSE	NA	FALSE	FALSE	NA	FALSE	NA	FALSE	FALSE	FALSE	NA	NA	NA	Nucleoplasm	Nucleoplasm	nucleus	nucleus	1
BANF1	CPSF3							NA	NA	NA			BANF1	CPSF3	O75531	Q9UKF6		SEC	NA			NA	FALSE		FALSE		FALSE	NA	FALSE	FALSE	NA	FALSE	NA	FALSE	FALSE	NA	FALSE	NA	FALSE	FALSE	FALSE	NA	NA	NA	Nucleoplasm		nucleus		1
BANF1	DDX24							NA	NA	NA			BANF1	DDX24	O75531	Q9GZR7		SEC	NA			NA	FALSE		FALSE		FALSE	NA	FALSE	FALSE	NA	FALSE	NA	FALSE	FALSE	NA	FALSE	NA	FALSE	FALSE	TRUE	NA	1970	NA	Nucleoplasm	Cytosol;Nucleoli	nucleus	nucleus&cytoplasm	1
BANF1	DDX27							NA	NA	NA			BANF1	DDX27	O75531	Q96GQ7		SEC	NA			NA	FALSE		FALSE		FALSE	NA	FALSE	FALSE	NA	FALSE	NA	FALSE	FALSE	NA	FALSE	NA	FALSE	FALSE	FALSE	NA	NA	NA	Nucleoplasm	Nucleoli	nucleus	nucleus	1
BANF1	DDX39B							NA	NA	NA			BANF1	DDX39B	O75531	Q13838		SEC	NA			NA	FALSE		FALSE		FALSE	NA	FALSE	FALSE	NA	FALSE	NA	FALSE	FALSE	NA	FALSE	NA	FALSE	FALSE	FALSE	NA	NA	NA	Nucleoplasm	Nuclear speckles	nucleus	nucleus	1
BANF1	DLD							NA	NA	NA			BANF1	DLD	O75531	P09622		SEC	NA			NA	FALSE		FALSE		FALSE	NA	FALSE	TRUE	0.63	FALSE	NA	FALSE	FALSE	NA	FALSE	NA	TRUE	FALSE	FALSE	NA	NA	NA	Nucleoplasm	Mitochondria	nucleus	cytoplasm	1
BANF1	DR1							NA	NA	NA			BANF1	DR1	O75531	Q01658		SEC	NA			NA	FALSE		FALSE		FALSE	NA	FALSE	FALSE	NA	FALSE	NA	FALSE	FALSE	NA	FALSE	NA	FALSE	FALSE	FALSE	NA	NA	NA	Nucleoplasm	Nucleoplasm	nucleus	nucleus	0
BANF1	EBNA1BP2							NA	NA	NA			BANF1	EBNA1BP2	O75531	Q99848		SEC	NA			NA	FALSE		FALSE		FALSE	NA	FALSE	FALSE	NA	FALSE	NA	FALSE	FALSE	NA	FALSE	NA	FALSE	FALSE	FALSE	NA	NA	NA	Nucleoplasm	Nucleoli	nucleus	nucleus	1
BANF1	EMD							NA	NA	NA			BANF1	EMD	O75531	P50402		SEC	NA			NA	TRUE	Emerin regulatory complex,Emerin complex 25	TRUE	Emerin regulatory complex,Emerin complex 25	TRUE	0.848	TRUE	TRUE	0.89	FALSE	NA	FALSE	FALSE	NA	FALSE	NA	TRUE	FALSE	FALSE	NA	NA	NA	Nucleoplasm	Endoplasmic reticulum;Nuclear membrane	nucleus	nucleus	1
BANF1	EXOSC10							NA	NA	NA			BANF1	EXOSC10	O75531	Q01780		SEC	NA			NA	FALSE		FALSE		FALSE	NA	FALSE	FALSE	NA	FALSE	NA	FALSE	FALSE	NA	FALSE	NA	FALSE	FALSE	FALSE	NA	NA	NA	Nucleoplasm	Nucleoli	nucleus	nucleus	1
BANF1	EXOSC3							NA	NA	NA			BANF1	EXOSC3	O75531	Q9NQT5		SEC	NA			NA	FALSE		FALSE		FALSE	NA	FALSE	FALSE	NA	FALSE	NA	FALSE	FALSE	NA	FALSE	NA	FALSE	FALSE	FALSE	NA	NA	NA	Nucleoplasm	Nucleoplasm	nucleus	nucleus	1
BANF1	FIP1L1							NA	NA	NA			BANF1	FIP1L1	O75531	Q6UN15		SEC	NA			NA	FALSE		FALSE		FALSE	NA	FALSE	FALSE	NA	FALSE	NA	FALSE	FALSE	NA	FALSE	NA	FALSE	FALSE	FALSE	NA	NA	NA	Nucleoplasm	Nucleoplasm	nucleus	nucleus	1
BANF1	GNL2							NA	NA	NA			BANF1	GNL2	O75531	Q13823		SEC	NA			NA	FALSE		FALSE		FALSE	NA	FALSE	FALSE	NA	FALSE	NA	FALSE	FALSE	NA	FALSE	NA	FALSE	FALSE	FALSE	NA	NA	NA	Nucleoplasm	Nucleoli	nucleus	nucleus	1
BANF1	GNL3							NA	NA	NA			BANF1	GNL3	O75531	Q9BVP2		SEC	NA			NA	FALSE		FALSE		FALSE	NA	FALSE	FALSE	NA	FALSE	NA	FALSE	FALSE	NA	FALSE	NA	FALSE	FALSE	TRUE	NA	29	NA	Nucleoplasm	Nucleoli	nucleus	nucleus	1
BANF1	HP1BP3							NA	NA	NA			BANF1	HP1BP3	O75531	Q5SSJ5		SEC	NA			NA	FALSE		FALSE		FALSE	NA	FALSE	FALSE	NA	FALSE	NA	FALSE	FALSE	NA	FALSE	NA	FALSE	FALSE	FALSE	NA	NA	NA	Nucleoplasm	Nuclear speckles	nucleus	nucleus	1
BANF1	LARP1							NA	NA	NA			BANF1	LARP1	O75531	Q6PKG0		SEC	NA			NA	FALSE		FALSE		FALSE	NA	FALSE	FALSE	NA	FALSE	NA	FALSE	FALSE	NA	FALSE	NA	FALSE	FALSE	FALSE	NA	NA	NA	Nucleoplasm	Cytosol;Endoplasmic reticulum;Nucleoplasm	nucleus	nucleus&cytoplasm	1
BANF1	LLPH							NA	NA	NA			BANF1	LLPH	O75531	Q9BRT6		SEC	NA			NA	FALSE		FALSE		FALSE	NA	FALSE	FALSE	NA	FALSE	NA	FALSE	FALSE	NA	FALSE	NA	FALSE	FALSE	FALSE	NA	NA	NA	Nucleoplasm	Nucleoli	nucleus	nucleus	1
BANF1	LTV1							NA	NA	NA			BANF1	LTV1	O75531	Q96GA3		SEC	NA			NA	FALSE		FALSE		FALSE	NA	FALSE	FALSE	NA	FALSE	NA	FALSE	FALSE	NA	FALSE	NA	FALSE	FALSE	FALSE	NA	NA	NA	Nucleoplasm	Cytosol	nucleus	cytoplasm	1
BANF1	MRPS22							NA	NA	NA			BANF1	MRPS22	O75531	P82650		SEC	NA			NA	FALSE		FALSE		FALSE	NA	FALSE	FALSE	NA	FALSE	NA	FALSE	FALSE	NA	FALSE	NA	FALSE	FALSE	FALSE	NA	NA	NA	Nucleoplasm	Mitochondria	nucleus	cytoplasm	1
BANF1	NAP1L1							NA	NA	NA			BANF1	NAP1L1	O75531	P55209		SEC	NA			NA	FALSE		FALSE		FALSE	NA	FALSE	FALSE	NA	FALSE	NA	FALSE	FALSE	NA	FALSE	NA	FALSE	FALSE	FALSE	NA	NA	NA	Nucleoplasm	Microtubules	nucleus	cytoplasm	1
BANF1	NCBP2							NA	NA	NA			BANF1	NCBP2	O75531	P52298		SEC	NA			NA	FALSE		FALSE		FALSE	NA	FALSE	FALSE	NA	FALSE	NA	FALSE	FALSE	NA	FALSE	NA	FALSE	FALSE	TRUE	NA	383	NA	Nucleoplasm	Nucleoplasm	nucleus	nucleus	1
BANF1	NOC3L							NA	NA	NA			BANF1	NOC3L	O75531	Q8WTT2		SEC	NA			NA	FALSE		FALSE		FALSE	NA	FALSE	FALSE	NA	FALSE	NA	FALSE	FALSE	NA	FALSE	NA	FALSE	FALSE	FALSE	NA	NA	NA	Nucleoplasm	Nucleoli	nucleus	nucleus	1
BANF1	NOL6							NA	NA	NA			BANF1	NOL6	O75531	Q9H6R4		SEC	NA			NA	FALSE		FALSE		FALSE	NA	FALSE	FALSE	NA	FALSE	NA	FALSE	FALSE	NA	FALSE	NA	FALSE	FALSE	FALSE	NA	NA	NA	Nucleoplasm	Nucleoli	nucleus	nucleus	1
BANF1	NOM1							NA	NA	NA			BANF1	NOM1	O75531	Q5C9Z4		SEC	NA			NA	FALSE		FALSE		FALSE	NA	FALSE	FALSE	NA	FALSE	NA	FALSE	FALSE	NA	FALSE	NA	FALSE	FALSE	FALSE	NA	NA	NA	Nucleoplasm	Nucleoli	nucleus	nucleus	1
BANF1	NPM1							NA	NA	NA			BANF1	NPM1	O75531	P06748		SEC	NA			NA	FALSE		FALSE		FALSE	NA	FALSE	FALSE	NA	FALSE	NA	FALSE	FALSE	NA	FALSE	NA	FALSE	FALSE	TRUE	NA	34	NA	Nucleoplasm	Nucleoli	nucleus	nucleus	1
BANF1	PABPC4							NA	NA	NA			BANF1	PABPC4	O75531	Q13310		SEC	NA			NA	FALSE		FALSE		FALSE	NA	FALSE	FALSE	NA	FALSE	NA	FALSE	FALSE	NA	FALSE	NA	FALSE	FALSE	TRUE	NA	2418	NA	Nucleoplasm	Cytosol	nucleus	cytoplasm	1
BANF1	PDHA1							NA	NA	NA			BANF1	PDHA1	O75531	P08559		SEC	NA			NA	FALSE		FALSE		FALSE	NA	FALSE	FALSE	NA	FALSE	NA	FALSE	FALSE	NA	FALSE	NA	FALSE	FALSE	FALSE	NA	NA	NA	Nucleoplasm	Mitochondria	nucleus	cytoplasm	0
BANF1	PDHB							NA	NA	NA			BANF1	PDHB	O75531	P11177		SEC	NA			NA	FALSE		FALSE		FALSE	NA	FALSE	FALSE	NA	FALSE	NA	FALSE	FALSE	NA	FALSE	NA	FALSE	FALSE	FALSE	NA	NA	NA	Nucleoplasm	Mitochondria	nucleus	cytoplasm	1
BANF1	PDHX							NA	NA	NA			BANF1	PDHX	O75531	O00330		SEC	NA			NA	FALSE		FALSE		FALSE	NA	FALSE	FALSE	NA	FALSE	NA	FALSE	FALSE	NA	FALSE	NA	FALSE	FALSE	FALSE	NA	NA	NA	Nucleoplasm	Nucleoplasm;Plasma membrane	nucleus	nucleus	0
BANF1	PPAN-P2RY11;PPAN							NA	NA	NA			BANF1	PPAN-P2RY11	O75531	A0A0A6YYI3		SEC	NA			NA	FALSE		FALSE		FALSE	NA	FALSE	FALSE	NA	FALSE	NA	FALSE	FALSE	NA	FALSE	NA	FALSE	FALSE	FALSE	NA	NA	NA	Nucleoplasm		nucleus		NA
BANF1	RBM15							NA	NA	NA			BANF1	RBM15	O75531	Q96T37		SEC	NA			NA	FALSE		FALSE		FALSE	NA	FALSE	FALSE	NA	FALSE	NA	FALSE	FALSE	NA	FALSE	NA	FALSE	FALSE	TRUE	NA	758	NA	Nucleoplasm	Nucleoplasm	nucleus	nucleus	1
BANF1	RBM28							NA	NA	NA			BANF1	RBM28	O75531	Q9NW13		SEC	NA			NA	FALSE		FALSE		FALSE	NA	FALSE	FALSE	NA	FALSE	NA	FALSE	FALSE	NA	FALSE	NA	FALSE	FALSE	FALSE	NA	NA	NA	Nucleoplasm	Nucleoli	nucleus	nucleus	1
BANF1	RBM34							NA	NA	NA			BANF1	RBM34	O75531	P42696		SEC	NA			NA	FALSE		FALSE		FALSE	NA	FALSE	FALSE	NA	FALSE	NA	FALSE	FALSE	NA	FALSE	NA	FALSE	FALSE	FALSE	NA	NA	NA	Nucleoplasm	Nucleoli	nucleus	nucleus	1
BANF1	RPL10							NA	NA	NA			BANF1	RPL10	O75531	P27635		SEC	NA			NA	FALSE		FALSE		TRUE	0.236	FALSE	TRUE	0.72	FALSE	NA	FALSE	FALSE	NA	FALSE	NA	TRUE	FALSE	FALSE	NA	NA	NA	Nucleoplasm	Cytosol;Endoplasmic reticulum	nucleus	cytoplasm	1
BANF1	RPL10A							NA	NA	NA			BANF1	RPL10A	O75531	P62906		SEC	NA			NA	FALSE		FALSE		FALSE	NA	FALSE	FALSE	NA	FALSE	NA	FALSE	FALSE	NA	FALSE	NA	FALSE	FALSE	FALSE	NA	NA	NA	Nucleoplasm	Cytosol;Endoplasmic reticulum	nucleus	cytoplasm	1
BANF1	RPL11							NA	NA	NA			BANF1	RPL11	O75531	P62913		SEC	NA			NA	FALSE		FALSE		FALSE	NA	FALSE	FALSE	NA	FALSE	NA	FALSE	FALSE	NA	FALSE	NA	FALSE	FALSE	FALSE	NA	NA	NA	Nucleoplasm	Vesicles	nucleus	secretory	1
BANF1	RPL12							NA	NA	NA			BANF1	RPL12	O75531	P30050		SEC	NA			NA	FALSE		FALSE		FALSE	NA	FALSE	FALSE	NA	FALSE	NA	FALSE	FALSE	NA	FALSE	NA	FALSE	FALSE	FALSE	NA	NA	NA	Nucleoplasm	Golgi apparatus	nucleus	secretory	1
BANF1	RPL13							NA	NA	NA			BANF1	RPL13	O75531	P26373		SEC	NA			NA	FALSE		FALSE		FALSE	NA	FALSE	FALSE	NA	FALSE	NA	FALSE	FALSE	NA	FALSE	NA	FALSE	FALSE	FALSE	NA	NA	NA	Nucleoplasm	Cytosol;Endoplasmic reticulum;Nucleoli	nucleus	nucleus&cytoplasm	1
BANF1	RPL15							NA	NA	NA			BANF1	RPL15	O75531	P61313		SEC	NA			NA	FALSE		FALSE		FALSE	NA	FALSE	FALSE	NA	FALSE	NA	FALSE	FALSE	NA	FALSE	NA	FALSE	FALSE	FALSE	NA	NA	NA	Nucleoplasm		nucleus		1
BANF1	RPL17;RPL17-C18orf32;RPL17;RPL17;RPL17							NA	NA	NA			BANF1	RPL17-C18orf32	O75531	A0A0A6YYL6		SEC	NA			NA	FALSE		FALSE		FALSE	NA	FALSE	FALSE	NA	FALSE	NA	FALSE	FALSE	NA	FALSE	NA	FALSE	FALSE	FALSE	NA	NA	NA	Nucleoplasm	Cytosol;Endoplasmic reticulum	nucleus	cytoplasm	NA
BANF1	RPL18							NA	NA	NA			BANF1	RPL18	O75531	Q07020		SEC	NA			NA	FALSE		FALSE		FALSE	NA	FALSE	FALSE	NA	FALSE	NA	FALSE	FALSE	NA	FALSE	NA	FALSE	FALSE	FALSE	NA	NA	NA	Nucleoplasm	Cytosol;Endoplasmic reticulum	nucleus	cytoplasm	1
BANF1	RPL18A							NA	NA	NA			BANF1	RPL18A	O75531	Q02543		SEC	NA			NA	FALSE		FALSE		FALSE	NA	FALSE	FALSE	NA	FALSE	NA	FALSE	FALSE	NA	FALSE	NA	FALSE	FALSE	FALSE	NA	NA	NA	Nucleoplasm	Cytosol;Nucleoli	nucleus	nucleus&cytoplasm	1
BANF1	RPL19							NA	NA	NA			BANF1	RPL19	O75531	P84098		SEC	NA			NA	FALSE		FALSE		FALSE	NA	FALSE	FALSE	NA	FALSE	NA	FALSE	FALSE	NA	FALSE	NA	FALSE	FALSE	FALSE	NA	NA	NA	Nucleoplasm	Cytosol;Nucleoli	nucleus	nucleus&cytoplasm	1
BANF1	RPL21							NA	NA	NA			BANF1	RPL21	O75531	P46778		SEC	NA			NA	FALSE		FALSE		FALSE	NA	FALSE	FALSE	NA	FALSE	NA	FALSE	FALSE	NA	FALSE	NA	FALSE	FALSE	FALSE	NA	NA	NA	Nucleoplasm	Cytosol;Endoplasmic reticulum;Nucleoli fibrillar center	nucleus	nucleus&cytoplasm	1
BANF1	RPL24							NA	NA	NA			BANF1	RPL24	O75531	P83731		SEC	NA			NA	FALSE		FALSE		FALSE	NA	FALSE	FALSE	NA	FALSE	NA	FALSE	FALSE	NA	FALSE	NA	FALSE	FALSE	FALSE	NA	NA	NA	Nucleoplasm	Cytosol;Endoplasmic reticulum	nucleus	cytoplasm	1
BANF1	RPL26							NA	NA	NA			BANF1	RPL26	O75531	P61254		SEC	NA			NA	FALSE		FALSE		FALSE	NA	FALSE	FALSE	NA	FALSE	NA	FALSE	FALSE	NA	FALSE	NA	FALSE	FALSE	FALSE	NA	NA	NA	Nucleoplasm	Cytosol;Endoplasmic reticulum	nucleus	cytoplasm	1
BANF1	RPL27A							NA	NA	NA			BANF1	RPL27A	O75531	P46776		SEC	NA			NA	FALSE		FALSE		FALSE	NA	FALSE	FALSE	NA	FALSE	NA	FALSE	FALSE	NA	FALSE	NA	FALSE	FALSE	FALSE	NA	NA	NA	Nucleoplasm	Cytosol;Endoplasmic reticulum	nucleus	cytoplasm	1
BANF1	RPL29							NA	NA	NA			BANF1	RPL29	O75531	P47914		SEC	NA			NA	FALSE		FALSE		FALSE	NA	FALSE	FALSE	NA	FALSE	NA	FALSE	FALSE	NA	FALSE	NA	FALSE	FALSE	FALSE	NA	NA	NA	Nucleoplasm	Cytosol;Endoplasmic reticulum;Nucleoli	nucleus	nucleus&cytoplasm	1
BANF1	RPL31							NA	NA	NA			BANF1	RPL31	O75531	P62899		SEC	NA			NA	FALSE		FALSE		FALSE	NA	FALSE	FALSE	NA	FALSE	NA	FALSE	FALSE	NA	FALSE	NA	FALSE	FALSE	FALSE	NA	NA	NA	Nucleoplasm		nucleus		1
BANF1	RPL34							NA	NA	NA			BANF1	RPL34	O75531	P49207		SEC	NA			NA	FALSE		FALSE		FALSE	NA	FALSE	FALSE	NA	FALSE	NA	FALSE	FALSE	NA	FALSE	NA	FALSE	FALSE	FALSE	NA	NA	NA	Nucleoplasm	Cytosol;Endoplasmic reticulum;Nucleoli	nucleus	nucleus&cytoplasm	1
BANF1	RPL35							NA	NA	NA			BANF1	RPL35	O75531	P42766		SEC	NA			NA	FALSE		FALSE		FALSE	NA	FALSE	FALSE	NA	FALSE	NA	FALSE	FALSE	NA	FALSE	NA	FALSE	FALSE	FALSE	NA	NA	NA	Nucleoplasm	Cytosol;Endoplasmic reticulum	nucleus	cytoplasm	1
BANF1	RPL35A							NA	NA	NA			BANF1	RPL35A	O75531	P18077		SEC	NA			NA	FALSE		FALSE		FALSE	NA	FALSE	FALSE	NA	FALSE	NA	FALSE	FALSE	NA	FALSE	NA	FALSE	FALSE	FALSE	NA	NA	NA	Nucleoplasm		nucleus		1
BANF1	RPL36A;RPL36A-HNRNPH2							NA	NA	NA			BANF1	RPL36A	O75531	P83881		SEC	NA			NA	FALSE		FALSE		FALSE	NA	FALSE	FALSE	NA	FALSE	NA	FALSE	FALSE	NA	FALSE	NA	FALSE	FALSE	FALSE	NA	NA	NA	Nucleoplasm	Cytosol;Endoplasmic reticulum	nucleus	cytoplasm	1
BANF1	RPL37A							NA	NA	NA			BANF1	RPL37A	O75531	P61513		SEC	NA			NA	FALSE		FALSE		FALSE	NA	FALSE	FALSE	NA	FALSE	NA	FALSE	FALSE	NA	FALSE	NA	FALSE	FALSE	FALSE	NA	NA	NA	Nucleoplasm	Cytosol;Endoplasmic reticulum	nucleus	cytoplasm	1
BANF1	RPL9							NA	NA	NA			BANF1	RPL9	O75531	P32969		SEC	NA			NA	FALSE		FALSE		FALSE	NA	FALSE	FALSE	NA	FALSE	NA	FALSE	FALSE	NA	FALSE	NA	FALSE	FALSE	FALSE	NA	NA	NA	Nucleoplasm	Cytosol;Endoplasmic reticulum	nucleus	cytoplasm	1
BANF1	RPS14							NA	NA	NA			BANF1	RPS14	O75531	P62263		SEC	NA			NA	FALSE		FALSE		FALSE	NA	FALSE	FALSE	NA	FALSE	NA	FALSE	FALSE	NA	FALSE	NA	FALSE	FALSE	FALSE	NA	NA	NA	Nucleoplasm	Cytosol;Endoplasmic reticulum	nucleus	cytoplasm	1
BANF1	RPS15							NA	NA	NA			BANF1	RPS15	O75531	P62841		SEC	NA			NA	FALSE		FALSE		FALSE	NA	FALSE	FALSE	NA	FALSE	NA	FALSE	FALSE	NA	FALSE	NA	FALSE	FALSE	FALSE	NA	NA	NA	Nucleoplasm	Cytosol;Endoplasmic reticulum	nucleus	cytoplasm	1
BANF1	RPS16							NA	NA	NA			BANF1	RPS16	O75531	P62249		SEC	NA			NA	FALSE		FALSE		FALSE	NA	FALSE	FALSE	NA	FALSE	NA	FALSE	FALSE	NA	FALSE	NA	FALSE	FALSE	FALSE	NA	NA	NA	Nucleoplasm	Cytosol;Endoplasmic reticulum	nucleus	cytoplasm	1
BANF1	RPS17							NA	NA	NA			BANF1	RPS17	O75531	P08708		SEC	NA			NA	FALSE		FALSE		FALSE	NA	FALSE	FALSE	NA	FALSE	NA	FALSE	FALSE	NA	FALSE	NA	FALSE	FALSE	FALSE	NA	NA	NA	Nucleoplasm	Cytosol;Endoplasmic reticulum	nucleus	cytoplasm	1
BANF1	RPS18							NA	NA	NA			BANF1	RPS18	O75531	P62269		SEC	NA			NA	FALSE		FALSE		FALSE	NA	FALSE	FALSE	NA	FALSE	NA	FALSE	FALSE	NA	FALSE	NA	FALSE	FALSE	FALSE	NA	NA	NA	Nucleoplasm	Cytosol	nucleus	cytoplasm	1
BANF1	RPS19							NA	NA	NA			BANF1	RPS19	O75531	P39019		SEC	NA			NA	FALSE		FALSE		FALSE	NA	FALSE	FALSE	NA	FALSE	NA	FALSE	FALSE	NA	FALSE	NA	FALSE	FALSE	FALSE	NA	NA	NA	Nucleoplasm	Nucleoplasm	nucleus	nucleus	1
BANF1	RPS20							NA	NA	NA			BANF1	RPS20	O75531	P60866		SEC	NA			NA	FALSE		FALSE		FALSE	NA	FALSE	FALSE	NA	FALSE	NA	FALSE	FALSE	NA	FALSE	NA	FALSE	FALSE	FALSE	NA	NA	NA	Nucleoplasm	Cytosol;Endoplasmic reticulum	nucleus	cytoplasm	1
BANF1	RPS23							NA	NA	NA			BANF1	RPS23	O75531	P62266		SEC	NA			NA	FALSE		FALSE		FALSE	NA	FALSE	FALSE	NA	FALSE	NA	FALSE	FALSE	NA	FALSE	NA	FALSE	FALSE	FALSE	NA	NA	NA	Nucleoplasm	Cytosol;Endoplasmic reticulum	nucleus	cytoplasm	1
BANF1	RPS25							NA	NA	NA			BANF1	RPS25	O75531	P62851		SEC	NA			NA	FALSE		FALSE		FALSE	NA	FALSE	FALSE	NA	FALSE	NA	FALSE	FALSE	NA	FALSE	NA	FALSE	FALSE	FALSE	NA	NA	NA	Nucleoplasm	Cytosol;Endoplasmic reticulum	nucleus	cytoplasm	1
BANF1	RPS28							NA	NA	NA			BANF1	RPS28	O75531	P62857		SEC	NA			NA	FALSE		FALSE		FALSE	NA	FALSE	FALSE	NA	FALSE	NA	FALSE	FALSE	NA	FALSE	NA	FALSE	FALSE	FALSE	NA	NA	NA	Nucleoplasm	Cytosol	nucleus	cytoplasm	1
BANF1	RPS3A							NA	NA	NA			BANF1	RPS3A	O75531	P61247		SEC	NA			NA	FALSE		FALSE		FALSE	NA	FALSE	FALSE	NA	FALSE	NA	FALSE	FALSE	NA	FALSE	NA	FALSE	FALSE	FALSE	NA	NA	NA	Nucleoplasm	Cytosol;Endoplasmic reticulum;Nucleoli	nucleus	nucleus&cytoplasm	1
BANF1	RPS5							NA	NA	NA			BANF1	RPS5	O75531	P46782		SEC	NA			NA	FALSE		FALSE		FALSE	NA	FALSE	FALSE	NA	FALSE	NA	FALSE	FALSE	NA	FALSE	NA	FALSE	FALSE	FALSE	NA	NA	NA	Nucleoplasm	Cytosol;Endoplasmic reticulum	nucleus	cytoplasm	1
BANF1	RRP15							NA	NA	NA			BANF1	RRP15	O75531	Q9Y3B9		SEC	NA			NA	FALSE		FALSE		FALSE	NA	FALSE	FALSE	NA	FALSE	NA	FALSE	FALSE	NA	FALSE	NA	FALSE	FALSE	FALSE	NA	NA	NA	Nucleoplasm	Nucleoli	nucleus	nucleus	1
BANF1	SRP19							NA	NA	NA			BANF1	SRP19	O75531	P09132		SEC	NA			NA	FALSE		FALSE		FALSE	NA	FALSE	FALSE	NA	FALSE	NA	FALSE	FALSE	NA	FALSE	NA	FALSE	FALSE	FALSE	NA	NA	NA	Nucleoplasm		nucleus		1
BANF1	SRP68							NA	NA	NA			BANF1	SRP68	O75531	Q9UHB9		SEC	NA			NA	FALSE		FALSE		FALSE	NA	FALSE	FALSE	NA	FALSE	NA	FALSE	FALSE	NA	FALSE	NA	FALSE	FALSE	FALSE	NA	NA	NA	Nucleoplasm	Cytosol	nucleus	cytoplasm	1
BANF1	SRP72							NA	NA	NA			BANF1	SRP72	O75531	O76094		SEC	NA			NA	FALSE		FALSE		FALSE	NA	FALSE	FALSE	NA	FALSE	NA	FALSE	FALSE	NA	FALSE	NA	FALSE	FALSE	FALSE	NA	NA	NA	Nucleoplasm		nucleus		1
BANF1	SRRM2							NA	NA	NA			BANF1	SRRM2	O75531	Q9UQ35		SEC	NA			NA	FALSE		FALSE		FALSE	NA	FALSE	FALSE	NA	FALSE	NA	FALSE	FALSE	NA	FALSE	NA	FALSE	FALSE	FALSE	NA	NA	NA	Nucleoplasm	Nuclear speckles	nucleus	nucleus	1
BANF1	SRRT							NA	NA	NA			BANF1	SRRT	O75531	Q9BXP5		SEC	NA			NA	FALSE		FALSE		FALSE	NA	FALSE	FALSE	NA	FALSE	NA	FALSE	FALSE	NA	FALSE	NA	FALSE	FALSE	FALSE	NA	NA	NA	Nucleoplasm	Nucleoplasm	nucleus	nucleus	1
BANF1	SRSF4							NA	NA	NA			BANF1	SRSF4	O75531	Q08170		SEC	NA			NA	FALSE		FALSE		FALSE	NA	FALSE	FALSE	NA	FALSE	NA	FALSE	FALSE	NA	FALSE	NA	FALSE	FALSE	FALSE	NA	NA	NA	Nucleoplasm	Nuclear speckles	nucleus	nucleus	1
BANF1	THOC2							NA	NA	NA			BANF1	THOC2	O75531	Q8NI27		SEC	NA			NA	FALSE		FALSE		FALSE	NA	FALSE	FALSE	NA	FALSE	NA	FALSE	FALSE	NA	FALSE	NA	FALSE	FALSE	FALSE	NA	NA	NA	Nucleoplasm	Nucleoplasm	nucleus	nucleus	1
BANF1	THOC3							NA	NA	NA			BANF1	THOC3	O75531	Q96J01		SEC	NA			NA	FALSE		FALSE		FALSE	NA	FALSE	FALSE	NA	FALSE	NA	FALSE	FALSE	NA	FALSE	NA	FALSE	FALSE	FALSE	NA	NA	NA	Nucleoplasm	Nucleoplasm	nucleus	nucleus	1
BANF1	THOC5							NA	NA	NA			BANF1	THOC5	O75531	Q13769		SEC	NA			NA	FALSE		FALSE		FALSE	NA	FALSE	FALSE	NA	FALSE	NA	FALSE	FALSE	NA	FALSE	NA	FALSE	FALSE	FALSE	NA	NA	NA	Nucleoplasm	Nucleoplasm	nucleus	nucleus	1
BANF1	THOC7							NA	NA	NA			BANF1	THOC7	O75531	Q6I9Y2		SEC	NA			NA	FALSE		FALSE		FALSE	NA	FALSE	FALSE	NA	FALSE	NA	FALSE	FALSE	NA	FALSE	NA	FALSE	FALSE	FALSE	NA	NA	NA	Nucleoplasm	Cytosol;Nuclear speckles	nucleus	nucleus&cytoplasm	1
BANF1	TMPO							NA	NA	NA			BANF1	TMPO	O75531	P42167		SEC	NA			NA	TRUE	BAFL-BAF-LAP2beta complex	TRUE	BAFL-BAF-LAP2beta complex	TRUE	0.561	FALSE	TRUE	0.88	FALSE	NA	FALSE	FALSE	NA	FALSE	NA	TRUE	FALSE	FALSE	NA	NA	NA	Nucleoplasm	Nuclear membrane	nucleus	nucleus	1
BANF1	WDR12							NA	NA	NA			BANF1	WDR12	O75531	Q9GZL7		SEC	NA			NA	FALSE		FALSE		FALSE	NA	FALSE	FALSE	NA	FALSE	NA	FALSE	FALSE	NA	FALSE	NA	FALSE	FALSE	FALSE	NA	NA	NA	Nucleoplasm	Cytosol;Plasma membrane	nucleus	cytoplasm	1
BANF1	WDR33							NA	NA	NA			BANF1	WDR33	O75531	Q9C0J8		SEC	NA			NA	FALSE		FALSE		FALSE	NA	FALSE	FALSE	NA	FALSE	NA	FALSE	FALSE	NA	FALSE	NA	FALSE	FALSE	FALSE	NA	NA	NA	Nucleoplasm	Nucleoli fibrillar center;Nucleoplasm	nucleus	nucleus	1
BANF1	ZNF768							NA	NA	NA			BANF1	ZNF768	O75531	Q9H5H4		SEC	NA			NA	FALSE		FALSE		FALSE	NA	FALSE	FALSE	NA	FALSE	NA	FALSE	FALSE	NA	FALSE	NA	FALSE	FALSE	FALSE	NA	NA	NA	Nucleoplasm	Nucleoplasm	nucleus	nucleus	1
BCAS2	BUD31							NA	NA	NA			BCAS2	BUD31	O75934	P41223		SEC	NA			NA	TRUE	Spliceosome	TRUE	Spliceosome, C complex	FALSE	NA	FALSE	FALSE	NA	FALSE	NA	FALSE	FALSE	NA	FALSE	NA	TRUE	FALSE	FALSE	NA	NA	NA	Centrosome;Nuclear speckles	Nucleoplasm	nucleus&cytoplasm	nucleus	1
BCAS2	CDC5L							NA	NA	NA			BCAS2	CDC5L	O75934	Q99459		SEC	NA			NA	TRUE	Spliceosome,CDC5L core complex,CDC5L complex	TRUE	CDC5L core complex,CDC5L complex,PSO4 complex,PSO4-WRN complex,CDC5L-PRP19 complex,CDC5L-PRP19 core complex,Spliceosome, C complex,Spliceosome, A complex	TRUE	0.952	FALSE	TRUE	0.96	FALSE	NA	TRUE	FALSE	NA	TRUE	0.999123021	TRUE	FALSE	FALSE	NA	NA	NA	Centrosome;Nuclear speckles	Nucleoplasm	nucleus&cytoplasm	nucleus	1
BCAS2	CHERP							NA	NA	NA			BCAS2	CHERP	O75934	Q8IWX8		SEC	NA			NA	FALSE		TRUE	Spliceosome, A complex,Spliceosome, E complex	FALSE	NA	FALSE	FALSE	NA	FALSE	NA	FALSE	FALSE	NA	FALSE	NA	TRUE	FALSE	FALSE	NA	NA	NA	Centrosome;Nuclear speckles		nucleus&cytoplasm		1
BCAS2	CHTOP							NA	NA	NA			BCAS2	CHTOP	O75934	Q9Y3Y2		SEC	NA			NA	FALSE		FALSE		FALSE	NA	FALSE	FALSE	NA	FALSE	NA	FALSE	FALSE	NA	FALSE	NA	FALSE	FALSE	FALSE	NA	NA	NA	Centrosome;Nuclear speckles	Nuclear speckles	nucleus&cytoplasm	nucleus	1
BCAS2	CRNKL1							NA	NA	NA			BCAS2	CRNKL1	O75934	Q9BZJ0		SEC	NA			NA	TRUE	Spliceosome	TRUE	Spliceosome, C complex	FALSE	NA	FALSE	FALSE	NA	FALSE	NA	FALSE	FALSE	NA	TRUE	0.999330577	TRUE	FALSE	FALSE	NA	NA	NA	Centrosome;Nuclear speckles		nucleus&cytoplasm		1
BCAS2	DARS							NA	NA	NA			BCAS2	DARS	O75934	P14868		SEC	NA			NA	FALSE		FALSE		FALSE	NA	FALSE	FALSE	NA	FALSE	NA	FALSE	FALSE	NA	FALSE	NA	FALSE	FALSE	FALSE	NA	NA	NA	Centrosome;Nuclear speckles	Cytosol	nucleus&cytoplasm	cytoplasm	1
BCAS2	DDX5							NA	NA	NA			BCAS2	DDX5	O75934	P17844		SEC	NA			NA	TRUE	Spliceosome	TRUE	Spliceosome, A complex,Spliceosome, E complex	FALSE	NA	FALSE	FALSE	NA	FALSE	NA	FALSE	FALSE	NA	FALSE	NA	TRUE	FALSE	FALSE	NA	NA	NA	Centrosome;Nuclear speckles	Nucleoplasm	nucleus&cytoplasm	nucleus	1
BCAS2	DHX15							NA	NA	NA			BCAS2	DHX15	O75934	O43143		SEC	NA			NA	TRUE	Spliceosome	TRUE	Spliceosome, A complex,Spliceosome, E complex	FALSE	NA	FALSE	FALSE	NA	FALSE	NA	FALSE	FALSE	NA	FALSE	NA	TRUE	FALSE	FALSE	NA	NA	NA	Centrosome;Nuclear speckles	Nuclear speckles	nucleus&cytoplasm	nucleus	1
BCAS2	DHX16							NA	NA	NA			BCAS2	DHX16	O75934	O60231		SEC	NA			NA	TRUE	Spliceosome	FALSE		FALSE	NA	FALSE	FALSE	NA	TRUE	0.52	FALSE	FALSE	NA	FALSE	NA	TRUE	FALSE	FALSE	NA	NA	NA	Centrosome;Nuclear speckles	Nucleoplasm	nucleus&cytoplasm	nucleus	1
BCAS2	EEF1E1							NA	NA	NA			BCAS2	EEF1E1	O75934	O43324		SEC	NA			NA	FALSE		FALSE		FALSE	NA	FALSE	FALSE	NA	FALSE	NA	FALSE	FALSE	NA	FALSE	NA	FALSE	FALSE	FALSE	NA	NA	NA	Centrosome;Nuclear speckles	Cytosol;Nucleoplasm	nucleus&cytoplasm	nucleus&cytoplasm	1
BCAS2	EIF4A3							NA	NA	NA			BCAS2	EIF4A3	O75934	P38919		SEC	NA			NA	TRUE	Spliceosome	TRUE	Spliceosome, C complex	TRUE	0.236	FALSE	TRUE	0.72	FALSE	NA	FALSE	FALSE	NA	FALSE	NA	TRUE	FALSE	FALSE	NA	NA	NA	Centrosome;Nuclear speckles	Nucleoplasm	nucleus&cytoplasm	nucleus	1
BCAS2	EPRS							NA	NA	NA			BCAS2	EPRS	O75934	P07814		SEC	NA			NA	FALSE		FALSE		FALSE	NA	FALSE	FALSE	NA	FALSE	NA	FALSE	FALSE	NA	FALSE	NA	FALSE	FALSE	FALSE	NA	NA	NA	Centrosome;Nuclear speckles	Cytosol	nucleus&cytoplasm	cytoplasm	NA
BCAS2	HNRNPA1							NA	NA	NA			BCAS2	HNRNPA1	O75934	P09651		SEC	NA			NA	FALSE		TRUE	Spliceosome, A complex,Spliceosome, E complex	FALSE	NA	FALSE	FALSE	NA	FALSE	NA	FALSE	FALSE	NA	FALSE	NA	TRUE	FALSE	TRUE	NA	47	NA	Centrosome;Nuclear speckles	Nucleoplasm	nucleus&cytoplasm	nucleus	1
BCAS2	HNRNPA2B1							NA	NA	NA			BCAS2	HNRNPA2B1	O75934	P22626		SEC	NA			NA	FALSE		TRUE	Spliceosome, A complex,Spliceosome, E complex	FALSE	NA	FALSE	FALSE	NA	FALSE	NA	FALSE	FALSE	NA	FALSE	NA	TRUE	FALSE	FALSE	NA	NA	NA	Centrosome;Nuclear speckles	Nucleoplasm	nucleus&cytoplasm	nucleus	1
BCAS2	HNRNPA3							NA	NA	NA			BCAS2	HNRNPA3	O75934	P51991		SEC	NA			NA	FALSE		TRUE	Spliceosome, A complex	FALSE	NA	FALSE	FALSE	NA	FALSE	NA	FALSE	FALSE	NA	FALSE	NA	TRUE	FALSE	FALSE	NA	NA	NA	Centrosome;Nuclear speckles	Nucleoplasm	nucleus&cytoplasm	nucleus	1
BCAS2	HSP90AA1							NA	NA	NA			BCAS2	HSP90AA1	O75934	P07900		SEC	NA			NA	FALSE		FALSE		FALSE	NA	FALSE	FALSE	NA	FALSE	NA	FALSE	FALSE	NA	FALSE	NA	FALSE	FALSE	FALSE	NA	NA	NA	Centrosome;Nuclear speckles	Cytosol	nucleus&cytoplasm	cytoplasm	1
BCAS2	HSP90AB1							NA	NA	NA			BCAS2	HSP90AB1	O75934	P08238		SEC	NA			NA	FALSE		FALSE		FALSE	NA	FALSE	FALSE	NA	FALSE	NA	FALSE	FALSE	NA	FALSE	NA	FALSE	FALSE	FALSE	NA	NA	NA	Centrosome;Nuclear speckles	Cytosol	nucleus&cytoplasm	cytoplasm	1
BCAS2	LARP1							NA	NA	NA			BCAS2	LARP1	O75934	Q6PKG0		SEC	NA			NA	FALSE		FALSE		FALSE	NA	FALSE	FALSE	NA	FALSE	NA	FALSE	FALSE	NA	FALSE	NA	FALSE	FALSE	FALSE	NA	NA	NA	Centrosome;Nuclear speckles	Cytosol;Endoplasmic reticulum;Nucleoplasm	nucleus&cytoplasm	nucleus&cytoplasm	1
BCAS2	LDHA							NA	NA	NA			BCAS2	LDHA	O75934	P00338		SEC	NA			NA	FALSE		FALSE		FALSE	NA	FALSE	FALSE	NA	TRUE	0.9	FALSE	FALSE	NA	FALSE	NA	TRUE	FALSE	FALSE	NA	NA	NA	Centrosome;Nuclear speckles	Cytosol	nucleus&cytoplasm	cytoplasm	1
BCAS2	MAGOH;MAGOHB							NA	NA	NA			BCAS2	MAGOHB	O75934	Q96A72		SEC	NA			NA	FALSE		FALSE		FALSE	NA	FALSE	FALSE	NA	FALSE	NA	FALSE	FALSE	NA	FALSE	NA	FALSE	FALSE	FALSE	NA	NA	NA	Centrosome;Nuclear speckles		nucleus&cytoplasm		1
BCAS2	MFAP1							NA	NA	NA			BCAS2	MFAP1	O75934	P55081		SEC	NA			NA	TRUE	Spliceosome	FALSE		FALSE	NA	FALSE	FALSE	NA	TRUE	4.36	FALSE	FALSE	NA	FALSE	NA	TRUE	FALSE	FALSE	NA	NA	NA	Centrosome;Nuclear speckles	Nucleoplasm	nucleus&cytoplasm	nucleus	1
BCAS2	NCBP1							NA	NA	NA			BCAS2	NCBP1	O75934	Q09161		SEC	NA			NA	TRUE	Spliceosome	TRUE	Spliceosome, A complex,Spliceosome, E complex	FALSE	NA	FALSE	FALSE	NA	FALSE	NA	FALSE	FALSE	NA	FALSE	NA	TRUE	FALSE	FALSE	NA	NA	NA	Centrosome;Nuclear speckles	Cytosol	nucleus&cytoplasm	cytoplasm	1
BCAS2	NCBP2							NA	NA	NA			BCAS2	NCBP2	O75934	P52298		SEC	NA			NA	TRUE	Spliceosome	TRUE	Spliceosome, A complex,Spliceosome, E complex	FALSE	NA	FALSE	FALSE	NA	FALSE	NA	FALSE	FALSE	NA	FALSE	NA	TRUE	FALSE	TRUE	NA	383	NA	Centrosome;Nuclear speckles	Nucleoplasm	nucleus&cytoplasm	nucleus	1
BCAS2	OGDH							NA	NA	NA			BCAS2	OGDH	O75934	Q02218		SEC	NA			NA	FALSE		FALSE		FALSE	NA	FALSE	FALSE	NA	FALSE	NA	FALSE	FALSE	NA	FALSE	NA	FALSE	FALSE	FALSE	NA	NA	NA	Centrosome;Nuclear speckles	Mitochondria	nucleus&cytoplasm	cytoplasm	NA
BCAS2	PABPC1							NA	NA	NA			BCAS2	PABPC1	O75934	P11940		SEC	NA			NA	TRUE	Spliceosome	FALSE		FALSE	NA	FALSE	FALSE	NA	FALSE	NA	FALSE	FALSE	NA	FALSE	NA	FALSE	FALSE	FALSE	NA	NA	NA	Centrosome;Nuclear speckles	Cytosol	nucleus&cytoplasm	cytoplasm	1
BCAS2	PABPC4							NA	NA	NA			BCAS2	PABPC4	O75934	Q13310		SEC	NA			NA	FALSE		FALSE		FALSE	NA	FALSE	FALSE	NA	FALSE	NA	FALSE	FALSE	NA	FALSE	NA	FALSE	FALSE	TRUE	NA	2418	NA	Centrosome;Nuclear speckles	Cytosol	nucleus&cytoplasm	cytoplasm	1
BCAS2	PABPN1							NA	NA	NA			BCAS2	PABPN1	O75934	Q86U42		SEC	NA			NA	FALSE		FALSE		FALSE	NA	FALSE	FALSE	NA	FALSE	NA	FALSE	FALSE	NA	FALSE	NA	FALSE	FALSE	TRUE	NA	1107	NA	Centrosome;Nuclear speckles	Nucleoplasm	nucleus&cytoplasm	nucleus	1
BCAS2	PAXBP1							NA	NA	NA			BCAS2	PAXBP1	O75934	Q9Y5B6		SEC	NA			NA	TRUE	Spliceosome	FALSE		FALSE	NA	FALSE	FALSE	NA	FALSE	NA	FALSE	FALSE	NA	FALSE	NA	FALSE	FALSE	FALSE	NA	NA	NA	Centrosome;Nuclear speckles	Nucleoplasm	nucleus&cytoplasm	nucleus	0
BCAS2	PHF5A							NA	NA	NA			BCAS2	PHF5A	O75934	Q7RTV0		SEC	NA			NA	FALSE		TRUE	Spliceosome, A complex,Spliceosome, E complex	FALSE	NA	FALSE	FALSE	NA	TRUE	0.46	FALSE	FALSE	NA	FALSE	NA	TRUE	FALSE	FALSE	NA	NA	NA	Centrosome;Nuclear speckles	Nucleoplasm	nucleus&cytoplasm	nucleus	1
BCAS2	POLR1C							NA	NA	NA			BCAS2	POLR1C	O75934	O15160		SEC	NA			NA	FALSE		FALSE		FALSE	NA	FALSE	FALSE	NA	FALSE	NA	FALSE	FALSE	NA	FALSE	NA	FALSE	FALSE	FALSE	NA	NA	NA	Centrosome;Nuclear speckles	Nucleoplasm	nucleus&cytoplasm	nucleus	1
BCAS2	POLR2E							NA	NA	NA			BCAS2	POLR2E	O75934	P19388		SEC	NA			NA	FALSE		FALSE		FALSE	NA	FALSE	FALSE	NA	FALSE	NA	FALSE	FALSE	NA	FALSE	NA	FALSE	FALSE	FALSE	NA	NA	NA	Centrosome;Nuclear speckles	Nucleoplasm	nucleus&cytoplasm	nucleus	1
BCAS2	PRPF19							NA	NA	NA			BCAS2	PRPF19	O75934	Q9UMS4		SEC	NA			NA	TRUE	Spliceosome,CDC5L core complex,CDC5L complex	TRUE	CDC5L core complex,CDC5L complex,PSO4 complex,PSO4-WRN complex,CDC5L-PRP19 complex,CDC5L-PRP19 core complex,Spliceosome, C complex,Spliceosome, A complex,Spliceosome, E complex	TRUE	0.94	FALSE	TRUE	0.89	FALSE	NA	TRUE	TRUE	5.1858166	TRUE	0.999999612	TRUE	FALSE	FALSE	NA	NA	NA	Centrosome;Nuclear speckles	Nuclear speckles	nucleus&cytoplasm	nucleus	1
BCAS2	PRPF40A							NA	NA	NA			BCAS2	PRPF40A	O75934	O75400		SEC	NA			NA	TRUE	Spliceosome	TRUE	Spliceosome, A complex,Spliceosome, E complex	FALSE	NA	FALSE	FALSE	NA	FALSE	NA	FALSE	FALSE	NA	FALSE	NA	TRUE	FALSE	FALSE	NA	NA	NA	Centrosome;Nuclear speckles	Nuclear speckles	nucleus&cytoplasm	nucleus	1
BCAS2	PRPF8							NA	NA	NA			BCAS2	PRPF8	O75934	Q6P2Q9		SEC	NA			NA	TRUE	Spliceosome	TRUE	Spliceosome, C complex,Spliceosome, A complex,Spliceosome, E complex	TRUE	0.636	FALSE	TRUE	0.86	FALSE	NA	FALSE	FALSE	NA	FALSE	NA	TRUE	FALSE	TRUE	NA	6062	NA	Centrosome;Nuclear speckles	Nucleoplasm	nucleus&cytoplasm	nucleus	NA
BCAS2	QARS							NA	NA	NA			BCAS2	QARS	O75934	P47897;P07814		SEC	NA			NA	FALSE		FALSE		FALSE	NA	FALSE	FALSE	NA	FALSE	NA	FALSE	FALSE	NA	FALSE	NA	FALSE	FALSE	FALSE	NA	NA	NA	Centrosome;Nuclear speckles	Cytosol	nucleus&cytoplasm	cytoplasm	1
BCAS2	RBM25							NA	NA	NA			BCAS2	RBM25	O75934	P49756		SEC	NA			NA	TRUE	Spliceosome	TRUE	Spliceosome, A complex,Spliceosome, E complex	FALSE	NA	FALSE	FALSE	NA	FALSE	NA	FALSE	FALSE	NA	FALSE	NA	TRUE	FALSE	FALSE	NA	NA	NA	Centrosome;Nuclear speckles	Nuclear speckles	nucleus&cytoplasm	nucleus	1
BCAS2	RBM8A							NA	NA	NA			BCAS2	RBM8A	O75934	Q9Y5S9		SEC	NA			NA	TRUE	Spliceosome	TRUE	Spliceosome, C complex	FALSE	NA	FALSE	FALSE	NA	FALSE	NA	FALSE	FALSE	NA	FALSE	NA	TRUE	FALSE	FALSE	NA	NA	NA	Centrosome;Nuclear speckles	Nuclear speckles	nucleus&cytoplasm	nucleus	1
BCAS2	RBMX							NA	NA	NA			BCAS2	RBMX	O75934	P38159		SEC	NA			NA	TRUE	CDC5L complex	TRUE	CDC5L complex,Spliceosome, A complex	FALSE	NA	FALSE	FALSE	NA	FALSE	NA	FALSE	FALSE	NA	FALSE	NA	TRUE	FALSE	FALSE	NA	NA	NA	Centrosome;Nuclear speckles	Nucleoplasm	nucleus&cytoplasm	nucleus	1
BCAS2	SAFB2							NA	NA	NA			BCAS2	SAFB2	O75934	Q14151		SEC	NA			NA	FALSE		FALSE		FALSE	NA	FALSE	FALSE	NA	FALSE	NA	FALSE	FALSE	NA	FALSE	NA	FALSE	FALSE	TRUE	NA	763	NA	Centrosome;Nuclear speckles	Nucleoplasm	nucleus&cytoplasm	nucleus	1
BCAS2	SF3A1							NA	NA	NA			BCAS2	SF3A1	O75934	Q15459		SEC	NA			NA	TRUE	Spliceosome	TRUE	Spliceosome, A complex,Spliceosome, E complex	FALSE	NA	FALSE	FALSE	NA	FALSE	NA	FALSE	TRUE	2.643889003	FALSE	NA	TRUE	FALSE	FALSE	NA	NA	NA	Centrosome;Nuclear speckles	Nuclear speckles	nucleus&cytoplasm	nucleus	1
BCAS2	SF3A2							NA	NA	NA			BCAS2	SF3A2	O75934	Q15428		SEC	NA			NA	TRUE	Spliceosome	TRUE	Spliceosome, A complex,Spliceosome, E complex	TRUE	0.236	FALSE	TRUE	0.63	FALSE	NA	FALSE	FALSE	NA	FALSE	NA	TRUE	FALSE	FALSE	NA	NA	NA	Centrosome;Nuclear speckles	Nucleoplasm	nucleus&cytoplasm	nucleus	1
BCAS2	SF3A3							NA	NA	NA			BCAS2	SF3A3	O75934	Q12874		SEC	NA			NA	TRUE	Spliceosome	TRUE	Spliceosome, A complex,Spliceosome, E complex	FALSE	NA	FALSE	FALSE	NA	TRUE	1.31	FALSE	FALSE	NA	FALSE	NA	TRUE	FALSE	TRUE	NA	1305	NA	Centrosome;Nuclear speckles	Nuclear speckles	nucleus&cytoplasm	nucleus	1
BCAS2	SF3B1							NA	NA	NA			BCAS2	SF3B1	O75934	O75533		SEC	NA			NA	TRUE	Spliceosome,CDC5L complex	TRUE	CDC5L complex,Spliceosome, A complex,Spliceosome, E complex	FALSE	NA	FALSE	FALSE	NA	FALSE	NA	FALSE	TRUE	2.351240572	FALSE	NA	TRUE	FALSE	TRUE	NA	17	NA	Centrosome;Nuclear speckles	Nuclear speckles	nucleus&cytoplasm	nucleus	1
BCAS2	SF3B2							NA	NA	NA			BCAS2	SF3B2	O75934	Q13435		SEC	NA			NA	TRUE	Spliceosome,CDC5L complex	TRUE	CDC5L complex,Spliceosome, A complex,Spliceosome, E complex	FALSE	NA	FALSE	FALSE	NA	FALSE	NA	FALSE	FALSE	NA	FALSE	NA	TRUE	FALSE	FALSE	NA	NA	NA	Centrosome;Nuclear speckles	Nuclear speckles	nucleus&cytoplasm	nucleus	1
BCAS2	SF3B3							NA	NA	NA			BCAS2	SF3B3	O75934	Q15393		SEC	NA			NA	TRUE	Spliceosome	TRUE	Spliceosome, A complex,Spliceosome, E complex	TRUE	0.081	FALSE	TRUE	0.49	FALSE	NA	FALSE	FALSE	NA	FALSE	NA	TRUE	FALSE	FALSE	NA	NA	NA	Centrosome;Nuclear speckles	Nucleoli;Nucleoplasm	nucleus&cytoplasm	nucleus	1
BCAS2	SF3B5							NA	NA	NA			BCAS2	SF3B5	O75934	Q9BWJ5		SEC	NA			NA	FALSE		TRUE	Spliceosome, A complex	FALSE	NA	FALSE	FALSE	NA	FALSE	NA	FALSE	FALSE	NA	FALSE	NA	TRUE	FALSE	FALSE	NA	NA	NA	Centrosome;Nuclear speckles	Nucleoplasm	nucleus&cytoplasm	nucleus	1
BCAS2	SF3B6							NA	NA	NA			BCAS2	SF3B6	O75934	Q9Y3B4		SEC	NA			NA	TRUE	Spliceosome	TRUE	Spliceosome, A complex,Spliceosome, E complex	TRUE	0.081	FALSE	TRUE	0.49	TRUE	0.42	FALSE	FALSE	NA	FALSE	NA	TRUE	FALSE	FALSE	NA	NA	NA	Centrosome;Nuclear speckles	Nucleoplasm	nucleus&cytoplasm	nucleus	1
BCAS2	SFSWAP							NA	NA	NA			BCAS2	SFSWAP	O75934	Q12872		SEC	NA			NA	FALSE		TRUE	Spliceosome, E complex	FALSE	NA	FALSE	FALSE	NA	TRUE	0.5	FALSE	FALSE	NA	FALSE	NA	TRUE	FALSE	FALSE	NA	NA	NA	Centrosome;Nuclear speckles	Nucleoplasm	nucleus&cytoplasm	nucleus	1
BCAS2	SMU1							NA	NA	NA			BCAS2	SMU1	O75934	Q2TAY7		SEC	NA			NA	TRUE	Spliceosome	FALSE		FALSE	NA	FALSE	FALSE	NA	FALSE	NA	FALSE	FALSE	NA	FALSE	NA	FALSE	FALSE	FALSE	NA	NA	NA	Centrosome;Nuclear speckles	Vesicles	nucleus&cytoplasm	secretory	1
BCAS2	SNRNP200							NA	NA	NA			BCAS2	SNRNP200	O75934	O75643		SEC	NA			NA	TRUE	Spliceosome	TRUE	Spliceosome, C complex,Spliceosome, A complex,Spliceosome, E complex	TRUE	0.081	FALSE	TRUE	0.49	FALSE	NA	FALSE	FALSE	NA	FALSE	NA	TRUE	FALSE	FALSE	NA	NA	NA	Centrosome;Nuclear speckles	Nucleoplasm	nucleus&cytoplasm	nucleus	NA
BCAS2	SNRNP70							NA	NA	NA			BCAS2	SNRNP70	O75934	P08621		SEC	NA			NA	TRUE	Spliceosome	TRUE	Spliceosome, A complex,Spliceosome, E complex	FALSE	NA	FALSE	FALSE	NA	FALSE	NA	FALSE	FALSE	NA	FALSE	NA	TRUE	FALSE	FALSE	NA	NA	NA	Centrosome;Nuclear speckles	Nucleoplasm	nucleus&cytoplasm	nucleus	1
BCAS2	SNRPA							NA	NA	NA			BCAS2	SNRPA	O75934	P09012		SEC	NA			NA	TRUE	Spliceosome,CDC5L complex	TRUE	CDC5L complex,Spliceosome, A complex,Spliceosome, E complex	FALSE	NA	FALSE	FALSE	NA	TRUE	4.55	FALSE	TRUE	2.489369768	FALSE	NA	TRUE	FALSE	FALSE	NA	NA	NA	Centrosome;Nuclear speckles	Nucleoplasm	nucleus&cytoplasm	nucleus	1
BCAS2	SNRPA1							NA	NA	NA			BCAS2	SNRPA1	O75934	P09661		SEC	NA			NA	TRUE	Spliceosome,CDC5L complex	TRUE	CDC5L complex,Spliceosome, C complex,Spliceosome, A complex,Spliceosome, E complex	FALSE	NA	FALSE	FALSE	NA	FALSE	NA	FALSE	FALSE	NA	FALSE	NA	TRUE	FALSE	FALSE	NA	NA	NA	Centrosome;Nuclear speckles	Nucleoplasm	nucleus&cytoplasm	nucleus	1
BCAS2	SNRPB							NA	NA	NA			BCAS2	SNRPB	O75934	P14678		SEC	NA			NA	TRUE	Spliceosome	TRUE	Spliceosome, C complex,Spliceosome, A complex,Spliceosome, E complex	FALSE	NA	FALSE	FALSE	NA	FALSE	NA	FALSE	TRUE	2.434489315	FALSE	NA	TRUE	FALSE	FALSE	NA	NA	NA	Centrosome;Nuclear speckles	Nucleoplasm	nucleus&cytoplasm	nucleus	1
BCAS2	SNRPD1							NA	NA	NA			BCAS2	SNRPD1	O75934	P62314		SEC	NA			NA	TRUE	Spliceosome,CDC5L complex	TRUE	CDC5L complex,Spliceosome, C complex,Spliceosome, A complex,Spliceosome, E complex	TRUE	0.081	FALSE	TRUE	0.49	TRUE	0.71	FALSE	FALSE	NA	FALSE	NA	TRUE	FALSE	FALSE	NA	NA	NA	Centrosome;Nuclear speckles		nucleus&cytoplasm		1
BCAS2	SNRPD2							NA	NA	NA			BCAS2	SNRPD2	O75934	P62316		SEC	NA			NA	TRUE	Spliceosome,CDC5L complex	TRUE	CDC5L complex,Spliceosome, C complex,Spliceosome, A complex,Spliceosome, E complex	FALSE	NA	FALSE	FALSE	NA	FALSE	NA	FALSE	FALSE	NA	FALSE	NA	TRUE	FALSE	FALSE	NA	NA	NA	Centrosome;Nuclear speckles	Cytosol	nucleus&cytoplasm	cytoplasm	1
BCAS2	SNRPD3							NA	NA	NA			BCAS2	SNRPD3	O75934	P62318		SEC	NA			NA	TRUE	Spliceosome,CDC5L complex	TRUE	CDC5L complex,Spliceosome, C complex,Spliceosome, A complex,Spliceosome, E complex	FALSE	NA	FALSE	FALSE	NA	FALSE	NA	FALSE	FALSE	NA	FALSE	NA	TRUE	FALSE	FALSE	NA	NA	NA	Centrosome;Nuclear speckles	Nucleoplasm	nucleus&cytoplasm	nucleus	1
BCAS2	SNRPE							NA	NA	NA			BCAS2	SNRPE	O75934	P62304		SEC	NA			NA	TRUE	Spliceosome	TRUE	Spliceosome, C complex,Spliceosome, A complex,Spliceosome, E complex	FALSE	NA	FALSE	FALSE	NA	FALSE	NA	FALSE	FALSE	NA	FALSE	NA	TRUE	FALSE	FALSE	NA	NA	NA	Centrosome;Nuclear speckles		nucleus&cytoplasm		1
BCAS2	SNRPF							NA	NA	NA			BCAS2	SNRPF	O75934	P62306		SEC	NA			NA	TRUE	Spliceosome	TRUE	Spliceosome, C complex,Spliceosome, A complex,Spliceosome, E complex	FALSE	NA	FALSE	FALSE	NA	TRUE	5.7	FALSE	TRUE	1.9759015	FALSE	NA	TRUE	FALSE	FALSE	NA	NA	NA	Centrosome;Nuclear speckles		nucleus&cytoplasm		1
BCAS2	SNRPG							NA	NA	NA			BCAS2	SNRPG	O75934	P62308		SEC	NA			NA	TRUE	Spliceosome	TRUE	Spliceosome, C complex,Spliceosome, A complex,Spliceosome, E complex	FALSE	NA	FALSE	FALSE	NA	FALSE	NA	FALSE	FALSE	NA	FALSE	NA	TRUE	FALSE	FALSE	NA	NA	NA	Centrosome;Nuclear speckles	Nucleoplasm	nucleus&cytoplasm	nucleus	1
BCAS2	SNW1							NA	NA	NA			BCAS2	SNW1	O75934	Q13573		SEC	NA			NA	TRUE	Spliceosome	TRUE	Spliceosome, C complex	TRUE	0.236	FALSE	TRUE	0.72	TRUE	7.52	FALSE	FALSE	NA	TRUE	0.997963885	TRUE	FALSE	FALSE	NA	NA	NA	Centrosome;Nuclear speckles	Nucleoplasm	nucleus&cytoplasm	nucleus	1
BCAS2	SON							NA	NA	NA			BCAS2	SON	O75934	P18583		SEC	NA			NA	FALSE		FALSE		FALSE	NA	FALSE	FALSE	NA	FALSE	NA	FALSE	FALSE	NA	FALSE	NA	FALSE	FALSE	FALSE	NA	NA	NA	Centrosome;Nuclear speckles	Nuclear speckles	nucleus&cytoplasm	nucleus	1
BCAS2	SRRM2							NA	NA	NA			BCAS2	SRRM2	O75934	Q9UQ35		SEC	NA			NA	TRUE	Spliceosome	TRUE	Spliceosome, C complex,Spliceosome, A complex,Spliceosome, E complex	TRUE	0.126	FALSE	TRUE	0.63	FALSE	NA	FALSE	FALSE	NA	FALSE	NA	TRUE	FALSE	FALSE	NA	NA	NA	Centrosome;Nuclear speckles	Nuclear speckles	nucleus&cytoplasm	nucleus	1
BCAS2	SRRT							NA	NA	NA			BCAS2	SRRT	O75934	Q9BXP5		SEC	NA			NA	TRUE	Spliceosome	TRUE	Spliceosome, A complex,Spliceosome, E complex	FALSE	NA	FALSE	FALSE	NA	FALSE	NA	FALSE	FALSE	NA	FALSE	NA	TRUE	FALSE	FALSE	NA	NA	NA	Centrosome;Nuclear speckles	Nucleoplasm	nucleus&cytoplasm	nucleus	1
BCAS2	SRSF1							NA	NA	NA			BCAS2	SRSF1	O75934	Q07955		SEC	NA			NA	TRUE	Spliceosome,CDC5L complex	TRUE	CDC5L complex,Spliceosome, A complex,Spliceosome, E complex	FALSE	NA	FALSE	FALSE	NA	FALSE	NA	FALSE	FALSE	NA	FALSE	NA	TRUE	FALSE	TRUE	NA	1205	NA	Centrosome;Nuclear speckles	Nucleoplasm	nucleus&cytoplasm	nucleus	1
BCAS2	SRSF3							NA	NA	NA			BCAS2	SRSF3	O75934	P84103		SEC	NA			NA	TRUE	Spliceosome	TRUE	Spliceosome, A complex,Spliceosome, E complex	FALSE	NA	FALSE	FALSE	NA	FALSE	NA	FALSE	FALSE	NA	FALSE	NA	TRUE	FALSE	FALSE	NA	NA	NA	Centrosome;Nuclear speckles	Nucleoplasm	nucleus&cytoplasm	nucleus	1
BCAS2	SRSF4							NA	NA	NA			BCAS2	SRSF4	O75934	Q08170		SEC	NA			NA	TRUE	Spliceosome	TRUE	Spliceosome, A complex,Spliceosome, E complex	FALSE	NA	FALSE	FALSE	NA	FALSE	NA	FALSE	FALSE	NA	FALSE	NA	TRUE	FALSE	FALSE	NA	NA	NA	Centrosome;Nuclear speckles	Nuclear speckles	nucleus&cytoplasm	nucleus	1
BCAS2	TAF15							NA	NA	NA			BCAS2	TAF15	O75934	Q92804;Q16514		SEC	NA			NA	FALSE		FALSE		FALSE	NA	FALSE	FALSE	NA	FALSE	NA	FALSE	FALSE	NA	FALSE	NA	FALSE	FALSE	TRUE	NA	445	NA	Centrosome;Nuclear speckles	Nucleoplasm	nucleus&cytoplasm	nucleus	1
BCAS2	TRA2A							NA	NA	NA			BCAS2	TRA2A	O75934	Q13595		SEC	NA			NA	FALSE		FALSE		FALSE	NA	FALSE	FALSE	NA	FALSE	NA	FALSE	FALSE	NA	FALSE	NA	FALSE	FALSE	TRUE	NA	566	NA	Centrosome;Nuclear speckles	Nucleoli	nucleus&cytoplasm	nucleus	1
BCAS2	U2SURP							NA	NA	NA			BCAS2	U2SURP	O75934	O15042		SEC	NA			NA	TRUE	Spliceosome	TRUE	Spliceosome, A complex,Spliceosome, E complex	FALSE	NA	FALSE	FALSE	NA	FALSE	NA	FALSE	FALSE	NA	FALSE	NA	TRUE	FALSE	FALSE	NA	NA	NA	Centrosome;Nuclear speckles	Nucleoplasm	nucleus&cytoplasm	nucleus	NA
BCAS2	ZCCHC3							NA	NA	NA			BCAS2	ZCCHC3	O75934	Q9NUD5		SEC	NA			NA	FALSE		FALSE		FALSE	NA	FALSE	FALSE	NA	FALSE	NA	FALSE	FALSE	NA	FALSE	NA	FALSE	FALSE	FALSE	NA	NA	NA	Centrosome;Nuclear speckles	Vesicles	nucleus&cytoplasm	secretory	1
BOP1	BRIX1							NA	NA	NA			BOP1	BRIX1	Q14137	Q8TDN6		SEC	NA			NA	FALSE		FALSE		FALSE	NA	FALSE	FALSE	NA	FALSE	NA	FALSE	FALSE	NA	FALSE	NA	FALSE	FALSE	FALSE	NA	NA	NA	Nucleoli	Nucleoli	nucleus	nucleus	1
BOP1	C14orf166							NA	NA	NA			BOP1	C14orf166	Q14137	Q9Y224		SEC	NA			NA	FALSE		FALSE		FALSE	NA	FALSE	FALSE	NA	FALSE	NA	FALSE	FALSE	NA	FALSE	NA	FALSE	FALSE	FALSE	NA	NA	NA	Nucleoli		nucleus		1
BOP1	C8orf33							NA	NA	NA			BOP1	C8orf33	Q14137	Q9H7E9		SEC	NA			NA	FALSE		FALSE		FALSE	NA	FALSE	FALSE	NA	FALSE	NA	FALSE	FALSE	NA	FALSE	NA	FALSE	FALSE	FALSE	NA	NA	NA	Nucleoli	Nucleoplasm;Plasma membrane	nucleus	nucleus	1
BOP1	CHTOP							NA	NA	NA			BOP1	CHTOP	Q14137	Q9Y3Y2		SEC	NA			NA	FALSE		FALSE		FALSE	NA	FALSE	FALSE	NA	FALSE	NA	FALSE	FALSE	NA	FALSE	NA	FALSE	FALSE	FALSE	NA	NA	NA	Nucleoli	Nuclear speckles	nucleus	nucleus	1
BOP1	DDX21							NA	NA	NA			BOP1	DDX21	Q14137	Q9NR30;Q9NY93		SEC	NA			NA	FALSE		FALSE		FALSE	NA	FALSE	FALSE	NA	FALSE	NA	FALSE	FALSE	NA	FALSE	NA	FALSE	FALSE	TRUE	NA	57	NA	Nucleoli	Nucleoli	nucleus	nucleus	1
BOP1	DDX24							NA	NA	NA			BOP1	DDX24	Q14137	Q9GZR7		SEC	NA			NA	FALSE		FALSE		FALSE	NA	FALSE	FALSE	NA	FALSE	NA	FALSE	FALSE	NA	FALSE	NA	FALSE	FALSE	TRUE	NA	1970	NA	Nucleoli	Cytosol;Nucleoli	nucleus	nucleus&cytoplasm	1
BOP1	DDX27							NA	NA	NA			BOP1	DDX27	Q14137	Q96GQ7		SEC	NA			NA	TRUE	DDX27-PeBoW complex	TRUE	DDX27-PeBoW complex	TRUE	0.376	FALSE	TRUE	0.7	FALSE	NA	FALSE	FALSE	NA	FALSE	NA	TRUE	FALSE	FALSE	NA	NA	NA	Nucleoli	Nucleoli	nucleus	nucleus	1
BOP1	DDX39B							NA	NA	NA			BOP1	DDX39B	Q14137	Q13838		SEC	NA			NA	FALSE		FALSE		FALSE	NA	FALSE	FALSE	NA	FALSE	NA	FALSE	FALSE	NA	FALSE	NA	FALSE	FALSE	FALSE	NA	NA	NA	Nucleoli	Nuclear speckles	nucleus	nucleus	1
BOP1	DDX50							NA	NA	NA			BOP1	DDX50	Q14137	Q9BQ39		SEC	NA			NA	FALSE		FALSE		FALSE	NA	FALSE	FALSE	NA	FALSE	NA	FALSE	FALSE	NA	FALSE	NA	FALSE	FALSE	FALSE	NA	NA	NA	Nucleoli	Nucleoli	nucleus	nucleus	1
BOP1	DDX54							NA	NA	NA			BOP1	DDX54	Q14137	Q8TDD1		SEC	NA			NA	FALSE		FALSE		FALSE	NA	FALSE	FALSE	NA	FALSE	NA	FALSE	FALSE	NA	FALSE	NA	FALSE	FALSE	FALSE	NA	NA	NA	Nucleoli	Golgi apparatus;Nucleoli;Nucleoplasm	nucleus	nucleus	1
BOP1	DHX30							NA	NA	NA			BOP1	DHX30	Q14137	Q7L2E3		SEC	NA			NA	FALSE		FALSE		FALSE	NA	FALSE	FALSE	NA	FALSE	NA	FALSE	FALSE	NA	FALSE	NA	FALSE	FALSE	TRUE	NA	349	NA	Nucleoli	Mitochondria	nucleus	cytoplasm	1
BOP1	DHX9							NA	NA	NA			BOP1	DHX9	Q14137	Q08211		SEC	NA			NA	FALSE		FALSE		FALSE	NA	FALSE	FALSE	NA	FALSE	NA	FALSE	FALSE	NA	FALSE	NA	FALSE	FALSE	FALSE	NA	NA	NA	Nucleoli	Nucleoplasm	nucleus	nucleus	1
BOP1	DLAT							NA	NA	NA			BOP1	DLAT	Q14137	P10515		SEC	NA			NA	FALSE		FALSE		FALSE	NA	FALSE	FALSE	NA	FALSE	NA	FALSE	FALSE	NA	FALSE	NA	FALSE	FALSE	FALSE	NA	NA	NA	Nucleoli	Mitochondria	nucleus	cytoplasm	1
BOP1	DLST							NA	NA	NA			BOP1	DLST	Q14137	P36957		SEC	NA			NA	FALSE		FALSE		FALSE	NA	FALSE	FALSE	NA	FALSE	NA	FALSE	FALSE	NA	FALSE	NA	FALSE	FALSE	FALSE	NA	NA	NA	Nucleoli		nucleus		1
BOP1	EBNA1BP2							NA	NA	NA			BOP1	EBNA1BP2	Q14137	Q99848		SEC	NA			NA	FALSE		FALSE		FALSE	NA	FALSE	FALSE	NA	FALSE	NA	FALSE	FALSE	NA	FALSE	NA	FALSE	FALSE	FALSE	NA	NA	NA	Nucleoli	Nucleoli	nucleus	nucleus	1
BOP1	EIF6							NA	NA	NA			BOP1	EIF6	Q14137	P56537		SEC	NA			NA	FALSE		FALSE		FALSE	NA	FALSE	FALSE	NA	FALSE	NA	FALSE	FALSE	NA	FALSE	NA	FALSE	FALSE	FALSE	NA	NA	NA	Nucleoli	Nucleoplasm	nucleus	nucleus	1
BOP1	EXOSC10							NA	NA	NA			BOP1	EXOSC10	Q14137	Q01780		SEC	NA			NA	FALSE		FALSE		FALSE	NA	FALSE	FALSE	NA	FALSE	NA	FALSE	FALSE	NA	FALSE	NA	FALSE	FALSE	FALSE	NA	NA	NA	Nucleoli	Nucleoli	nucleus	nucleus	1
BOP1	EXOSC3							NA	NA	NA			BOP1	EXOSC3	Q14137	Q9NQT5		SEC	NA			NA	FALSE		FALSE		FALSE	NA	FALSE	FALSE	NA	FALSE	NA	FALSE	FALSE	NA	FALSE	NA	FALSE	FALSE	FALSE	NA	NA	NA	Nucleoli	Nucleoplasm	nucleus	nucleus	1
BOP1	GNL2							NA	NA	NA			BOP1	GNL2	Q14137	Q13823		SEC	NA			NA	FALSE		FALSE		FALSE	NA	FALSE	FALSE	NA	FALSE	NA	FALSE	FALSE	NA	FALSE	NA	FALSE	FALSE	FALSE	NA	NA	NA	Nucleoli	Nucleoli	nucleus	nucleus	1
BOP1	GNL3							NA	NA	NA			BOP1	GNL3	Q14137	Q9BVP2		SEC	NA			NA	FALSE		FALSE		TRUE	0.081	FALSE	TRUE	0.49	FALSE	NA	FALSE	FALSE	NA	FALSE	NA	TRUE	FALSE	TRUE	NA	29	NA	Nucleoli	Nucleoli	nucleus	nucleus	1
BOP1	GTPBP4							NA	NA	NA			BOP1	GTPBP4	Q14137	Q9BZE4		SEC	NA			NA	FALSE		FALSE		FALSE	NA	FALSE	FALSE	NA	FALSE	NA	FALSE	FALSE	NA	FALSE	NA	FALSE	FALSE	FALSE	NA	NA	NA	Nucleoli	Nucleoli	nucleus	nucleus	1
BOP1	H1FX							NA	NA	NA			BOP1	H1FX	Q14137	Q92522		SEC	NA			NA	FALSE		FALSE		FALSE	NA	FALSE	FALSE	NA	FALSE	NA	FALSE	FALSE	NA	FALSE	NA	FALSE	FALSE	FALSE	NA	NA	NA	Nucleoli	Nucleoli;Nucleoplasm	nucleus	nucleus	1
BOP1	HP1BP3							NA	NA	NA			BOP1	HP1BP3	Q14137	Q5SSJ5		SEC	NA			NA	FALSE		FALSE		FALSE	NA	FALSE	FALSE	NA	FALSE	NA	FALSE	FALSE	NA	FALSE	NA	FALSE	FALSE	FALSE	NA	NA	NA	Nucleoli	Nuclear speckles	nucleus	nucleus	1
BOP1	KRR1							NA	NA	NA			BOP1	KRR1	Q14137	Q13601		SEC	NA			NA	FALSE		FALSE		FALSE	NA	FALSE	FALSE	NA	FALSE	NA	FALSE	FALSE	NA	TRUE	0.980692362	TRUE	FALSE	FALSE	NA	NA	NA	Nucleoli	Nucleoli	nucleus	nucleus	1
BOP1	LARP1							NA	NA	NA			BOP1	LARP1	Q14137	Q6PKG0		SEC	NA			NA	FALSE		FALSE		FALSE	NA	FALSE	FALSE	NA	FALSE	NA	FALSE	FALSE	NA	FALSE	NA	FALSE	FALSE	FALSE	NA	NA	NA	Nucleoli	Cytosol;Endoplasmic reticulum;Nucleoplasm	nucleus	nucleus&cytoplasm	1
BOP1	LLPH							NA	NA	NA			BOP1	LLPH	Q14137	Q9BRT6		SEC	NA			NA	FALSE		FALSE		FALSE	NA	FALSE	FALSE	NA	FALSE	NA	FALSE	FALSE	NA	FALSE	NA	FALSE	FALSE	FALSE	NA	NA	NA	Nucleoli	Nucleoli	nucleus	nucleus	1
BOP1	LTV1							NA	NA	NA			BOP1	LTV1	Q14137	Q96GA3		SEC	NA			NA	FALSE		FALSE		FALSE	NA	FALSE	FALSE	NA	FALSE	NA	FALSE	FALSE	NA	FALSE	NA	FALSE	FALSE	FALSE	NA	NA	NA	Nucleoli	Cytosol	nucleus	cytoplasm	1
BOP1	LYAR							NA	NA	NA			BOP1	LYAR	Q14137	Q9NX58		SEC	NA			NA	FALSE		FALSE		FALSE	NA	FALSE	FALSE	NA	FALSE	NA	FALSE	FALSE	NA	FALSE	NA	FALSE	FALSE	FALSE	NA	NA	NA	Nucleoli	Nucleoli	nucleus	nucleus	1
BOP1	MRPL24							NA	NA	NA			BOP1	MRPL24	Q14137	Q96A35		SEC	NA			NA	FALSE		FALSE		FALSE	NA	FALSE	FALSE	NA	FALSE	NA	FALSE	FALSE	NA	FALSE	NA	FALSE	FALSE	FALSE	NA	NA	NA	Nucleoli		nucleus		1
BOP1	MRPS22							NA	NA	NA			BOP1	MRPS22	Q14137	P82650		SEC	NA			NA	FALSE		FALSE		FALSE	NA	FALSE	FALSE	NA	FALSE	NA	FALSE	FALSE	NA	FALSE	NA	FALSE	FALSE	FALSE	NA	NA	NA	Nucleoli	Mitochondria	nucleus	cytoplasm	1
BOP1	NAP1L1							NA	NA	NA			BOP1	NAP1L1	Q14137	P55209		SEC	NA			NA	FALSE		FALSE		FALSE	NA	FALSE	FALSE	NA	FALSE	NA	FALSE	FALSE	NA	FALSE	NA	FALSE	FALSE	FALSE	NA	NA	NA	Nucleoli	Microtubules	nucleus	cytoplasm	1
BOP1	NOC3L							NA	NA	NA			BOP1	NOC3L	Q14137	Q8WTT2		SEC	NA			NA	FALSE		FALSE		FALSE	NA	FALSE	FALSE	NA	FALSE	NA	FALSE	FALSE	NA	FALSE	NA	FALSE	FALSE	FALSE	NA	NA	NA	Nucleoli	Nucleoli	nucleus	nucleus	1
BOP1	NOL6							NA	NA	NA			BOP1	NOL6	Q14137	Q9H6R4		SEC	NA			NA	FALSE		FALSE		FALSE	NA	FALSE	FALSE	NA	FALSE	NA	FALSE	FALSE	NA	FALSE	NA	FALSE	FALSE	FALSE	NA	NA	NA	Nucleoli	Nucleoli	nucleus	nucleus	1
BOP1	NOM1							NA	NA	NA			BOP1	NOM1	Q14137	Q5C9Z4		SEC	NA			NA	FALSE		FALSE		FALSE	NA	FALSE	FALSE	NA	FALSE	NA	FALSE	FALSE	NA	FALSE	NA	FALSE	FALSE	FALSE	NA	NA	NA	Nucleoli	Nucleoli	nucleus	nucleus	1
BOP1	NOP2							NA	NA	NA			BOP1	NOP2	Q14137	P46087		SEC	NA			NA	FALSE		FALSE		TRUE	0.081	FALSE	TRUE	0.56	FALSE	NA	FALSE	FALSE	NA	FALSE	NA	TRUE	FALSE	FALSE	NA	NA	NA	Nucleoli	Nucleoli	nucleus	nucleus	1
BOP1	NPM1							NA	NA	NA			BOP1	NPM1	Q14137	P06748		SEC	NA			NA	FALSE		FALSE		TRUE	0.126	FALSE	TRUE	0.55	FALSE	NA	FALSE	TRUE	3.476566259	FALSE	NA	TRUE	FALSE	TRUE	NA	34	NA	Nucleoli	Nucleoli	nucleus	nucleus	1
BOP1	OGDH							NA	NA	NA			BOP1	OGDH	Q14137	Q02218		SEC	NA			NA	FALSE		FALSE		FALSE	NA	FALSE	FALSE	NA	FALSE	NA	FALSE	FALSE	NA	FALSE	NA	FALSE	FALSE	FALSE	NA	NA	NA	Nucleoli	Mitochondria	nucleus	cytoplasm	NA
BOP1	PABPC4							NA	NA	NA			BOP1	PABPC4	Q14137	Q13310		SEC	NA			NA	FALSE		FALSE		FALSE	NA	FALSE	FALSE	NA	FALSE	NA	FALSE	FALSE	NA	FALSE	NA	FALSE	FALSE	TRUE	NA	2418	NA	Nucleoli	Cytosol	nucleus	cytoplasm	1
BOP1	POP1							NA	NA	NA			BOP1	POP1	Q14137	Q99575		SEC	NA			NA	FALSE		FALSE		FALSE	NA	FALSE	FALSE	NA	FALSE	NA	FALSE	FALSE	NA	FALSE	NA	FALSE	FALSE	FALSE	NA	NA	NA	Nucleoli	Nucleoli	nucleus	nucleus	1
BOP1	PPAN-P2RY11;PPAN							NA	NA	NA			BOP1	PPAN-P2RY11	Q14137	A0A0A6YYI3		SEC	NA			NA	FALSE		FALSE		FALSE	NA	FALSE	FALSE	NA	FALSE	NA	FALSE	FALSE	NA	FALSE	NA	FALSE	FALSE	FALSE	NA	NA	NA	Nucleoli		nucleus		NA
BOP1	PWP1							NA	NA	NA			BOP1	PWP1	Q14137	Q13610		SEC	NA			NA	FALSE		FALSE		FALSE	NA	FALSE	FALSE	NA	FALSE	NA	FALSE	FALSE	NA	FALSE	NA	FALSE	FALSE	FALSE	NA	NA	NA	Nucleoli	Nucleoli	nucleus	nucleus	0
BOP1	RBM28							NA	NA	NA			BOP1	RBM28	Q14137	Q9NW13		SEC	NA			NA	FALSE		FALSE		FALSE	NA	FALSE	FALSE	NA	FALSE	NA	FALSE	FALSE	NA	FALSE	NA	FALSE	FALSE	FALSE	NA	NA	NA	Nucleoli	Nucleoli	nucleus	nucleus	1
BOP1	RBM34							NA	NA	NA			BOP1	RBM34	Q14137	P42696		SEC	NA			NA	FALSE		FALSE		FALSE	NA	FALSE	FALSE	NA	FALSE	NA	FALSE	FALSE	NA	FALSE	NA	FALSE	FALSE	FALSE	NA	NA	NA	Nucleoli	Nucleoli	nucleus	nucleus	1
BOP1	RECQL5							NA	NA	NA			BOP1	RECQL5	Q14137	O94762		SEC	NA			NA	FALSE		FALSE		FALSE	NA	FALSE	FALSE	NA	FALSE	NA	FALSE	FALSE	NA	FALSE	NA	FALSE	FALSE	FALSE	NA	NA	NA	Nucleoli	Nucleoplasm	nucleus	nucleus	1
BOP1	RPL10							NA	NA	NA			BOP1	RPL10	Q14137	P27635		SEC	NA			NA	FALSE		FALSE		FALSE	NA	FALSE	FALSE	NA	FALSE	NA	FALSE	FALSE	NA	FALSE	NA	FALSE	FALSE	FALSE	NA	NA	NA	Nucleoli	Cytosol;Endoplasmic reticulum	nucleus	cytoplasm	1
BOP1	RPL10A							NA	NA	NA			BOP1	RPL10A	Q14137	P62906		SEC	NA			NA	FALSE		FALSE		FALSE	NA	FALSE	FALSE	NA	FALSE	NA	FALSE	FALSE	NA	FALSE	NA	FALSE	FALSE	FALSE	NA	NA	NA	Nucleoli	Cytosol;Endoplasmic reticulum	nucleus	cytoplasm	1
BOP1	RPL11							NA	NA	NA			BOP1	RPL11	Q14137	P62913		SEC	NA			NA	FALSE		FALSE		FALSE	NA	FALSE	FALSE	NA	FALSE	NA	FALSE	FALSE	NA	FALSE	NA	FALSE	FALSE	FALSE	NA	NA	NA	Nucleoli	Vesicles	nucleus	secretory	1
BOP1	RPL12							NA	NA	NA			BOP1	RPL12	Q14137	P30050		SEC	NA			NA	FALSE		FALSE		FALSE	NA	FALSE	FALSE	NA	FALSE	NA	FALSE	FALSE	NA	FALSE	NA	FALSE	FALSE	FALSE	NA	NA	NA	Nucleoli	Golgi apparatus	nucleus	secretory	1
BOP1	RPL13							NA	NA	NA			BOP1	RPL13	Q14137	P26373		SEC	NA			NA	FALSE		FALSE		FALSE	NA	FALSE	FALSE	NA	FALSE	NA	FALSE	FALSE	NA	TRUE	0.866721783	TRUE	FALSE	FALSE	NA	NA	NA	Nucleoli	Cytosol;Endoplasmic reticulum;Nucleoli	nucleus	nucleus&cytoplasm	1
BOP1	RPL13A							NA	NA	NA			BOP1	RPL13A	Q14137	P40429		SEC	NA			NA	FALSE		FALSE		FALSE	NA	FALSE	FALSE	NA	FALSE	NA	FALSE	FALSE	NA	FALSE	NA	FALSE	FALSE	FALSE	NA	NA	NA	Nucleoli	Cytosol;Nucleoli	nucleus	nucleus&cytoplasm	1
BOP1	RPL15							NA	NA	NA			BOP1	RPL15	Q14137	P61313		SEC	NA			NA	FALSE		FALSE		FALSE	NA	FALSE	FALSE	NA	FALSE	NA	FALSE	FALSE	NA	FALSE	NA	FALSE	FALSE	FALSE	NA	NA	NA	Nucleoli		nucleus		1
BOP1	RPL17;RPL17-C18orf32;RPL17;RPL17;RPL17							NA	NA	NA			BOP1	RPL17-C18orf32	Q14137	A0A0A6YYL6		SEC	NA			NA	FALSE		FALSE		FALSE	NA	FALSE	FALSE	NA	FALSE	NA	FALSE	FALSE	NA	FALSE	NA	FALSE	FALSE	FALSE	NA	NA	NA	Nucleoli	Cytosol;Endoplasmic reticulum	nucleus	cytoplasm	NA
BOP1	RPL18							NA	NA	NA			BOP1	RPL18	Q14137	Q07020		SEC	NA			NA	FALSE		FALSE		FALSE	NA	FALSE	FALSE	NA	FALSE	NA	FALSE	FALSE	NA	FALSE	NA	FALSE	FALSE	FALSE	NA	NA	NA	Nucleoli	Cytosol;Endoplasmic reticulum	nucleus	cytoplasm	1
BOP1	RPL18A							NA	NA	NA			BOP1	RPL18A	Q14137	Q02543		SEC	NA			NA	FALSE		FALSE		FALSE	NA	FALSE	FALSE	NA	FALSE	NA	FALSE	FALSE	NA	FALSE	NA	FALSE	FALSE	FALSE	NA	NA	NA	Nucleoli	Cytosol;Nucleoli	nucleus	nucleus&cytoplasm	1
BOP1	RPL19							NA	NA	NA			BOP1	RPL19	Q14137	P84098		SEC	NA			NA	FALSE		FALSE		FALSE	NA	FALSE	FALSE	NA	FALSE	NA	FALSE	FALSE	NA	FALSE	NA	FALSE	FALSE	FALSE	NA	NA	NA	Nucleoli	Cytosol;Nucleoli	nucleus	nucleus&cytoplasm	1
BOP1	RPL21							NA	NA	NA			BOP1	RPL21	Q14137	P46778		SEC	NA			NA	FALSE		FALSE		FALSE	NA	FALSE	FALSE	NA	FALSE	NA	FALSE	FALSE	NA	FALSE	NA	FALSE	FALSE	FALSE	NA	NA	NA	Nucleoli	Cytosol;Endoplasmic reticulum;Nucleoli fibrillar center	nucleus	nucleus&cytoplasm	1
BOP1	RPL22							NA	NA	NA			BOP1	RPL22	Q14137	P35268		SEC	NA			NA	FALSE		FALSE		FALSE	NA	FALSE	FALSE	NA	FALSE	NA	FALSE	FALSE	NA	TRUE	0.797540593	TRUE	FALSE	FALSE	NA	NA	NA	Nucleoli	Nucleoli	nucleus	nucleus	1
BOP1	RPL23A							NA	NA	NA			BOP1	RPL23A	Q14137	P62750		SEC	NA			NA	FALSE		FALSE		FALSE	NA	FALSE	FALSE	NA	FALSE	NA	FALSE	FALSE	NA	FALSE	NA	FALSE	FALSE	FALSE	NA	NA	NA	Nucleoli	Cytosol;Endoplasmic reticulum;Nucleoli fibrillar center	nucleus	nucleus&cytoplasm	1
BOP1	RPL24							NA	NA	NA			BOP1	RPL24	Q14137	P83731		SEC	NA			NA	FALSE		FALSE		FALSE	NA	FALSE	FALSE	NA	FALSE	NA	FALSE	FALSE	NA	FALSE	NA	FALSE	FALSE	FALSE	NA	NA	NA	Nucleoli	Cytosol;Endoplasmic reticulum	nucleus	cytoplasm	1
BOP1	RPL26							NA	NA	NA			BOP1	RPL26	Q14137	P61254		SEC	NA			NA	FALSE		FALSE		FALSE	NA	FALSE	FALSE	NA	FALSE	NA	FALSE	FALSE	NA	FALSE	NA	FALSE	FALSE	FALSE	NA	NA	NA	Nucleoli	Cytosol;Endoplasmic reticulum	nucleus	cytoplasm	1
BOP1	RPL27A							NA	NA	NA			BOP1	RPL27A	Q14137	P46776		SEC	NA			NA	FALSE		FALSE		FALSE	NA	FALSE	FALSE	NA	FALSE	NA	FALSE	FALSE	NA	FALSE	NA	FALSE	FALSE	FALSE	NA	NA	NA	Nucleoli	Cytosol;Endoplasmic reticulum	nucleus	cytoplasm	1
BOP1	RPL28							NA	NA	NA			BOP1	RPL28	Q14137	P46779		SEC	NA			NA	FALSE		FALSE		FALSE	NA	FALSE	FALSE	NA	FALSE	NA	FALSE	FALSE	NA	FALSE	NA	FALSE	FALSE	FALSE	NA	NA	NA	Nucleoli	Cytosol;Endoplasmic reticulum	nucleus	cytoplasm	1
BOP1	RPL29							NA	NA	NA			BOP1	RPL29	Q14137	P47914		SEC	NA			NA	FALSE		FALSE		FALSE	NA	FALSE	FALSE	NA	FALSE	NA	FALSE	FALSE	NA	FALSE	NA	FALSE	FALSE	FALSE	NA	NA	NA	Nucleoli	Cytosol;Endoplasmic reticulum;Nucleoli	nucleus	nucleus&cytoplasm	1
BOP1	RPL3							NA	NA	NA			BOP1	RPL3	Q14137	P39023		SEC	NA			NA	FALSE		FALSE		FALSE	NA	FALSE	FALSE	NA	FALSE	NA	FALSE	FALSE	NA	TRUE	0.862820499	TRUE	FALSE	FALSE	NA	NA	NA	Nucleoli	Cytosol;Nucleoli	nucleus	nucleus&cytoplasm	1
BOP1	RPL31							NA	NA	NA			BOP1	RPL31	Q14137	P62899		SEC	NA			NA	FALSE		FALSE		FALSE	NA	FALSE	FALSE	NA	FALSE	NA	FALSE	FALSE	NA	FALSE	NA	FALSE	FALSE	FALSE	NA	NA	NA	Nucleoli		nucleus		1
BOP1	RPL32							NA	NA	NA			BOP1	RPL32	Q14137	P62910		SEC	NA			NA	FALSE		FALSE		FALSE	NA	FALSE	FALSE	NA	FALSE	NA	FALSE	FALSE	NA	FALSE	NA	FALSE	FALSE	FALSE	NA	NA	NA	Nucleoli	Cytosol;Endoplasmic reticulum	nucleus	cytoplasm	1
BOP1	RPL34							NA	NA	NA			BOP1	RPL34	Q14137	P49207		SEC	NA			NA	FALSE		FALSE		FALSE	NA	FALSE	FALSE	NA	FALSE	NA	FALSE	FALSE	NA	FALSE	NA	FALSE	FALSE	FALSE	NA	NA	NA	Nucleoli	Cytosol;Endoplasmic reticulum;Nucleoli	nucleus	nucleus&cytoplasm	1
BOP1	RPL35							NA	NA	NA			BOP1	RPL35	Q14137	P42766		SEC	NA			NA	FALSE		FALSE		FALSE	NA	FALSE	FALSE	NA	FALSE	NA	FALSE	FALSE	NA	FALSE	NA	FALSE	FALSE	FALSE	NA	NA	NA	Nucleoli	Cytosol;Endoplasmic reticulum	nucleus	cytoplasm	1
BOP1	RPL35A							NA	NA	NA			BOP1	RPL35A	Q14137	P18077		SEC	NA			NA	FALSE		FALSE		FALSE	NA	FALSE	FALSE	NA	FALSE	NA	FALSE	FALSE	NA	FALSE	NA	FALSE	FALSE	FALSE	NA	NA	NA	Nucleoli		nucleus		1
BOP1	RPL36							NA	NA	NA			BOP1	RPL36	Q14137	Q9Y3U8		SEC	NA			NA	FALSE		FALSE		FALSE	NA	FALSE	FALSE	NA	FALSE	NA	FALSE	FALSE	NA	TRUE	0.874787198	TRUE	FALSE	FALSE	NA	NA	NA	Nucleoli	Cytosol;Endoplasmic reticulum	nucleus	cytoplasm	1
BOP1	RPL36A;RPL36A-HNRNPH2							NA	NA	NA			BOP1	RPL36A	Q14137	P83881		SEC	NA			NA	FALSE		FALSE		FALSE	NA	FALSE	FALSE	NA	FALSE	NA	FALSE	FALSE	NA	FALSE	NA	FALSE	FALSE	FALSE	NA	NA	NA	Nucleoli	Cytosol;Endoplasmic reticulum	nucleus	cytoplasm	1
BOP1	RPL37A							NA	NA	NA			BOP1	RPL37A	Q14137	P61513		SEC	NA			NA	FALSE		FALSE		FALSE	NA	FALSE	FALSE	NA	FALSE	NA	FALSE	FALSE	NA	FALSE	NA	FALSE	FALSE	FALSE	NA	NA	NA	Nucleoli	Cytosol;Endoplasmic reticulum	nucleus	cytoplasm	1
BOP1	RPL4							NA	NA	NA			BOP1	RPL4	Q14137	P36578		SEC	NA			NA	FALSE		FALSE		FALSE	NA	FALSE	FALSE	NA	FALSE	NA	FALSE	FALSE	NA	FALSE	NA	FALSE	FALSE	FALSE	NA	NA	NA	Nucleoli	Cytosol;Endoplasmic reticulum	nucleus	cytoplasm	1
BOP1	RPL5							NA	NA	NA			BOP1	RPL5	Q14137	P46777		SEC	NA			NA	FALSE		FALSE		FALSE	NA	FALSE	FALSE	NA	FALSE	NA	FALSE	FALSE	NA	FALSE	NA	FALSE	FALSE	FALSE	NA	NA	NA	Nucleoli	Cytosol;Endoplasmic reticulum	nucleus	cytoplasm	1
BOP1	RPL7A							NA	NA	NA			BOP1	RPL7A	Q14137	P62424		SEC	NA			NA	FALSE		FALSE		FALSE	NA	FALSE	FALSE	NA	FALSE	NA	FALSE	FALSE	NA	FALSE	NA	FALSE	FALSE	FALSE	NA	NA	NA	Nucleoli	Nucleoli	nucleus	nucleus	1
BOP1	RPL8							NA	NA	NA			BOP1	RPL8	Q14137	P62917		SEC	NA			NA	FALSE		FALSE		FALSE	NA	FALSE	FALSE	NA	FALSE	NA	FALSE	FALSE	NA	FALSE	NA	FALSE	FALSE	FALSE	NA	NA	NA	Nucleoli	Cytosol;Endoplasmic reticulum;Nucleoli	nucleus	nucleus&cytoplasm	1
BOP1	RPL9							NA	NA	NA			BOP1	RPL9	Q14137	P32969		SEC	NA			NA	FALSE		FALSE		FALSE	NA	FALSE	FALSE	NA	FALSE	NA	FALSE	FALSE	NA	FALSE	NA	FALSE	FALSE	FALSE	NA	NA	NA	Nucleoli	Cytosol;Endoplasmic reticulum	nucleus	cytoplasm	1
BOP1	RPLP0							NA	NA	NA			BOP1	RPLP0	Q14137	P05388		SEC	NA			NA	FALSE		FALSE		FALSE	NA	FALSE	FALSE	NA	FALSE	NA	FALSE	FALSE	NA	TRUE	0.955652915	TRUE	FALSE	FALSE	NA	NA	NA	Nucleoli	Cytosol;Endoplasmic reticulum	nucleus	cytoplasm	1
BOP1	RPLP1							NA	NA	NA			BOP1	RPLP1	Q14137	P05386		SEC	NA			NA	FALSE		FALSE		FALSE	NA	FALSE	FALSE	NA	FALSE	NA	FALSE	FALSE	NA	FALSE	NA	FALSE	FALSE	FALSE	NA	NA	NA	Nucleoli	Cytosol;Endoplasmic reticulum	nucleus	cytoplasm	1
BOP1	RPLP2							NA	NA	NA			BOP1	RPLP2	Q14137	P05387		SEC	NA			NA	FALSE		FALSE		FALSE	NA	FALSE	FALSE	NA	FALSE	NA	FALSE	FALSE	NA	FALSE	NA	FALSE	FALSE	FALSE	NA	NA	NA	Nucleoli	Mitochondria	nucleus	cytoplasm	1
BOP1	RPS11							NA	NA	NA			BOP1	RPS11	Q14137	P62280		SEC	NA			NA	FALSE		FALSE		FALSE	NA	FALSE	FALSE	NA	FALSE	NA	FALSE	FALSE	NA	FALSE	NA	FALSE	FALSE	TRUE	NA	30	NA	Nucleoli	Cytosol;Endoplasmic reticulum	nucleus	cytoplasm	1
BOP1	RPS12							NA	NA	NA			BOP1	RPS12	Q14137	P25398		SEC	NA			NA	FALSE		FALSE		FALSE	NA	FALSE	FALSE	NA	FALSE	NA	FALSE	FALSE	NA	FALSE	NA	FALSE	FALSE	FALSE	NA	NA	NA	Nucleoli	Cytosol	nucleus	cytoplasm	1
BOP1	RPS13							NA	NA	NA			BOP1	RPS13	Q14137	P62277		SEC	NA			NA	FALSE		FALSE		FALSE	NA	FALSE	FALSE	NA	FALSE	NA	FALSE	FALSE	NA	FALSE	NA	FALSE	FALSE	FALSE	NA	NA	NA	Nucleoli	Endoplasmic reticulum	nucleus	secretory	1
BOP1	RPS14							NA	NA	NA			BOP1	RPS14	Q14137	P62263		SEC	NA			NA	FALSE		FALSE		FALSE	NA	FALSE	FALSE	NA	FALSE	NA	FALSE	FALSE	NA	FALSE	NA	FALSE	FALSE	FALSE	NA	NA	NA	Nucleoli	Cytosol;Endoplasmic reticulum	nucleus	cytoplasm	1
BOP1	RPS15							NA	NA	NA			BOP1	RPS15	Q14137	P62841		SEC	NA			NA	FALSE		FALSE		FALSE	NA	FALSE	FALSE	NA	FALSE	NA	FALSE	FALSE	NA	FALSE	NA	FALSE	FALSE	FALSE	NA	NA	NA	Nucleoli	Cytosol;Endoplasmic reticulum	nucleus	cytoplasm	1
BOP1	RPS15A							NA	NA	NA			BOP1	RPS15A	Q14137	P62244		SEC	NA			NA	FALSE		FALSE		FALSE	NA	FALSE	FALSE	NA	FALSE	NA	FALSE	FALSE	NA	FALSE	NA	FALSE	FALSE	FALSE	NA	NA	NA	Nucleoli		nucleus		1
BOP1	RPS16							NA	NA	NA			BOP1	RPS16	Q14137	P62249		SEC	NA			NA	FALSE		FALSE		FALSE	NA	FALSE	FALSE	NA	FALSE	NA	FALSE	FALSE	NA	FALSE	NA	FALSE	FALSE	FALSE	NA	NA	NA	Nucleoli	Cytosol;Endoplasmic reticulum	nucleus	cytoplasm	1
BOP1	RPS17							NA	NA	NA			BOP1	RPS17	Q14137	P08708		SEC	NA			NA	FALSE		FALSE		FALSE	NA	FALSE	FALSE	NA	FALSE	NA	FALSE	FALSE	NA	FALSE	NA	FALSE	FALSE	FALSE	NA	NA	NA	Nucleoli	Cytosol;Endoplasmic reticulum	nucleus	cytoplasm	1
BOP1	RPS18							NA	NA	NA			BOP1	RPS18	Q14137	P62269		SEC	NA			NA	FALSE		FALSE		FALSE	NA	FALSE	FALSE	NA	FALSE	NA	FALSE	FALSE	NA	FALSE	NA	FALSE	FALSE	FALSE	NA	NA	NA	Nucleoli	Cytosol	nucleus	cytoplasm	1
BOP1	RPS19							NA	NA	NA			BOP1	RPS19	Q14137	P39019		SEC	NA			NA	FALSE		FALSE		FALSE	NA	FALSE	FALSE	NA	FALSE	NA	FALSE	FALSE	NA	TRUE	0.771923473	TRUE	FALSE	FALSE	NA	NA	NA	Nucleoli	Nucleoplasm	nucleus	nucleus	1
BOP1	RPS2							NA	NA	NA			BOP1	RPS2	Q14137	P15880		SEC	NA			NA	FALSE		FALSE		FALSE	NA	FALSE	FALSE	NA	FALSE	NA	FALSE	FALSE	NA	FALSE	NA	FALSE	FALSE	FALSE	NA	NA	NA	Nucleoli	Cytosol;Endoplasmic reticulum	nucleus	cytoplasm	1
BOP1	RPS20							NA	NA	NA			BOP1	RPS20	Q14137	P60866		SEC	NA			NA	FALSE		FALSE		FALSE	NA	FALSE	FALSE	NA	FALSE	NA	FALSE	FALSE	NA	FALSE	NA	FALSE	FALSE	FALSE	NA	NA	NA	Nucleoli	Cytosol;Endoplasmic reticulum	nucleus	cytoplasm	1
BOP1	RPS21							NA	NA	NA			BOP1	RPS21	Q14137	P63220		SEC	NA			NA	FALSE		FALSE		FALSE	NA	FALSE	FALSE	NA	FALSE	NA	FALSE	FALSE	NA	FALSE	NA	FALSE	FALSE	FALSE	NA	NA	NA	Nucleoli	Cytosol;Endoplasmic reticulum	nucleus	cytoplasm	1
BOP1	RPS23							NA	NA	NA			BOP1	RPS23	Q14137	P62266		SEC	NA			NA	FALSE		FALSE		FALSE	NA	FALSE	FALSE	NA	FALSE	NA	FALSE	FALSE	NA	FALSE	NA	FALSE	FALSE	FALSE	NA	NA	NA	Nucleoli	Cytosol;Endoplasmic reticulum	nucleus	cytoplasm	1
BOP1	RPS25							NA	NA	NA			BOP1	RPS25	Q14137	P62851		SEC	NA			NA	FALSE		FALSE		FALSE	NA	FALSE	FALSE	NA	FALSE	NA	FALSE	FALSE	NA	FALSE	NA	FALSE	FALSE	FALSE	NA	NA	NA	Nucleoli	Cytosol;Endoplasmic reticulum	nucleus	cytoplasm	1
BOP1	RPS26							NA	NA	NA			BOP1	RPS26	Q14137	P62854		SEC	NA			NA	FALSE		FALSE		FALSE	NA	FALSE	FALSE	NA	FALSE	NA	FALSE	FALSE	NA	FALSE	NA	FALSE	FALSE	FALSE	NA	NA	NA	Nucleoli	Cytosol;Endoplasmic reticulum	nucleus	cytoplasm	1
BOP1	RPS27L							NA	NA	NA			BOP1	RPS27L	Q14137	Q71UM5		SEC	NA			NA	FALSE		FALSE		FALSE	NA	FALSE	FALSE	NA	FALSE	NA	FALSE	FALSE	NA	FALSE	NA	FALSE	FALSE	FALSE	NA	NA	NA	Nucleoli	Cytosol;Endoplasmic reticulum	nucleus	cytoplasm	1
BOP1	RPS28							NA	NA	NA			BOP1	RPS28	Q14137	P62857		SEC	NA			NA	FALSE		FALSE		FALSE	NA	FALSE	FALSE	NA	FALSE	NA	FALSE	FALSE	NA	FALSE	NA	FALSE	FALSE	FALSE	NA	NA	NA	Nucleoli	Cytosol	nucleus	cytoplasm	1
BOP1	RPS29							NA	NA	NA			BOP1	RPS29	Q14137	P62273		SEC	NA			NA	FALSE		FALSE		FALSE	NA	FALSE	FALSE	NA	FALSE	NA	FALSE	FALSE	NA	FALSE	NA	FALSE	FALSE	FALSE	NA	NA	NA	Nucleoli	Cytosol;Endoplasmic reticulum	nucleus	cytoplasm	1
BOP1	RPS3							NA	NA	NA			BOP1	RPS3	Q14137	P23396		SEC	NA			NA	FALSE		FALSE		FALSE	NA	FALSE	FALSE	NA	FALSE	NA	FALSE	FALSE	NA	FALSE	NA	FALSE	FALSE	TRUE	NA	1306	NA	Nucleoli	Cytosol;Endoplasmic reticulum	nucleus	cytoplasm	1
BOP1	RPS3A							NA	NA	NA			BOP1	RPS3A	Q14137	P61247		SEC	NA			NA	FALSE		FALSE		FALSE	NA	FALSE	FALSE	NA	FALSE	NA	FALSE	FALSE	NA	FALSE	NA	FALSE	FALSE	FALSE	NA	NA	NA	Nucleoli	Cytosol;Endoplasmic reticulum;Nucleoli	nucleus	nucleus&cytoplasm	1
BOP1	RPS4X							NA	NA	NA			BOP1	RPS4X	Q14137	P62701		SEC	NA			NA	FALSE		FALSE		FALSE	NA	FALSE	FALSE	NA	FALSE	NA	FALSE	FALSE	NA	FALSE	NA	FALSE	FALSE	FALSE	NA	NA	NA	Nucleoli		nucleus		1
BOP1	RPS5							NA	NA	NA			BOP1	RPS5	Q14137	P46782		SEC	NA			NA	FALSE		FALSE		FALSE	NA	FALSE	FALSE	NA	FALSE	NA	FALSE	FALSE	NA	FALSE	NA	FALSE	FALSE	FALSE	NA	NA	NA	Nucleoli	Cytosol;Endoplasmic reticulum	nucleus	cytoplasm	1
BOP1	RPS7							NA	NA	NA			BOP1	RPS7	Q14137	P62081		SEC	NA			NA	FALSE		FALSE		TRUE	0.081	FALSE	TRUE	0.49	FALSE	NA	FALSE	FALSE	NA	FALSE	NA	TRUE	FALSE	FALSE	NA	NA	NA	Nucleoli	Cytosol;Endoplasmic reticulum	nucleus	cytoplasm	1
BOP1	RPS8							NA	NA	NA			BOP1	RPS8	Q14137	P62241		SEC	NA			NA	FALSE		FALSE		FALSE	NA	FALSE	FALSE	NA	FALSE	NA	FALSE	FALSE	NA	FALSE	NA	FALSE	FALSE	FALSE	NA	NA	NA	Nucleoli	Cytosol;Endoplasmic reticulum	nucleus	cytoplasm	1
BOP1	RPS9							NA	NA	NA			BOP1	RPS9	Q14137	P46781		SEC	NA			NA	FALSE		FALSE		FALSE	NA	FALSE	FALSE	NA	FALSE	NA	FALSE	FALSE	NA	FALSE	NA	FALSE	FALSE	FALSE	NA	NA	NA	Nucleoli		nucleus		1
BOP1	RRP15							NA	NA	NA			BOP1	RRP15	Q14137	Q9Y3B9		SEC	NA			NA	FALSE		FALSE		FALSE	NA	FALSE	FALSE	NA	FALSE	NA	FALSE	FALSE	NA	FALSE	NA	FALSE	FALSE	FALSE	NA	NA	NA	Nucleoli	Nucleoli	nucleus	nucleus	1
BOP1	RRS1							NA	NA	NA			BOP1	RRS1	Q14137	Q15050		SEC	NA			NA	FALSE		FALSE		FALSE	NA	FALSE	FALSE	NA	FALSE	NA	FALSE	FALSE	NA	FALSE	NA	FALSE	FALSE	FALSE	NA	NA	NA	Nucleoli	Nucleoli	nucleus	nucleus	1
BOP1	RSL1D1							NA	NA	NA			BOP1	RSL1D1	Q14137	O76021		SEC	NA			NA	FALSE		FALSE		FALSE	NA	FALSE	FALSE	NA	FALSE	NA	FALSE	FALSE	NA	FALSE	NA	FALSE	FALSE	FALSE	NA	NA	NA	Nucleoli	Nucleoli	nucleus	nucleus	1
BOP1	RTCB							NA	NA	NA			BOP1	RTCB	Q14137	Q9Y3I0		SEC	NA			NA	FALSE		FALSE		FALSE	NA	FALSE	FALSE	NA	FALSE	NA	FALSE	FALSE	NA	FALSE	NA	FALSE	FALSE	FALSE	NA	NA	NA	Nucleoli	Nucleoplasm	nucleus	nucleus	1
BOP1	SENP3							NA	NA	NA			BOP1	SENP3	Q14137	Q9H4L4		SEC	NA			NA	FALSE		FALSE		TRUE	0.126	FALSE	TRUE	0.55	FALSE	NA	FALSE	FALSE	NA	FALSE	NA	TRUE	FALSE	FALSE	NA	NA	NA	Nucleoli	Nucleoli;Nucleoplasm	nucleus	nucleus	1
BOP1	SRP19							NA	NA	NA			BOP1	SRP19	Q14137	P09132		SEC	NA			NA	FALSE		FALSE		FALSE	NA	FALSE	FALSE	NA	FALSE	NA	FALSE	FALSE	NA	FALSE	NA	FALSE	FALSE	FALSE	NA	NA	NA	Nucleoli		nucleus		1
BOP1	SRP68							NA	NA	NA			BOP1	SRP68	Q14137	Q9UHB9		SEC	NA			NA	FALSE		FALSE		FALSE	NA	FALSE	FALSE	NA	FALSE	NA	FALSE	FALSE	NA	FALSE	NA	FALSE	FALSE	FALSE	NA	NA	NA	Nucleoli	Cytosol	nucleus	cytoplasm	1
BOP1	SRP72							NA	NA	NA			BOP1	SRP72	Q14137	O76094		SEC	NA			NA	FALSE		FALSE		FALSE	NA	FALSE	FALSE	NA	FALSE	NA	FALSE	FALSE	NA	FALSE	NA	FALSE	FALSE	FALSE	NA	NA	NA	Nucleoli		nucleus		1
BOP1	SRSF4							NA	NA	NA			BOP1	SRSF4	Q14137	Q08170		SEC	NA			NA	FALSE		FALSE		FALSE	NA	FALSE	FALSE	NA	FALSE	NA	FALSE	FALSE	NA	FALSE	NA	FALSE	FALSE	FALSE	NA	NA	NA	Nucleoli	Nuclear speckles	nucleus	nucleus	1
BOP1	THOC2							NA	NA	NA			BOP1	THOC2	Q14137	Q8NI27		SEC	NA			NA	FALSE		FALSE		FALSE	NA	FALSE	FALSE	NA	FALSE	NA	FALSE	FALSE	NA	FALSE	NA	FALSE	FALSE	FALSE	NA	NA	NA	Nucleoli	Nucleoplasm	nucleus	nucleus	1
BOP1	THOC3							NA	NA	NA			BOP1	THOC3	Q14137	Q96J01		SEC	NA			NA	FALSE		FALSE		FALSE	NA	FALSE	FALSE	NA	FALSE	NA	FALSE	FALSE	NA	FALSE	NA	FALSE	FALSE	FALSE	NA	NA	NA	Nucleoli	Nucleoplasm	nucleus	nucleus	1
BOP1	THOC5							NA	NA	NA			BOP1	THOC5	Q14137	Q13769		SEC	NA			NA	FALSE		FALSE		FALSE	NA	FALSE	FALSE	NA	FALSE	NA	FALSE	FALSE	NA	FALSE	NA	FALSE	FALSE	FALSE	NA	NA	NA	Nucleoli	Nucleoplasm	nucleus	nucleus	1
BOP1	THOC7							NA	NA	NA			BOP1	THOC7	Q14137	Q6I9Y2		SEC	NA			NA	FALSE		FALSE		FALSE	NA	FALSE	FALSE	NA	FALSE	NA	FALSE	FALSE	NA	FALSE	NA	FALSE	FALSE	FALSE	NA	NA	NA	Nucleoli	Cytosol;Nuclear speckles	nucleus	nucleus&cytoplasm	1
BOP1	WDR12							NA	NA	NA			BOP1	WDR12	Q14137	Q9GZL7		SEC	NA			NA	TRUE	DDX27-PeBoW complex,PeBoW complex	TRUE	DDX27-PeBoW complex,PeBoW complex	TRUE	0.905	FALSE	TRUE	0.92	FALSE	NA	FALSE	TRUE	5.815259594	FALSE	NA	TRUE	FALSE	FALSE	NA	NA	NA	Nucleoli	Cytosol;Plasma membrane	nucleus	cytoplasm	1
BOP1	WDR43							NA	NA	NA			BOP1	WDR43	Q14137	Q15061		SEC	NA			NA	FALSE		FALSE		FALSE	NA	FALSE	FALSE	NA	FALSE	NA	FALSE	FALSE	NA	FALSE	NA	FALSE	FALSE	TRUE	NA	125	NA	Nucleoli		nucleus		1
BOP1	ZNF768							NA	NA	NA			BOP1	ZNF768	Q14137	Q9H5H4		SEC	NA			NA	FALSE		FALSE		FALSE	NA	FALSE	FALSE	NA	FALSE	NA	FALSE	FALSE	NA	FALSE	NA	FALSE	FALSE	FALSE	NA	NA	NA	Nucleoli	Nucleoplasm	nucleus	nucleus	1
BRD4	C1D							NA	NA	NA			BRD4	C1D	O60885	Q13901		SEC	NA			NA	FALSE		FALSE		FALSE	NA	FALSE	FALSE	NA	FALSE	NA	FALSE	FALSE	NA	FALSE	NA	FALSE	FALSE	FALSE	NA	NA	NA	Nucleoplasm	Nucleoli;Nucleoplasm	nucleus	nucleus	1
BRD4	CAPRIN1							NA	NA	NA			BRD4	CAPRIN1	O60885	Q14444		SEC	NA			NA	FALSE		FALSE		FALSE	NA	FALSE	FALSE	NA	FALSE	NA	FALSE	FALSE	NA	FALSE	NA	FALSE	FALSE	FALSE	NA	NA	NA	Nucleoplasm	Cytosol	nucleus	cytoplasm	1
BRD4	CPSF1							NA	NA	NA			BRD4	CPSF1	O60885	Q10570		SEC	NA			NA	FALSE		FALSE		FALSE	NA	FALSE	FALSE	NA	FALSE	NA	FALSE	FALSE	NA	FALSE	NA	FALSE	FALSE	FALSE	NA	NA	NA	Nucleoplasm	Nucleoplasm	nucleus	nucleus	1
BRD4	DDX28							NA	NA	NA			BRD4	DDX28	O60885	Q9NUL7		SEC	NA			NA	FALSE		FALSE		FALSE	NA	FALSE	FALSE	NA	FALSE	NA	FALSE	FALSE	NA	FALSE	NA	FALSE	FALSE	FALSE	NA	NA	NA	Nucleoplasm	Cytosol;Mitochondria	nucleus	cytoplasm	1
BRD4	DDX50							NA	NA	NA			BRD4	DDX50	O60885	Q9BQ39		SEC	NA			NA	FALSE		FALSE		FALSE	NA	FALSE	FALSE	NA	FALSE	NA	FALSE	FALSE	NA	FALSE	NA	FALSE	FALSE	FALSE	NA	NA	NA	Nucleoplasm	Nucleoli	nucleus	nucleus	1
BRD4	DDX54							NA	NA	NA			BRD4	DDX54	O60885	Q8TDD1		SEC	NA			NA	FALSE		FALSE		FALSE	NA	FALSE	FALSE	NA	FALSE	NA	FALSE	FALSE	NA	FALSE	NA	FALSE	FALSE	FALSE	NA	NA	NA	Nucleoplasm	Golgi apparatus;Nucleoli;Nucleoplasm	nucleus	nucleus	1
BRD4	DGCR8							NA	NA	NA			BRD4	DGCR8	O60885	Q8WYQ5		SEC	NA			NA	FALSE		FALSE		FALSE	NA	FALSE	FALSE	NA	FALSE	NA	FALSE	FALSE	NA	FALSE	NA	FALSE	FALSE	TRUE	NA	620	NA	Nucleoplasm		nucleus		1
BRD4	DHX9							NA	NA	NA			BRD4	DHX9	O60885	Q08211		SEC	NA			NA	FALSE		FALSE		FALSE	NA	FALSE	FALSE	NA	FALSE	NA	FALSE	FALSE	NA	FALSE	NA	FALSE	FALSE	FALSE	NA	NA	NA	Nucleoplasm	Nucleoplasm	nucleus	nucleus	1
BRD4	FIP1L1							NA	NA	NA			BRD4	FIP1L1	O60885	Q6UN15		SEC	NA			NA	FALSE		FALSE		FALSE	NA	FALSE	FALSE	NA	FALSE	NA	FALSE	FALSE	NA	FALSE	NA	FALSE	FALSE	FALSE	NA	NA	NA	Nucleoplasm	Nucleoplasm	nucleus	nucleus	1
BRD4	G3BP1							NA	NA	NA			BRD4	G3BP1	O60885	Q13283		SEC	NA			NA	FALSE		FALSE		FALSE	NA	FALSE	FALSE	NA	FALSE	NA	FALSE	FALSE	NA	FALSE	NA	FALSE	FALSE	TRUE	NA	1481	NA	Nucleoplasm	Cytosol	nucleus	cytoplasm	1
BRD4	GEMIN4							NA	NA	NA			BRD4	GEMIN4	O60885	P57678		SEC	NA			NA	FALSE		FALSE		FALSE	NA	FALSE	FALSE	NA	FALSE	NA	FALSE	FALSE	NA	FALSE	NA	FALSE	FALSE	FALSE	NA	NA	NA	Nucleoplasm	Cytosol;Nuclear bodies	nucleus	nucleus&cytoplasm	NA
BRD4	GNL2							NA	NA	NA			BRD4	GNL2	O60885	Q13823		SEC	NA			NA	FALSE		FALSE		FALSE	NA	FALSE	FALSE	NA	FALSE	NA	FALSE	FALSE	NA	FALSE	NA	FALSE	FALSE	FALSE	NA	NA	NA	Nucleoplasm	Nucleoli	nucleus	nucleus	1
BRD4	IGF2BP1							NA	NA	NA			BRD4	IGF2BP1	O60885	Q9NZI8		SEC	NA			NA	FALSE		FALSE		FALSE	NA	FALSE	FALSE	NA	FALSE	NA	FALSE	FALSE	NA	FALSE	NA	FALSE	FALSE	TRUE	NA	2084	NA	Nucleoplasm	Cytosol	nucleus	cytoplasm	1
BRD4	IMP3							NA	NA	NA			BRD4	IMP3	O60885	O00425		SEC	NA			NA	FALSE		FALSE		FALSE	NA	FALSE	FALSE	NA	FALSE	NA	FALSE	FALSE	NA	FALSE	NA	FALSE	FALSE	FALSE	NA	NA	NA	Nucleoplasm	Nucleoli;Nucleoplasm	nucleus	nucleus	1
BRD4	INO80							NA	NA	NA			BRD4	INO80	O60885	Q9ULG1		SEC	NA			NA	FALSE		FALSE		FALSE	NA	FALSE	FALSE	NA	FALSE	NA	FALSE	FALSE	NA	FALSE	NA	FALSE	FALSE	FALSE	NA	NA	NA	Nucleoplasm	Nuclear bodies;Nucleoplasm	nucleus	nucleus	0
BRD4	KIF2C							NA	NA	NA			BRD4	KIF2C	O60885	Q99661		SEC	NA			NA	FALSE		FALSE		FALSE	NA	FALSE	FALSE	NA	FALSE	NA	FALSE	FALSE	NA	FALSE	NA	FALSE	FALSE	FALSE	NA	NA	NA	Nucleoplasm	Centrosome;Nucleoplasm	nucleus	nucleus&cytoplasm	1
BRD4	KNSTRN							NA	NA	NA			BRD4	KNSTRN	O60885	Q9Y448		SEC	NA			NA	FALSE		FALSE		FALSE	NA	FALSE	FALSE	NA	FALSE	NA	FALSE	FALSE	NA	FALSE	NA	FALSE	FALSE	FALSE	NA	NA	NA	Nucleoplasm	Centriolar satellite;Mitotic spindle	nucleus	cytoplasm	1
BRD4	LARP1							NA	NA	NA			BRD4	LARP1	O60885	Q6PKG0		SEC	NA			NA	FALSE		FALSE		FALSE	NA	FALSE	FALSE	NA	FALSE	NA	FALSE	FALSE	NA	FALSE	NA	FALSE	FALSE	FALSE	NA	NA	NA	Nucleoplasm	Cytosol;Endoplasmic reticulum;Nucleoplasm	nucleus	nucleus&cytoplasm	1
BRD4	LLPH							NA	NA	NA			BRD4	LLPH	O60885	Q9BRT6		SEC	NA			NA	FALSE		FALSE		FALSE	NA	FALSE	FALSE	NA	FALSE	NA	FALSE	FALSE	NA	FALSE	NA	FALSE	FALSE	FALSE	NA	NA	NA	Nucleoplasm	Nucleoli	nucleus	nucleus	1
BRD4	LTV1							NA	NA	NA			BRD4	LTV1	O60885	Q96GA3		SEC	NA			NA	FALSE		FALSE		FALSE	NA	FALSE	FALSE	NA	FALSE	NA	FALSE	FALSE	NA	FALSE	NA	FALSE	FALSE	FALSE	NA	NA	NA	Nucleoplasm	Cytosol	nucleus	cytoplasm	1
BRD4	LYAR							NA	NA	NA			BRD4	LYAR	O60885	Q9NX58		SEC	NA			NA	FALSE		FALSE		FALSE	NA	FALSE	FALSE	NA	FALSE	NA	FALSE	FALSE	NA	FALSE	NA	FALSE	FALSE	FALSE	NA	NA	NA	Nucleoplasm	Nucleoli	nucleus	nucleus	1
BRD4	MAP1B							NA	NA	NA			BRD4	MAP1B	O60885	P46821		SEC	NA			NA	FALSE		FALSE		FALSE	NA	FALSE	FALSE	NA	FALSE	NA	FALSE	FALSE	NA	FALSE	NA	FALSE	FALSE	FALSE	NA	NA	NA	Nucleoplasm	Cytosol	nucleus	cytoplasm	1
BRD4	MPHOSPH10							NA	NA	NA			BRD4	MPHOSPH10	O60885	O00566		SEC	NA			NA	FALSE		FALSE		FALSE	NA	FALSE	FALSE	NA	FALSE	NA	FALSE	FALSE	NA	FALSE	NA	FALSE	FALSE	FALSE	NA	NA	NA	Nucleoplasm	Nucleoli	nucleus	nucleus	1
BRD4	MRPL47							NA	NA	NA			BRD4	MRPL47	O60885	Q9HD33		SEC	NA			NA	FALSE		FALSE		FALSE	NA	FALSE	FALSE	NA	FALSE	NA	FALSE	FALSE	NA	FALSE	NA	FALSE	FALSE	FALSE	NA	NA	NA	Nucleoplasm	Mitochondria	nucleus	cytoplasm	1
BRD4	MRPS22							NA	NA	NA			BRD4	MRPS22	O60885	P82650		SEC	NA			NA	FALSE		FALSE		FALSE	NA	FALSE	FALSE	NA	FALSE	NA	FALSE	FALSE	NA	FALSE	NA	FALSE	FALSE	FALSE	NA	NA	NA	Nucleoplasm	Mitochondria	nucleus	cytoplasm	1
BRD4	MYCBP2							NA	NA	NA			BRD4	MYCBP2	O60885	O75592		SEC	NA			NA	FALSE		FALSE		FALSE	NA	FALSE	FALSE	NA	FALSE	NA	FALSE	FALSE	NA	FALSE	NA	FALSE	FALSE	FALSE	NA	NA	NA	Nucleoplasm	Nucleoplasm	nucleus	nucleus	NA
BRD4	NCBP2							NA	NA	NA			BRD4	NCBP2	O60885	P52298		SEC	NA			NA	FALSE		FALSE		FALSE	NA	FALSE	FALSE	NA	FALSE	NA	FALSE	FALSE	NA	FALSE	NA	FALSE	FALSE	TRUE	NA	383	NA	Nucleoplasm	Nucleoplasm	nucleus	nucleus	1
BRD4	PABPC1							NA	NA	NA			BRD4	PABPC1	O60885	P11940		SEC	NA			NA	FALSE		FALSE		FALSE	NA	FALSE	FALSE	NA	FALSE	NA	FALSE	FALSE	NA	FALSE	NA	FALSE	FALSE	FALSE	NA	NA	NA	Nucleoplasm	Cytosol	nucleus	cytoplasm	1
BRD4	PABPC4							NA	NA	NA			BRD4	PABPC4	O60885	Q13310		SEC	NA			NA	FALSE		FALSE		FALSE	NA	FALSE	FALSE	NA	FALSE	NA	FALSE	FALSE	NA	FALSE	NA	FALSE	FALSE	TRUE	NA	2418	NA	Nucleoplasm	Cytosol	nucleus	cytoplasm	1
BRD4	PWP1							NA	NA	NA			BRD4	PWP1	O60885	Q13610		SEC	NA			NA	FALSE		FALSE		FALSE	NA	FALSE	FALSE	NA	FALSE	NA	FALSE	FALSE	NA	FALSE	NA	FALSE	FALSE	FALSE	NA	NA	NA	Nucleoplasm	Nucleoli	nucleus	nucleus	0
BRD4	RAE1							NA	NA	NA			BRD4	RAE1	O60885	P78406		SEC	NA			NA	FALSE		FALSE		FALSE	NA	FALSE	FALSE	NA	FALSE	NA	FALSE	FALSE	NA	FALSE	NA	FALSE	FALSE	FALSE	NA	NA	NA	Nucleoplasm	Nucleoli fibrillar center	nucleus	nucleus	1
BRD4	RBM34							NA	NA	NA			BRD4	RBM34	O60885	P42696		SEC	NA			NA	FALSE		FALSE		FALSE	NA	FALSE	FALSE	NA	FALSE	NA	FALSE	FALSE	NA	FALSE	NA	FALSE	FALSE	FALSE	NA	NA	NA	Nucleoplasm	Nucleoli	nucleus	nucleus	1
BRD4	RBM39							NA	NA	NA			BRD4	RBM39	O60885	Q14498		SEC	NA			NA	FALSE		FALSE		FALSE	NA	FALSE	FALSE	NA	FALSE	NA	FALSE	FALSE	NA	FALSE	NA	FALSE	FALSE	FALSE	NA	NA	NA	Nucleoplasm	Nuclear speckles;Nucleoplasm	nucleus	nucleus	1
BRD4	RECQL5							NA	NA	NA			BRD4	RECQL5	O60885	O94762		SEC	NA			NA	FALSE		FALSE		FALSE	NA	FALSE	FALSE	NA	FALSE	NA	FALSE	FALSE	NA	FALSE	NA	FALSE	FALSE	FALSE	NA	NA	NA	Nucleoplasm	Nucleoplasm	nucleus	nucleus	1
BRD4	RPL10							NA	NA	NA			BRD4	RPL10	O60885	P27635		SEC	NA			NA	FALSE		FALSE		FALSE	NA	FALSE	FALSE	NA	FALSE	NA	FALSE	FALSE	NA	FALSE	NA	FALSE	FALSE	FALSE	NA	NA	NA	Nucleoplasm	Cytosol;Endoplasmic reticulum	nucleus	cytoplasm	1
BRD4	RPL11							NA	NA	NA			BRD4	RPL11	O60885	P62913		SEC	NA			NA	FALSE		FALSE		FALSE	NA	FALSE	FALSE	NA	FALSE	NA	FALSE	FALSE	NA	FALSE	NA	FALSE	FALSE	FALSE	NA	NA	NA	Nucleoplasm	Vesicles	nucleus	secretory	1
BRD4	RPL13							NA	NA	NA			BRD4	RPL13	O60885	P26373		SEC	NA			NA	FALSE		FALSE		FALSE	NA	FALSE	FALSE	NA	FALSE	NA	FALSE	FALSE	NA	FALSE	NA	FALSE	FALSE	FALSE	NA	NA	NA	Nucleoplasm	Cytosol;Endoplasmic reticulum;Nucleoli	nucleus	nucleus&cytoplasm	1
BRD4	RPL13A							NA	NA	NA			BRD4	RPL13A	O60885	P40429		SEC	NA			NA	FALSE		FALSE		FALSE	NA	FALSE	FALSE	NA	FALSE	NA	FALSE	FALSE	NA	FALSE	NA	FALSE	FALSE	FALSE	NA	NA	NA	Nucleoplasm	Cytosol;Nucleoli	nucleus	nucleus&cytoplasm	1
BRD4	RPL14							NA	NA	NA			BRD4	RPL14	O60885	P50914		SEC	NA			NA	FALSE		FALSE		FALSE	NA	FALSE	FALSE	NA	FALSE	NA	FALSE	FALSE	NA	FALSE	NA	FALSE	FALSE	FALSE	NA	NA	NA	Nucleoplasm	Cytosol;Endoplasmic reticulum	nucleus	cytoplasm	1
BRD4	RPL17;RPL17-C18orf32;RPL17;RPL17;RPL17							NA	NA	NA			BRD4	RPL17-C18orf32	O60885	A0A0A6YYL6		SEC	NA			NA	FALSE		FALSE		FALSE	NA	FALSE	FALSE	NA	FALSE	NA	FALSE	FALSE	NA	FALSE	NA	FALSE	FALSE	FALSE	NA	NA	NA	Nucleoplasm	Cytosol;Endoplasmic reticulum	nucleus	cytoplasm	NA
BRD4	RPL18							NA	NA	NA			BRD4	RPL18	O60885	Q07020		SEC	NA			NA	FALSE		FALSE		FALSE	NA	FALSE	FALSE	NA	FALSE	NA	FALSE	FALSE	NA	FALSE	NA	FALSE	FALSE	FALSE	NA	NA	NA	Nucleoplasm	Cytosol;Endoplasmic reticulum	nucleus	cytoplasm	1
BRD4	RPL19							NA	NA	NA			BRD4	RPL19	O60885	P84098		SEC	NA			NA	FALSE		FALSE		FALSE	NA	FALSE	FALSE	NA	FALSE	NA	FALSE	FALSE	NA	FALSE	NA	FALSE	FALSE	FALSE	NA	NA	NA	Nucleoplasm	Cytosol;Nucleoli	nucleus	nucleus&cytoplasm	1
BRD4	RPL21							NA	NA	NA			BRD4	RPL21	O60885	P46778		SEC	NA			NA	FALSE		FALSE		FALSE	NA	FALSE	FALSE	NA	FALSE	NA	FALSE	FALSE	NA	FALSE	NA	FALSE	FALSE	FALSE	NA	NA	NA	Nucleoplasm	Cytosol;Endoplasmic reticulum;Nucleoli fibrillar center	nucleus	nucleus&cytoplasm	1
BRD4	RPL23A							NA	NA	NA			BRD4	RPL23A	O60885	P62750		SEC	NA			NA	FALSE		FALSE		FALSE	NA	FALSE	FALSE	NA	FALSE	NA	FALSE	FALSE	NA	FALSE	NA	FALSE	FALSE	FALSE	NA	NA	NA	Nucleoplasm	Cytosol;Endoplasmic reticulum;Nucleoli fibrillar center	nucleus	nucleus&cytoplasm	1
BRD4	RPL24							NA	NA	NA			BRD4	RPL24	O60885	P83731		SEC	NA			NA	FALSE		FALSE		FALSE	NA	FALSE	FALSE	NA	FALSE	NA	FALSE	FALSE	NA	FALSE	NA	FALSE	FALSE	FALSE	NA	NA	NA	Nucleoplasm	Cytosol;Endoplasmic reticulum	nucleus	cytoplasm	1
BRD4	RPL26							NA	NA	NA			BRD4	RPL26	O60885	P61254		SEC	NA			NA	FALSE		FALSE		FALSE	NA	FALSE	FALSE	NA	FALSE	NA	FALSE	FALSE	NA	FALSE	NA	FALSE	FALSE	FALSE	NA	NA	NA	Nucleoplasm	Cytosol;Endoplasmic reticulum	nucleus	cytoplasm	1
BRD4	RPL27							NA	NA	NA			BRD4	RPL27	O60885	P61353		SEC	NA			NA	FALSE		FALSE		FALSE	NA	FALSE	FALSE	NA	FALSE	NA	FALSE	FALSE	NA	FALSE	NA	FALSE	FALSE	FALSE	NA	NA	NA	Nucleoplasm		nucleus		1
BRD4	RPL27A							NA	NA	NA			BRD4	RPL27A	O60885	P46776		SEC	NA			NA	FALSE		FALSE		FALSE	NA	FALSE	FALSE	NA	FALSE	NA	FALSE	FALSE	NA	FALSE	NA	FALSE	FALSE	FALSE	NA	NA	NA	Nucleoplasm	Cytosol;Endoplasmic reticulum	nucleus	cytoplasm	1
BRD4	RPL28							NA	NA	NA			BRD4	RPL28	O60885	P46779		SEC	NA			NA	FALSE		FALSE		FALSE	NA	FALSE	FALSE	NA	FALSE	NA	FALSE	FALSE	NA	FALSE	NA	FALSE	FALSE	FALSE	NA	NA	NA	Nucleoplasm	Cytosol;Endoplasmic reticulum	nucleus	cytoplasm	1
BRD4	RPL3							NA	NA	NA			BRD4	RPL3	O60885	P39023		SEC	NA			NA	FALSE		FALSE		FALSE	NA	FALSE	FALSE	NA	FALSE	NA	FALSE	FALSE	NA	FALSE	NA	FALSE	FALSE	FALSE	NA	NA	NA	Nucleoplasm	Cytosol;Nucleoli	nucleus	nucleus&cytoplasm	1
BRD4	RPL30							NA	NA	NA			BRD4	RPL30	O60885	P62888		SEC	NA			NA	FALSE		FALSE		FALSE	NA	FALSE	FALSE	NA	FALSE	NA	FALSE	FALSE	NA	FALSE	NA	FALSE	FALSE	FALSE	NA	NA	NA	Nucleoplasm	Cytosol;Endoplasmic reticulum	nucleus	cytoplasm	1
BRD4	RPL31							NA	NA	NA			BRD4	RPL31	O60885	P62899		SEC	NA			NA	FALSE		FALSE		FALSE	NA	FALSE	FALSE	NA	FALSE	NA	FALSE	FALSE	NA	FALSE	NA	FALSE	FALSE	FALSE	NA	NA	NA	Nucleoplasm		nucleus		1
BRD4	RPL32							NA	NA	NA			BRD4	RPL32	O60885	P62910		SEC	NA			NA	FALSE		FALSE		FALSE	NA	FALSE	FALSE	NA	FALSE	NA	FALSE	FALSE	NA	FALSE	NA	FALSE	FALSE	FALSE	NA	NA	NA	Nucleoplasm	Cytosol;Endoplasmic reticulum	nucleus	cytoplasm	1
BRD4	RPL34							NA	NA	NA			BRD4	RPL34	O60885	P49207		SEC	NA			NA	FALSE		FALSE		FALSE	NA	FALSE	FALSE	NA	FALSE	NA	FALSE	FALSE	NA	FALSE	NA	FALSE	FALSE	FALSE	NA	NA	NA	Nucleoplasm	Cytosol;Endoplasmic reticulum;Nucleoli	nucleus	nucleus&cytoplasm	1
BRD4	RPL35							NA	NA	NA			BRD4	RPL35	O60885	P42766		SEC	NA			NA	FALSE		FALSE		FALSE	NA	FALSE	FALSE	NA	FALSE	NA	FALSE	FALSE	NA	FALSE	NA	FALSE	FALSE	FALSE	NA	NA	NA	Nucleoplasm	Cytosol;Endoplasmic reticulum	nucleus	cytoplasm	1
BRD4	RPL35A							NA	NA	NA			BRD4	RPL35A	O60885	P18077		SEC	NA			NA	FALSE		FALSE		FALSE	NA	FALSE	FALSE	NA	FALSE	NA	FALSE	FALSE	NA	TRUE	0.989315219	TRUE	FALSE	FALSE	NA	NA	NA	Nucleoplasm		nucleus		1
BRD4	RPL36A;RPL36A-HNRNPH2							NA	NA	NA			BRD4	RPL36A	O60885	P83881		SEC	NA			NA	FALSE		FALSE		FALSE	NA	FALSE	FALSE	NA	FALSE	NA	FALSE	FALSE	NA	FALSE	NA	FALSE	FALSE	FALSE	NA	NA	NA	Nucleoplasm	Cytosol;Endoplasmic reticulum	nucleus	cytoplasm	1
BRD4	RPL37A							NA	NA	NA			BRD4	RPL37A	O60885	P61513		SEC	NA			NA	FALSE		FALSE		FALSE	NA	FALSE	FALSE	NA	FALSE	NA	FALSE	FALSE	NA	FALSE	NA	FALSE	FALSE	FALSE	NA	NA	NA	Nucleoplasm	Cytosol;Endoplasmic reticulum	nucleus	cytoplasm	1
BRD4	RPL4							NA	NA	NA			BRD4	RPL4	O60885	P36578		SEC	NA			NA	FALSE		FALSE		FALSE	NA	FALSE	FALSE	NA	FALSE	NA	FALSE	FALSE	NA	FALSE	NA	FALSE	FALSE	FALSE	NA	NA	NA	Nucleoplasm	Cytosol;Endoplasmic reticulum	nucleus	cytoplasm	1
BRD4	RPL5							NA	NA	NA			BRD4	RPL5	O60885	P46777		SEC	NA			NA	FALSE		FALSE		FALSE	NA	FALSE	FALSE	NA	FALSE	NA	FALSE	FALSE	NA	FALSE	NA	FALSE	FALSE	FALSE	NA	NA	NA	Nucleoplasm	Cytosol;Endoplasmic reticulum	nucleus	cytoplasm	1
BRD4	RPL6							NA	NA	NA			BRD4	RPL6	O60885	Q02878		SEC	NA			NA	FALSE		FALSE		TRUE	0.155	FALSE	TRUE	0.59	FALSE	NA	FALSE	FALSE	NA	FALSE	NA	TRUE	FALSE	FALSE	NA	NA	NA	Nucleoplasm	Cytokinetic bridge;Microtubules	nucleus	cytoplasm	1
BRD4	RPL7							NA	NA	NA			BRD4	RPL7	O60885	P18124		SEC	NA			NA	FALSE		FALSE		FALSE	NA	FALSE	FALSE	NA	FALSE	NA	FALSE	FALSE	NA	FALSE	NA	FALSE	FALSE	FALSE	NA	NA	NA	Nucleoplasm	Cytosol;Endoplasmic reticulum	nucleus	cytoplasm	1
BRD4	RPL7A							NA	NA	NA			BRD4	RPL7A	O60885	P62424		SEC	NA			NA	FALSE		FALSE		FALSE	NA	FALSE	FALSE	NA	FALSE	NA	FALSE	FALSE	NA	FALSE	NA	FALSE	FALSE	FALSE	NA	NA	NA	Nucleoplasm	Nucleoli	nucleus	nucleus	1
BRD4	RPL8							NA	NA	NA			BRD4	RPL8	O60885	P62917		SEC	NA			NA	FALSE		FALSE		FALSE	NA	FALSE	FALSE	NA	FALSE	NA	FALSE	FALSE	NA	FALSE	NA	FALSE	FALSE	FALSE	NA	NA	NA	Nucleoplasm	Cytosol;Endoplasmic reticulum;Nucleoli	nucleus	nucleus&cytoplasm	1
BRD4	RPL9							NA	NA	NA			BRD4	RPL9	O60885	P32969		SEC	NA			NA	FALSE		FALSE		FALSE	NA	FALSE	FALSE	NA	FALSE	NA	FALSE	FALSE	NA	FALSE	NA	FALSE	FALSE	FALSE	NA	NA	NA	Nucleoplasm	Cytosol;Endoplasmic reticulum	nucleus	cytoplasm	1
BRD4	RPS11							NA	NA	NA			BRD4	RPS11	O60885	P62280		SEC	NA			NA	FALSE		FALSE		FALSE	NA	FALSE	FALSE	NA	FALSE	NA	FALSE	FALSE	NA	FALSE	NA	FALSE	FALSE	TRUE	NA	30	NA	Nucleoplasm	Cytosol;Endoplasmic reticulum	nucleus	cytoplasm	1
BRD4	RPS12							NA	NA	NA			BRD4	RPS12	O60885	P25398		SEC	NA			NA	FALSE		FALSE		FALSE	NA	FALSE	FALSE	NA	FALSE	NA	FALSE	FALSE	NA	FALSE	NA	FALSE	FALSE	FALSE	NA	NA	NA	Nucleoplasm	Cytosol	nucleus	cytoplasm	1
BRD4	RPS13							NA	NA	NA			BRD4	RPS13	O60885	P62277		SEC	NA			NA	FALSE		FALSE		FALSE	NA	FALSE	FALSE	NA	FALSE	NA	FALSE	FALSE	NA	FALSE	NA	FALSE	FALSE	FALSE	NA	NA	NA	Nucleoplasm	Endoplasmic reticulum	nucleus	secretory	1
BRD4	RPS14							NA	NA	NA			BRD4	RPS14	O60885	P62263		SEC	NA			NA	FALSE		FALSE		FALSE	NA	FALSE	FALSE	NA	FALSE	NA	FALSE	FALSE	NA	FALSE	NA	FALSE	FALSE	FALSE	NA	NA	NA	Nucleoplasm	Cytosol;Endoplasmic reticulum	nucleus	cytoplasm	1
BRD4	RPS15							NA	NA	NA			BRD4	RPS15	O60885	P62841		SEC	NA			NA	FALSE		FALSE		FALSE	NA	FALSE	FALSE	NA	FALSE	NA	FALSE	FALSE	NA	FALSE	NA	FALSE	FALSE	FALSE	NA	NA	NA	Nucleoplasm	Cytosol;Endoplasmic reticulum	nucleus	cytoplasm	1
BRD4	RPS15A							NA	NA	NA			BRD4	RPS15A	O60885	P62244		SEC	NA			NA	FALSE		FALSE		FALSE	NA	FALSE	FALSE	NA	FALSE	NA	FALSE	FALSE	NA	FALSE	NA	FALSE	FALSE	FALSE	NA	NA	NA	Nucleoplasm		nucleus		1
BRD4	RPS16							NA	NA	NA			BRD4	RPS16	O60885	P62249		SEC	NA			NA	FALSE		FALSE		FALSE	NA	FALSE	FALSE	NA	FALSE	NA	FALSE	FALSE	NA	FALSE	NA	FALSE	FALSE	FALSE	NA	NA	NA	Nucleoplasm	Cytosol;Endoplasmic reticulum	nucleus	cytoplasm	1
BRD4	RPS17							NA	NA	NA			BRD4	RPS17	O60885	P08708		SEC	NA			NA	FALSE		FALSE		FALSE	NA	FALSE	FALSE	NA	FALSE	NA	FALSE	FALSE	NA	FALSE	NA	FALSE	FALSE	FALSE	NA	NA	NA	Nucleoplasm	Cytosol;Endoplasmic reticulum	nucleus	cytoplasm	1
BRD4	RPS18							NA	NA	NA			BRD4	RPS18	O60885	P62269		SEC	NA			NA	FALSE		FALSE		FALSE	NA	FALSE	FALSE	NA	FALSE	NA	FALSE	FALSE	NA	FALSE	NA	FALSE	FALSE	FALSE	NA	NA	NA	Nucleoplasm	Cytosol	nucleus	cytoplasm	1
BRD4	RPS19							NA	NA	NA			BRD4	RPS19	O60885	P39019		SEC	NA			NA	FALSE		FALSE		FALSE	NA	FALSE	FALSE	NA	FALSE	NA	FALSE	FALSE	NA	FALSE	NA	FALSE	FALSE	FALSE	NA	NA	NA	Nucleoplasm	Nucleoplasm	nucleus	nucleus	1
BRD4	RPS2							NA	NA	NA			BRD4	RPS2	O60885	P15880		SEC	NA			NA	FALSE		FALSE		FALSE	NA	FALSE	FALSE	NA	FALSE	NA	FALSE	FALSE	NA	FALSE	NA	FALSE	FALSE	FALSE	NA	NA	NA	Nucleoplasm	Cytosol;Endoplasmic reticulum	nucleus	cytoplasm	1
BRD4	RPS20							NA	NA	NA			BRD4	RPS20	O60885	P60866		SEC	NA			NA	FALSE		FALSE		FALSE	NA	FALSE	FALSE	NA	FALSE	NA	FALSE	FALSE	NA	FALSE	NA	FALSE	FALSE	FALSE	NA	NA	NA	Nucleoplasm	Cytosol;Endoplasmic reticulum	nucleus	cytoplasm	1
BRD4	RPS21							NA	NA	NA			BRD4	RPS21	O60885	P63220		SEC	NA			NA	FALSE		FALSE		FALSE	NA	FALSE	FALSE	NA	FALSE	NA	FALSE	FALSE	NA	FALSE	NA	FALSE	FALSE	FALSE	NA	NA	NA	Nucleoplasm	Cytosol;Endoplasmic reticulum	nucleus	cytoplasm	1
BRD4	RPS23							NA	NA	NA			BRD4	RPS23	O60885	P62266		SEC	NA			NA	FALSE		FALSE		FALSE	NA	FALSE	FALSE	NA	FALSE	NA	FALSE	FALSE	NA	FALSE	NA	FALSE	FALSE	FALSE	NA	NA	NA	Nucleoplasm	Cytosol;Endoplasmic reticulum	nucleus	cytoplasm	1
BRD4	RPS25							NA	NA	NA			BRD4	RPS25	O60885	P62851		SEC	NA			NA	FALSE		FALSE		FALSE	NA	FALSE	FALSE	NA	FALSE	NA	FALSE	FALSE	NA	FALSE	NA	FALSE	FALSE	FALSE	NA	NA	NA	Nucleoplasm	Cytosol;Endoplasmic reticulum	nucleus	cytoplasm	1
BRD4	RPS26							NA	NA	NA			BRD4	RPS26	O60885	P62854		SEC	NA			NA	FALSE		FALSE		FALSE	NA	FALSE	FALSE	NA	FALSE	NA	FALSE	FALSE	NA	FALSE	NA	FALSE	FALSE	FALSE	NA	NA	NA	Nucleoplasm	Cytosol;Endoplasmic reticulum	nucleus	cytoplasm	1
BRD4	RPS28							NA	NA	NA			BRD4	RPS28	O60885	P62857		SEC	NA			NA	FALSE		FALSE		FALSE	NA	FALSE	FALSE	NA	FALSE	NA	FALSE	FALSE	NA	FALSE	NA	FALSE	FALSE	FALSE	NA	NA	NA	Nucleoplasm	Cytosol	nucleus	cytoplasm	1
BRD4	RPS29							NA	NA	NA			BRD4	RPS29	O60885	P62273		SEC	NA			NA	FALSE		FALSE		FALSE	NA	FALSE	FALSE	NA	FALSE	NA	FALSE	FALSE	NA	FALSE	NA	FALSE	FALSE	FALSE	NA	NA	NA	Nucleoplasm	Cytosol;Endoplasmic reticulum	nucleus	cytoplasm	1
BRD4	RPS3							NA	NA	NA			BRD4	RPS3	O60885	P23396		SEC	NA			NA	FALSE		FALSE		FALSE	NA	FALSE	FALSE	NA	FALSE	NA	FALSE	FALSE	NA	FALSE	NA	FALSE	FALSE	TRUE	NA	1306	NA	Nucleoplasm	Cytosol;Endoplasmic reticulum	nucleus	cytoplasm	1
BRD4	RPS3A							NA	NA	NA			BRD4	RPS3A	O60885	P61247		SEC	NA			NA	FALSE		FALSE		FALSE	NA	FALSE	FALSE	NA	FALSE	NA	FALSE	FALSE	NA	FALSE	NA	FALSE	FALSE	FALSE	NA	NA	NA	Nucleoplasm	Cytosol;Endoplasmic reticulum;Nucleoli	nucleus	nucleus&cytoplasm	1
BRD4	RPS4X							NA	NA	NA			BRD4	RPS4X	O60885	P62701		SEC	NA			NA	FALSE		FALSE		FALSE	NA	FALSE	FALSE	NA	FALSE	NA	FALSE	FALSE	NA	FALSE	NA	FALSE	FALSE	FALSE	NA	NA	NA	Nucleoplasm		nucleus		1
BRD4	RPS6							NA	NA	NA			BRD4	RPS6	O60885	P62753		SEC	NA			NA	FALSE		FALSE		FALSE	NA	FALSE	FALSE	NA	FALSE	NA	FALSE	FALSE	NA	FALSE	NA	FALSE	FALSE	FALSE	NA	NA	NA	Nucleoplasm	Cytosol;Endoplasmic reticulum	nucleus	cytoplasm	1
BRD4	RPS8							NA	NA	NA			BRD4	RPS8	O60885	P62241		SEC	NA			NA	FALSE		FALSE		FALSE	NA	FALSE	FALSE	NA	FALSE	NA	FALSE	FALSE	NA	FALSE	NA	FALSE	FALSE	FALSE	NA	NA	NA	Nucleoplasm	Cytosol;Endoplasmic reticulum	nucleus	cytoplasm	1
BRD4	RPS9							NA	NA	NA			BRD4	RPS9	O60885	P46781		SEC	NA			NA	FALSE		FALSE		FALSE	NA	FALSE	FALSE	NA	FALSE	NA	FALSE	FALSE	NA	FALSE	NA	FALSE	FALSE	FALSE	NA	NA	NA	Nucleoplasm		nucleus		1
BRD4	RRBP1							NA	NA	NA			BRD4	RRBP1	O60885	Q9P2E9		SEC	NA			NA	FALSE		FALSE		FALSE	NA	FALSE	FALSE	NA	FALSE	NA	FALSE	FALSE	NA	FALSE	NA	FALSE	FALSE	FALSE	NA	NA	NA	Nucleoplasm	Endoplasmic reticulum	nucleus	secretory	1
BRD4	RRP15							NA	NA	NA			BRD4	RRP15	O60885	Q9Y3B9		SEC	NA			NA	FALSE		FALSE		FALSE	NA	FALSE	FALSE	NA	FALSE	NA	FALSE	FALSE	NA	FALSE	NA	FALSE	FALSE	FALSE	NA	NA	NA	Nucleoplasm	Nucleoli	nucleus	nucleus	1
BRD4	RRS1							NA	NA	NA			BRD4	RRS1	O60885	Q15050		SEC	NA			NA	FALSE		FALSE		FALSE	NA	FALSE	FALSE	NA	FALSE	NA	FALSE	FALSE	NA	FALSE	NA	FALSE	FALSE	FALSE	NA	NA	NA	Nucleoplasm	Nucleoli	nucleus	nucleus	1
BRD4	RUVBL1							NA	NA	NA			BRD4	RUVBL1	O60885	Q9Y265		SEC	NA			NA	FALSE		FALSE		FALSE	NA	FALSE	FALSE	NA	FALSE	NA	FALSE	FALSE	NA	FALSE	NA	FALSE	FALSE	FALSE	NA	NA	NA	Nucleoplasm	Cytosol;Nucleoplasm	nucleus	nucleus&cytoplasm	1
BRD4	SON							NA	NA	NA			BRD4	SON	O60885	P18583		SEC	NA			NA	FALSE		FALSE		FALSE	NA	FALSE	FALSE	NA	FALSE	NA	FALSE	FALSE	NA	FALSE	NA	FALSE	FALSE	FALSE	NA	NA	NA	Nucleoplasm	Nuclear speckles	nucleus	nucleus	1
BRD4	SRP68							NA	NA	NA			BRD4	SRP68	O60885	Q9UHB9		SEC	NA			NA	FALSE		FALSE		FALSE	NA	FALSE	FALSE	NA	FALSE	NA	FALSE	FALSE	NA	FALSE	NA	FALSE	FALSE	FALSE	NA	NA	NA	Nucleoplasm	Cytosol	nucleus	cytoplasm	1
BRD4	SRRM2							NA	NA	NA			BRD4	SRRM2	O60885	Q9UQ35		SEC	NA			NA	FALSE		FALSE		FALSE	NA	FALSE	FALSE	NA	FALSE	NA	FALSE	FALSE	NA	FALSE	NA	FALSE	FALSE	FALSE	NA	NA	NA	Nucleoplasm	Nuclear speckles	nucleus	nucleus	1
BRD4	SRSF1							NA	NA	NA			BRD4	SRSF1	O60885	Q07955		SEC	NA			NA	FALSE		FALSE		FALSE	NA	FALSE	FALSE	NA	FALSE	NA	FALSE	FALSE	NA	FALSE	NA	FALSE	FALSE	TRUE	NA	1205	NA	Nucleoplasm	Nucleoplasm	nucleus	nucleus	1
BRD4	SRSF4							NA	NA	NA			BRD4	SRSF4	O60885	Q08170		SEC	NA			NA	FALSE		FALSE		FALSE	NA	FALSE	FALSE	NA	FALSE	NA	FALSE	FALSE	NA	FALSE	NA	FALSE	FALSE	FALSE	NA	NA	NA	Nucleoplasm	Nuclear speckles	nucleus	nucleus	1
BRD4	TRA2A							NA	NA	NA			BRD4	TRA2A	O60885	Q13595		SEC	NA			NA	FALSE		FALSE		FALSE	NA	FALSE	FALSE	NA	FALSE	NA	FALSE	FALSE	NA	FALSE	NA	FALSE	FALSE	TRUE	NA	566	NA	Nucleoplasm	Nucleoli	nucleus	nucleus	1
BRD4	WDR18							NA	NA	NA			BRD4	WDR18	O60885	Q9BV38		SEC	NA			NA	FALSE		FALSE		FALSE	NA	FALSE	FALSE	NA	FALSE	NA	FALSE	FALSE	NA	FALSE	NA	FALSE	FALSE	FALSE	NA	NA	NA	Nucleoplasm	Nucleoplasm	nucleus	nucleus	1
BRD4	WDR33							NA	NA	NA			BRD4	WDR33	O60885	Q9C0J8		SEC	NA			NA	FALSE		FALSE		FALSE	NA	FALSE	FALSE	NA	FALSE	NA	FALSE	FALSE	NA	FALSE	NA	FALSE	FALSE	FALSE	NA	NA	NA	Nucleoplasm	Nucleoli fibrillar center;Nucleoplasm	nucleus	nucleus	1
BRD4	YBX1							NA	NA	NA			BRD4	YBX1	O60885	P67809		SEC	NA			NA	FALSE		FALSE		FALSE	NA	FALSE	FALSE	NA	FALSE	NA	FALSE	FALSE	NA	FALSE	NA	FALSE	FALSE	FALSE	NA	NA	NA	Nucleoplasm	Cytosol	nucleus	cytoplasm	1
BRD4	YTHDF1							NA	NA	NA			BRD4	YTHDF1	O60885	Q9BYJ9		SEC	NA			NA	FALSE		FALSE		FALSE	NA	FALSE	FALSE	NA	FALSE	NA	FALSE	FALSE	NA	FALSE	NA	FALSE	FALSE	FALSE	NA	NA	NA	Nucleoplasm		nucleus		1
BRD4	YTHDF2							NA	NA	NA			BRD4	YTHDF2	O60885	Q9Y5A9		SEC	NA			NA	FALSE		FALSE		FALSE	NA	FALSE	FALSE	NA	FALSE	NA	FALSE	FALSE	NA	FALSE	NA	FALSE	FALSE	FALSE	NA	NA	NA	Nucleoplasm	Cytosol	nucleus	cytoplasm	1
BRD4	ZBTB11							NA	NA	NA			BRD4	ZBTB11	O60885	O95625		SEC	NA			NA	FALSE		FALSE		FALSE	NA	FALSE	FALSE	NA	FALSE	NA	FALSE	FALSE	NA	FALSE	NA	FALSE	FALSE	FALSE	NA	NA	NA	Nucleoplasm	Nucleoplasm	nucleus	nucleus	NA
BRD4	ZMYND8							NA	NA	NA			BRD4	ZMYND8	O60885	Q9ULU4		SEC	NA			NA	FALSE		FALSE		FALSE	NA	FALSE	FALSE	NA	FALSE	NA	FALSE	FALSE	NA	FALSE	NA	FALSE	FALSE	FALSE	NA	NA	NA	Nucleoplasm	Nucleoplasm	nucleus	nucleus	NA
BRD4	ZNF24							NA	NA	NA			BRD4	ZNF24	O60885	P17028		SEC	NA			NA	FALSE		FALSE		FALSE	NA	FALSE	FALSE	NA	FALSE	NA	FALSE	FALSE	NA	FALSE	NA	FALSE	FALSE	FALSE	NA	NA	NA	Nucleoplasm	Nucleoplasm	nucleus	nucleus	0
BRIX1	BUD31							NA	NA	NA			BRIX1	BUD31	Q8TDN6	P41223		SEC	NA			NA	FALSE		FALSE		FALSE	NA	FALSE	FALSE	NA	FALSE	NA	FALSE	FALSE	NA	FALSE	NA	FALSE	FALSE	FALSE	NA	NA	NA	Nucleoli	Nucleoplasm	nucleus	nucleus	1
BRIX1	BYSL							NA	NA	NA			BRIX1	BYSL	Q8TDN6	Q13895		SEC	NA			NA	FALSE		FALSE		FALSE	NA	FALSE	FALSE	NA	FALSE	NA	FALSE	FALSE	NA	FALSE	NA	FALSE	FALSE	FALSE	NA	NA	NA	Nucleoli	Nucleoli	nucleus	nucleus	1
BRIX1	C14orf166							NA	NA	NA			BRIX1	C14orf166	Q8TDN6	Q9Y224		SEC	NA			NA	FALSE		FALSE		FALSE	NA	FALSE	FALSE	NA	FALSE	NA	FALSE	FALSE	NA	FALSE	NA	FALSE	FALSE	FALSE	NA	NA	NA	Nucleoli		nucleus		1
BRIX1	C1D							NA	NA	NA			BRIX1	C1D	Q8TDN6	Q13901		SEC	NA			NA	FALSE		FALSE		FALSE	NA	FALSE	FALSE	NA	FALSE	NA	FALSE	FALSE	NA	FALSE	NA	FALSE	FALSE	FALSE	NA	NA	NA	Nucleoli	Nucleoli;Nucleoplasm	nucleus	nucleus	1
BRIX1	C8orf33							NA	NA	NA			BRIX1	C8orf33	Q8TDN6	Q9H7E9		SEC	NA			NA	FALSE		FALSE		FALSE	NA	FALSE	FALSE	NA	FALSE	NA	FALSE	FALSE	NA	FALSE	NA	FALSE	FALSE	FALSE	NA	NA	NA	Nucleoli	Nucleoplasm;Plasma membrane	nucleus	nucleus	1
BRIX1	CD2BP2							NA	NA	NA			BRIX1	CD2BP2	Q8TDN6	O95400		SEC	NA			NA	FALSE		FALSE		FALSE	NA	FALSE	FALSE	NA	FALSE	NA	FALSE	FALSE	NA	FALSE	NA	FALSE	FALSE	FALSE	NA	NA	NA	Nucleoli	Nuclear speckles	nucleus	nucleus	1
BRIX1	CD59							NA	NA	NA			BRIX1	CD59	Q8TDN6	P13987		SEC	NA			NA	FALSE		FALSE		FALSE	NA	FALSE	FALSE	NA	FALSE	NA	FALSE	FALSE	NA	FALSE	NA	FALSE	FALSE	FALSE	NA	NA	NA	Nucleoli	Golgi apparatus;Vesicles	nucleus	secretory	0
BRIX1	CEP170							NA	NA	NA			BRIX1	CEP170	Q8TDN6	Q5SW79		SEC	NA			NA	FALSE		FALSE		FALSE	NA	FALSE	FALSE	NA	FALSE	NA	FALSE	FALSE	NA	FALSE	NA	FALSE	FALSE	FALSE	NA	NA	NA	Nucleoli	Centrosome	nucleus	cytoplasm	0
BRIX1	CEP44							NA	NA	NA			BRIX1	CEP44	Q8TDN6	Q9C0F1		SEC	NA			NA	FALSE		FALSE		FALSE	NA	FALSE	FALSE	NA	FALSE	NA	FALSE	FALSE	NA	FALSE	NA	FALSE	FALSE	FALSE	NA	NA	NA	Nucleoli		nucleus		0
BRIX1	CLINT1							NA	NA	NA			BRIX1	CLINT1	Q8TDN6	Q14677		SEC	NA			NA	FALSE		FALSE		FALSE	NA	FALSE	FALSE	NA	FALSE	NA	FALSE	FALSE	NA	FALSE	NA	FALSE	FALSE	FALSE	NA	NA	NA	Nucleoli	Vesicles	nucleus	secretory	1
BRIX1	CLTA							NA	NA	NA			BRIX1	CLTA	Q8TDN6	P09496		SEC	NA			NA	FALSE		FALSE		FALSE	NA	FALSE	FALSE	NA	FALSE	NA	FALSE	FALSE	NA	FALSE	NA	FALSE	FALSE	FALSE	NA	NA	NA	Nucleoli	Endosomes;Lysosomes;Vesicles	nucleus	secretory	1
BRIX1	CLTB							NA	NA	NA			BRIX1	CLTB	Q8TDN6	P09497		SEC	NA			NA	FALSE		FALSE		FALSE	NA	FALSE	FALSE	NA	FALSE	NA	FALSE	FALSE	NA	FALSE	NA	FALSE	FALSE	FALSE	NA	NA	NA	Nucleoli	Vesicles	nucleus	secretory	1
BRIX1	CLTC							NA	NA	NA			BRIX1	CLTC	Q8TDN6	Q00610		SEC	NA			NA	FALSE		FALSE		FALSE	NA	FALSE	FALSE	NA	FALSE	NA	FALSE	FALSE	NA	FALSE	NA	FALSE	FALSE	FALSE	NA	NA	NA	Nucleoli	Endosomes;Lysosomes;Vesicles	nucleus	secretory	1
BRIX1	CPSF1							NA	NA	NA			BRIX1	CPSF1	Q8TDN6	Q10570		SEC	NA			NA	FALSE		FALSE		FALSE	NA	FALSE	FALSE	NA	FALSE	NA	FALSE	FALSE	NA	FALSE	NA	FALSE	FALSE	FALSE	NA	NA	NA	Nucleoli	Nucleoplasm	nucleus	nucleus	1
BRIX1	CPSF2							NA	NA	NA			BRIX1	CPSF2	Q8TDN6	Q9P2I0		SEC	NA			NA	FALSE		FALSE		FALSE	NA	FALSE	FALSE	NA	FALSE	NA	FALSE	FALSE	NA	FALSE	NA	FALSE	FALSE	FALSE	NA	NA	NA	Nucleoli	Nucleoplasm	nucleus	nucleus	1
BRIX1	CPSF3							NA	NA	NA			BRIX1	CPSF3	Q8TDN6	Q9UKF6		SEC	NA			NA	FALSE		FALSE		FALSE	NA	FALSE	FALSE	NA	FALSE	NA	FALSE	FALSE	NA	FALSE	NA	FALSE	FALSE	FALSE	NA	NA	NA	Nucleoli		nucleus		1
BRIX1	CSTF1							NA	NA	NA			BRIX1	CSTF1	Q8TDN6	Q05048		SEC	NA			NA	FALSE		FALSE		FALSE	NA	FALSE	FALSE	NA	FALSE	NA	FALSE	FALSE	NA	FALSE	NA	FALSE	FALSE	FALSE	NA	NA	NA	Nucleoli	Nucleoplasm	nucleus	nucleus	1
BRIX1	CSTF3							NA	NA	NA			BRIX1	CSTF3	Q8TDN6	Q12996		SEC	NA			NA	FALSE		FALSE		FALSE	NA	FALSE	FALSE	NA	FALSE	NA	FALSE	FALSE	NA	FALSE	NA	FALSE	FALSE	FALSE	NA	NA	NA	Nucleoli	Nucleoplasm	nucleus	nucleus	1
BRIX1	DARS							NA	NA	NA			BRIX1	DARS	Q8TDN6	P14868		SEC	NA			NA	FALSE		FALSE		FALSE	NA	FALSE	FALSE	NA	FALSE	NA	FALSE	FALSE	NA	FALSE	NA	FALSE	FALSE	FALSE	NA	NA	NA	Nucleoli	Cytosol	nucleus	cytoplasm	1
BRIX1	DBN1							NA	NA	NA			BRIX1	DBN1	Q8TDN6	Q16643		SEC	NA			NA	FALSE		FALSE		FALSE	NA	FALSE	FALSE	NA	FALSE	NA	FALSE	FALSE	NA	FALSE	NA	FALSE	FALSE	FALSE	NA	NA	NA	Nucleoli	Actin filaments;Plasma membrane	nucleus	cytoplasm	1
BRIX1	DDX1							NA	NA	NA			BRIX1	DDX1	Q8TDN6	Q92499		SEC	NA			NA	FALSE		FALSE		FALSE	NA	FALSE	FALSE	NA	FALSE	NA	FALSE	FALSE	NA	FALSE	NA	FALSE	FALSE	FALSE	NA	NA	NA	Nucleoli	Nucleoplasm	nucleus	nucleus	1
BRIX1	DDX21							NA	NA	NA			BRIX1	DDX21	Q8TDN6	Q9NR30;Q9NY93		SEC	NA			NA	TRUE	Nop56p-associated pre-rRNA complex	TRUE	Nop56p-associated pre-rRNA complex	FALSE	NA	FALSE	FALSE	NA	FALSE	NA	FALSE	FALSE	NA	TRUE	0.918497513	TRUE	FALSE	TRUE	NA	57	NA	Nucleoli	Nucleoli	nucleus	nucleus	1
BRIX1	DDX24							NA	NA	NA			BRIX1	DDX24	Q8TDN6	Q9GZR7		SEC	NA			NA	FALSE		FALSE		TRUE	0.081	FALSE	TRUE	0.49	FALSE	NA	FALSE	FALSE	NA	FALSE	NA	TRUE	FALSE	TRUE	NA	1970	NA	Nucleoli	Cytosol;Nucleoli	nucleus	nucleus&cytoplasm	1
BRIX1	DDX27							NA	NA	NA			BRIX1	DDX27	Q8TDN6	Q96GQ7		SEC	NA			NA	FALSE		FALSE		FALSE	NA	FALSE	FALSE	NA	FALSE	NA	FALSE	FALSE	NA	FALSE	NA	FALSE	FALSE	FALSE	NA	NA	NA	Nucleoli	Nucleoli	nucleus	nucleus	1
BRIX1	DDX50							NA	NA	NA			BRIX1	DDX50	Q8TDN6	Q9BQ39		SEC	NA			NA	FALSE		FALSE		FALSE	NA	FALSE	FALSE	NA	FALSE	NA	FALSE	FALSE	NA	FALSE	NA	FALSE	FALSE	FALSE	NA	NA	NA	Nucleoli	Nucleoli	nucleus	nucleus	1
BRIX1	DDX54							NA	NA	NA			BRIX1	DDX54	Q8TDN6	Q8TDD1		SEC	NA			NA	FALSE		FALSE		FALSE	NA	FALSE	FALSE	NA	FALSE	NA	FALSE	FALSE	NA	FALSE	NA	FALSE	FALSE	FALSE	NA	NA	NA	Nucleoli	Golgi apparatus;Nucleoli;Nucleoplasm	nucleus	nucleus	1
BRIX1	DDX56							NA	NA	NA			BRIX1	DDX56	Q8TDN6	Q9NY93		SEC	NA			NA	FALSE		FALSE		TRUE	0.081	FALSE	TRUE	0.49	FALSE	NA	FALSE	FALSE	NA	FALSE	NA	TRUE	FALSE	FALSE	NA	NA	NA	Nucleoli	Nucleoli	nucleus	nucleus	1
BRIX1	DHX30							NA	NA	NA			BRIX1	DHX30	Q8TDN6	Q7L2E3		SEC	NA			NA	FALSE		FALSE		FALSE	NA	FALSE	FALSE	NA	FALSE	NA	FALSE	FALSE	NA	FALSE	NA	FALSE	FALSE	TRUE	NA	349	NA	Nucleoli	Mitochondria	nucleus	cytoplasm	1
BRIX1	DHX9							NA	NA	NA			BRIX1	DHX9	Q8TDN6	Q08211		SEC	NA			NA	TRUE	Nop56p-associated pre-rRNA complex	TRUE	Nop56p-associated pre-rRNA complex	FALSE	NA	FALSE	FALSE	NA	FALSE	NA	FALSE	FALSE	NA	FALSE	NA	TRUE	FALSE	FALSE	NA	NA	NA	Nucleoli	Nucleoplasm	nucleus	nucleus	1
BRIX1	DLST							NA	NA	NA			BRIX1	DLST	Q8TDN6	P36957		SEC	NA			NA	FALSE		FALSE		FALSE	NA	FALSE	FALSE	NA	FALSE	NA	FALSE	FALSE	NA	FALSE	NA	FALSE	FALSE	FALSE	NA	NA	NA	Nucleoli		nucleus		1
BRIX1	DYNLL2							NA	NA	NA			BRIX1	DYNLL2	Q8TDN6	Q96FJ2		SEC	NA			NA	FALSE		FALSE		FALSE	NA	FALSE	FALSE	NA	FALSE	NA	FALSE	FALSE	NA	FALSE	NA	FALSE	FALSE	FALSE	NA	NA	NA	Nucleoli	Cytosol;Nucleoplasm	nucleus	nucleus&cytoplasm	0
BRIX1	EBNA1BP2							NA	NA	NA			BRIX1	EBNA1BP2	Q8TDN6	Q99848		SEC	NA			NA	TRUE	Nop56p-associated pre-rRNA complex	TRUE	Nop56p-associated pre-rRNA complex	TRUE	0.507	TRUE	TRUE	0.74	FALSE	NA	FALSE	TRUE	5.412266238	TRUE	0.919111792	TRUE	FALSE	FALSE	NA	NA	NA	Nucleoli	Nucleoli	nucleus	nucleus	1
BRIX1	EEF1E1							NA	NA	NA			BRIX1	EEF1E1	Q8TDN6	O43324		SEC	NA			NA	FALSE		FALSE		FALSE	NA	FALSE	FALSE	NA	FALSE	NA	FALSE	FALSE	NA	FALSE	NA	FALSE	FALSE	FALSE	NA	NA	NA	Nucleoli	Cytosol;Nucleoplasm	nucleus	nucleus&cytoplasm	1
BRIX1	EIF2S1							NA	NA	NA			BRIX1	EIF2S1	Q8TDN6	P05198		SEC	NA			NA	FALSE		FALSE		FALSE	NA	FALSE	FALSE	NA	FALSE	NA	FALSE	FALSE	NA	FALSE	NA	FALSE	FALSE	FALSE	NA	NA	NA	Nucleoli	Cytosol	nucleus	cytoplasm	1
BRIX1	EIF2S2							NA	NA	NA			BRIX1	EIF2S2	Q8TDN6	P20042		SEC	NA			NA	FALSE		FALSE		FALSE	NA	FALSE	FALSE	NA	FALSE	NA	FALSE	FALSE	NA	FALSE	NA	FALSE	FALSE	FALSE	NA	NA	NA	Nucleoli	Endoplasmic reticulum	nucleus	secretory	1
BRIX1	EIF2S3							NA	NA	NA			BRIX1	EIF2S3	Q8TDN6	P41091		SEC	NA			NA	FALSE		FALSE		FALSE	NA	FALSE	FALSE	NA	FALSE	NA	FALSE	FALSE	NA	FALSE	NA	FALSE	FALSE	FALSE	NA	NA	NA	Nucleoli		nucleus		1
BRIX1	EIF6							NA	NA	NA			BRIX1	EIF6	Q8TDN6	P56537		SEC	NA			NA	FALSE		FALSE		FALSE	NA	FALSE	FALSE	NA	FALSE	NA	TRUE	FALSE	NA	FALSE	NA	TRUE	FALSE	FALSE	NA	NA	NA	Nucleoli	Nucleoplasm	nucleus	nucleus	1
BRIX1	EMD							NA	NA	NA			BRIX1	EMD	Q8TDN6	P50402		SEC	NA			NA	FALSE		FALSE		FALSE	NA	FALSE	FALSE	NA	FALSE	NA	FALSE	FALSE	NA	FALSE	NA	FALSE	FALSE	FALSE	NA	NA	NA	Nucleoli	Endoplasmic reticulum;Nuclear membrane	nucleus	nucleus	1
BRIX1	EXOSC10							NA	NA	NA			BRIX1	EXOSC10	Q8TDN6	Q01780		SEC	NA			NA	FALSE		FALSE		FALSE	NA	FALSE	FALSE	NA	FALSE	NA	FALSE	FALSE	NA	FALSE	NA	FALSE	FALSE	FALSE	NA	NA	NA	Nucleoli	Nucleoli	nucleus	nucleus	1
BRIX1	EXOSC3							NA	NA	NA			BRIX1	EXOSC3	Q8TDN6	Q9NQT5		SEC	NA			NA	FALSE		FALSE		FALSE	NA	FALSE	FALSE	NA	FALSE	NA	FALSE	FALSE	NA	FALSE	NA	FALSE	FALSE	FALSE	NA	NA	NA	Nucleoli	Nucleoplasm	nucleus	nucleus	1
BRIX1	EXOSC4							NA	NA	NA			BRIX1	EXOSC4	Q8TDN6	Q9NPD3		SEC	NA			NA	FALSE		FALSE		FALSE	NA	FALSE	FALSE	NA	FALSE	NA	FALSE	FALSE	NA	FALSE	NA	FALSE	FALSE	FALSE	NA	NA	NA	Nucleoli	Cytosol;Intermediate filaments	nucleus	cytoplasm	1
BRIX1	EXOSC5							NA	NA	NA			BRIX1	EXOSC5	Q8TDN6	Q9NQT4		SEC	NA			NA	FALSE		FALSE		FALSE	NA	FALSE	FALSE	NA	FALSE	NA	FALSE	FALSE	NA	FALSE	NA	FALSE	FALSE	TRUE	NA	306	NA	Nucleoli	Nucleoli	nucleus	nucleus	1
BRIX1	EXOSC6							NA	NA	NA			BRIX1	EXOSC6	Q8TDN6	Q5RKV6		SEC	NA			NA	FALSE		FALSE		FALSE	NA	FALSE	FALSE	NA	FALSE	NA	FALSE	FALSE	NA	FALSE	NA	FALSE	FALSE	FALSE	NA	NA	NA	Nucleoli		nucleus		1
BRIX1	EXOSC7							NA	NA	NA			BRIX1	EXOSC7	Q8TDN6	Q15024		SEC	NA			NA	FALSE		FALSE		FALSE	NA	FALSE	FALSE	NA	FALSE	NA	FALSE	FALSE	NA	FALSE	NA	FALSE	FALSE	FALSE	NA	NA	NA	Nucleoli	Nuclear speckles	nucleus	nucleus	1
BRIX1	FBL							NA	NA	NA			BRIX1	FBL	Q8TDN6	P22087		SEC	NA			NA	TRUE	Nop56p-associated pre-rRNA complex	TRUE	Nop56p-associated pre-rRNA complex	TRUE	0.081	FALSE	TRUE	0.49	FALSE	NA	FALSE	FALSE	NA	FALSE	NA	TRUE	FALSE	FALSE	NA	NA	NA	Nucleoli	Nucleoli fibrillar center	nucleus	nucleus	1
BRIX1	FIP1L1							NA	NA	NA			BRIX1	FIP1L1	Q8TDN6	Q6UN15		SEC	NA			NA	FALSE		FALSE		FALSE	NA	FALSE	FALSE	NA	FALSE	NA	FALSE	FALSE	NA	FALSE	NA	FALSE	FALSE	FALSE	NA	NA	NA	Nucleoli	Nucleoplasm	nucleus	nucleus	1
BRIX1	FLOT1							NA	NA	NA			BRIX1	FLOT1	Q8TDN6	P41440		SEC	NA			NA	FALSE		FALSE		FALSE	NA	FALSE	FALSE	NA	FALSE	NA	FALSE	FALSE	NA	FALSE	NA	FALSE	FALSE	FALSE	NA	NA	NA	Nucleoli	Golgi apparatus	nucleus	secretory	0
BRIX1	FLOT2							NA	NA	NA			BRIX1	FLOT2	Q8TDN6	Q14254		SEC	NA			NA	FALSE		FALSE		FALSE	NA	FALSE	FALSE	NA	FALSE	NA	FALSE	FALSE	NA	FALSE	NA	FALSE	FALSE	FALSE	NA	NA	NA	Nucleoli	Plasma membrane	nucleus	secretory	0
BRIX1	FXR2							NA	NA	NA			BRIX1	FXR2	Q8TDN6	P51116		SEC	NA			NA	FALSE		FALSE		FALSE	NA	FALSE	FALSE	NA	FALSE	NA	FALSE	FALSE	NA	FALSE	NA	FALSE	FALSE	TRUE	NA	695	NA	Nucleoli	Cytosol	nucleus	cytoplasm	1
BRIX1	GAR1							NA	NA	NA			BRIX1	GAR1	Q8TDN6	Q9NY12		SEC	NA			NA	FALSE		FALSE		FALSE	NA	FALSE	FALSE	NA	FALSE	NA	FALSE	FALSE	NA	FALSE	NA	FALSE	FALSE	FALSE	NA	NA	NA	Nucleoli	Nucleoli fibrillar center;Nucleoplasm	nucleus	nucleus	1
BRIX1	GEMIN8							NA	NA	NA			BRIX1	GEMIN8	Q8TDN6	Q9NWZ8		SEC	NA			NA	FALSE		FALSE		FALSE	NA	FALSE	FALSE	NA	FALSE	NA	FALSE	FALSE	NA	FALSE	NA	FALSE	FALSE	FALSE	NA	NA	NA	Nucleoli	Cytosol;Nucleoplasm	nucleus	nucleus&cytoplasm	1
BRIX1	GNB1							NA	NA	NA			BRIX1	GNB1	Q8TDN6	P62873		SEC	NA			NA	FALSE		FALSE		FALSE	NA	FALSE	FALSE	NA	FALSE	NA	FALSE	FALSE	NA	FALSE	NA	FALSE	FALSE	FALSE	NA	NA	NA	Nucleoli	Plasma membrane	nucleus	secretory	1
BRIX1	GNB2							NA	NA	NA			BRIX1	GNB2	Q8TDN6	P62879		SEC	NA			NA	FALSE		FALSE		FALSE	NA	FALSE	FALSE	NA	FALSE	NA	FALSE	FALSE	NA	FALSE	NA	FALSE	FALSE	FALSE	NA	NA	NA	Nucleoli	Plasma membrane	nucleus	secretory	0
BRIX1	GNG12							NA	NA	NA			BRIX1	GNG12	Q8TDN6	Q9UBI6		SEC	NA			NA	FALSE		FALSE		FALSE	NA	FALSE	FALSE	NA	FALSE	NA	FALSE	FALSE	NA	FALSE	NA	FALSE	FALSE	FALSE	NA	NA	NA	Nucleoli	Mitochondria	nucleus	cytoplasm	0
BRIX1	GNL2							NA	NA	NA			BRIX1	GNL2	Q8TDN6	Q13823		SEC	NA			NA	FALSE		FALSE		FALSE	NA	FALSE	FALSE	NA	FALSE	NA	FALSE	FALSE	NA	FALSE	NA	FALSE	FALSE	FALSE	NA	NA	NA	Nucleoli	Nucleoli	nucleus	nucleus	1
BRIX1	GNL3							NA	NA	NA			BRIX1	GNL3	Q8TDN6	Q9BVP2		SEC	NA			NA	TRUE	Nop56p-associated pre-rRNA complex	TRUE	Nop56p-associated pre-rRNA complex	FALSE	NA	FALSE	FALSE	NA	FALSE	NA	FALSE	FALSE	NA	FALSE	NA	TRUE	FALSE	TRUE	NA	29	NA	Nucleoli	Nucleoli	nucleus	nucleus	1
BRIX1	GPATCH4							NA	NA	NA			BRIX1	GPATCH4	Q8TDN6	Q5T3I0		SEC	NA			NA	FALSE		FALSE		FALSE	NA	FALSE	TRUE	0.63	FALSE	NA	FALSE	FALSE	NA	TRUE	0.919271087	TRUE	FALSE	FALSE	NA	NA	NA	Nucleoli	Nucleoli;Nucleoplasm	nucleus	nucleus	1
BRIX1	GSE1							NA	NA	NA			BRIX1	GSE1	Q8TDN6	Q14687		SEC	NA			NA	FALSE		FALSE		FALSE	NA	FALSE	FALSE	NA	FALSE	NA	FALSE	FALSE	NA	FALSE	NA	FALSE	FALSE	FALSE	NA	NA	NA	Nucleoli	Mitochondria	nucleus	cytoplasm	0
BRIX1	GTF2I							NA	NA	NA			BRIX1	GTF2I	Q8TDN6	P78347		SEC	NA			NA	FALSE		FALSE		FALSE	NA	FALSE	FALSE	NA	FALSE	NA	FALSE	FALSE	NA	FALSE	NA	FALSE	FALSE	FALSE	NA	NA	NA	Nucleoli	Nucleoplasm	nucleus	nucleus	1
BRIX1	GTPBP4							NA	NA	NA			BRIX1	GTPBP4	Q8TDN6	Q9BZE4		SEC	NA			NA	FALSE		FALSE		TRUE	0.081	FALSE	TRUE	0.49	FALSE	NA	FALSE	FALSE	NA	FALSE	NA	TRUE	FALSE	FALSE	NA	NA	NA	Nucleoli	Nucleoli	nucleus	nucleus	1
BRIX1	H1FX							NA	NA	NA			BRIX1	H1FX	Q8TDN6	Q92522		SEC	NA			NA	FALSE		TRUE	Nop56p-associated pre-rRNA complex	FALSE	NA	FALSE	FALSE	NA	FALSE	NA	FALSE	FALSE	NA	FALSE	NA	TRUE	FALSE	FALSE	NA	NA	NA	Nucleoli	Nucleoli;Nucleoplasm	nucleus	nucleus	1
BRIX1	H2AFZ;H2AFV							NA	NA	NA			BRIX1	H2AFZ	Q8TDN6	P0C0S5		SEC	NA			NA	FALSE		FALSE		FALSE	NA	FALSE	FALSE	NA	FALSE	NA	FALSE	FALSE	NA	FALSE	NA	FALSE	FALSE	FALSE	NA	NA	NA	Nucleoli	Nucleoplasm	nucleus	nucleus	0
BRIX1	HIST1H1E							NA	NA	NA			BRIX1	HIST1H1E	Q8TDN6	P10412		SEC	NA			NA	FALSE		FALSE		FALSE	NA	FALSE	FALSE	NA	FALSE	NA	FALSE	FALSE	NA	FALSE	NA	FALSE	FALSE	FALSE	NA	NA	NA	Nucleoli	Nuclear speckles	nucleus	nucleus	1
BRIX1	HIST1H2BJ;HIST1H2BO;HIST1H2BB;HIST2H2BE							NA	NA	NA			BRIX1	HIST1H2BJ	Q8TDN6	P06899		SEC	NA			NA	FALSE		FALSE		FALSE	NA	FALSE	FALSE	NA	FALSE	NA	FALSE	FALSE	NA	FALSE	NA	FALSE	FALSE	FALSE	NA	NA	NA	Nucleoli	Nucleoplasm	nucleus	nucleus	0
[truncated: 27,806 more rows]
[truncated: 13 more columns]
