# Supplementary material for: Large-scale map of RNA binding protein interactomes across the mRNA life-cycle
Source: bioRxiv. 2023 Jun 8:2023.06.08.544225. Preprint. [Version 2] doi: 10.1101/2023.06.08.544225 (PMC10274859; doi:10.1101/2023.06.08.544225)
Supplement: Supplement 9 [file media-9.xlsx]

## Sheet: Summary_Network
* cytoscape network analysis
Number of nodes	1126
Number of edges	29545
Avg. number of neighbors	52.452
Network diameter	6
Network radius	4
Characteristic path length	2.908
Clustering coefficient	0.417
Network density	0.047
Network heterogeneity	1.501
Network Centralization	0.257

## Sheet: Node_NetworkAnalyze
*Node network analyze output from cytoscape
Topological Coefficient: is a relative measure for the extent to which a node shares neighbors with other nodes
Neighborhood Connectivity: is defined as ther average nearest neighbors
Number of undirected edges: is the number of edges that do not have a direction
Partner of Multiple Edge node pairs: indicates if a node is a partner of node pairs with multiple edges
Radiality: is a node centrality index computed by subtracting the average shortest path length of a node n from the diameter of the connected component plus 1. The radiality of each node is divided by the diameter of the connected component. Thus it is a number between 0 and 1.
AverageShortestPathLength : is the average length of a shortest path between n and any other node.
name	TopologicalCoefficient	NeighborhoodConnectivity	NumberOfUndirectedEdges	PartnerOfMultiEdgedNodePairs	Radiality	AverageShortestPathLength
ACTC1	0.310626	194.762	101	0	0.995823	2.42438
ALDH18A1	0.412746	237.329	73	0	0.995533	2.52313
BRIX1	0.195127	160.199	261	0	0.996937	2.04448
C1D	0.295484	205.952	146	0	0.996183	2.3016
CALM2;CALM1;CALM2;CALM1;CALM2;CALM3	0.356019	191.538	65	0	0.995364	2.58096
CD59	0.210386	131.912	68	0	0.995813	2.42794
CLINT1	0.354275	231	78	0	0.995873	2.40747
CLTA	0.411219	238.507	73	0	0.995575	2.5089
CLTB	0.425393	240.347	72	0	0.995494	2.53648
CLTC	0.388271	237.622	74	0	0.995679	2.47331
CTTN	0.213152	67.1905	21	0	0.994474	2.88434
DDX50	0.190568	161.22	286	0	0.99707	1.99911
DHX9	0.208504	162.633	251	0	0.99677	2.10142
DSG2	0.224428	74.2857	21	0	0.994492	2.87811
EMD	0.213063	171.089	179	0	0.996658	2.13968
EXOSC3	0.300987	204.069	144	0	0.996183	2.3016
EXOSC4	0.415789	221.2	75	0	0.995296	2.60409
EXOSC5	0.415789	221.2	75	0	0.995296	2.60409
EXOSC6	0.415789	221.2	75	0	0.995296	2.60409
EXOSC7	0.415789	221.2	75	0	0.995296	2.60409
EXOSC9	0.335778	181.753	95	2	0.995468	2.54537
FLOT1	0.302177	190.673	98	0	0.995841	2.41815
FLOT2	0.360429	220.222	81	0	0.995732	2.45552
GNAI1	0.356019	191.538	65	0	0.995364	2.58096
GNAI3	0.232594	68.15	20	0	0.994385	2.91459
GNAS	0.232594	68.15	20	0	0.994385	2.91459
GNB1	0.210386	131.912	68	0	0.995813	2.42794
GNB2	0.263871	177.321	112	0	0.996076	2.33808
GNG12	0.210386	131.912	68	0	0.995813	2.42794
GPATCH4	0.29522	188.645	110	0	0.995849	2.41548
HIST1H1C	0.232594	68.15	20	0	0.994385	2.91459
HIST1H1E	0.218739	173.898	176	0	0.99664	2.14591
IRS4	0.29177	181.189	74	0	0.995859	2.41192
MPRIP	0.244534	177.531	143	0	0.996311	2.25801
NAP1L1	0.311406	206.151	139	0	0.996118	2.32384
PARP1	0.298797	196.608	97	0	0.995966	2.37544
PGK1	0.312291	194.245	98	0	0.995833	2.42082
PRKAR2A	0.388146	235.23	74	0	0.995612	2.49644
RBM28	0.248563	180.954	195	0	0.996478	2.20107
RBM34	0.18436	154.678	311	0	0.997117	1.9831
RP2	0.224428	74.2857	21	0	0.994492	2.87811
RPL10	0.185012	158	289	0	0.997099	1.98932
RPL12	0.200855	157.269	275	0	0.996851	2.07384
RPL13	0.184126	154.298	309	0	0.997109	1.98577
RPL13A	0.178875	154.19	294	0	0.997133	1.97776
RPL14	0.181804	154.715	302	0	0.997125	1.98043
RPL15	0.18109	153.564	303	0	0.99712	1.98221
RPL17;RPL17-C18orf32;RPL17;RPL17;RPL17	0.197213	162.898	274	0	0.996968	2.03381
RPL18A	0.176159	149.735	317	0	0.997161	1.96797
RPL19	0.186557	157.268	299	0	0.997096	1.99021
RPL21	0.17827	152.243	313	0	0.997151	1.97153
RPL23A	0.194435	161.579	270	4	0.996953	2.03915
RPL24	0.194134	161.519	285	0	0.997031	2.01246
RPL27	0.175937	152.01	315	0	0.997193	1.9573
RPL27A	0.183165	154.957	304	0	0.997099	1.98932
RPL28	0.206089	171.053	243	0	0.996916	2.0516
RPL29	0.187311	155.281	285	0	0.997005	2.02135
RPL3	0.175892	151.443	318	0	0.997193	1.9573
RPL30	0.196713	167.599	257	0	0.99701	2.01957
RPL31	0.207099	159.052	268	0	0.996801	2.09075
RPL32	0.199336	163.455	268	0	0.996955	2.03826
RPL34	0.179863	153.063	300	0	0.99712	1.98221
RPL35	0.18634	154.476	309	0	0.997067	2
RPL35A	0.178323	151.753	316	0	0.997161	1.96797
RPL36	0.217345	163.661	233	0	0.99666	2.13879
RPL37A	0.179371	150.851	322	0	0.997133	1.97776
RPL4	0.204602	162.659	258	0	0.996856	2.07206
RPL5	0.196248	157.195	277	0	0.996921	2.04982
RPL6	0.17945	154.507	300	0	0.997146	1.97331
RPL7	0.180873	157.36	292	0	0.997148	1.97242
RPL7A	0.187708	158.801	292	0	0.997067	2
RPL7L1	0.310226	207.852	128	0	0.996021	2.35676
RPL8	0.207457	163.684	256	0	0.996835	2.07918
RPL9	0.184663	154.932	310	0	0.997096	1.99021
RPLP0	0.213091	160.272	213	0	0.996632	2.14858
RPLP1	0.220651	165.267	232	0	0.99665	2.14235
RPLP2	0.208673	157.131	252	0	0.99672	2.11833
RPS11	0.183295	156.351	302	0	0.99713	1.97865
RPS13	0.177716	153.192	308	0	0.997169	1.9653
RPS15	0.20849	166.792	250	0	0.996848	2.07473
RPS15A	0.190817	162.004	276	0	0.997052	2.00534
RPS19	0.18531	156.772	294	0	0.997091	1.99199
RPS2	0.175207	149.63	320	4	0.997172	1.96441
RPS24	0.193213	150.151	287	3	0.99689	2.0605
RPS26	0.18019	155.144	306	0	0.997161	1.96797
RPS3A	0.178515	152.987	314	0	0.997172	1.96441
RPS4X	0.203852	166.344	262	0	0.996929	2.04715
RPS5	0.174191	135.762	302	4	0.99695	2.04004
RPS6	0.169615	143.158	336	7	0.99718	1.96174
RPS8	0.182548	154.253	300	0	0.997104	1.98754
RPS9	0.176782	152.916	311	0	0.997185	1.95996
RSL1D1	0.234734	183.562	185	0	0.996637	2.1468
SPTBN1	0.232594	68.15	20	0	0.994385	2.91459
TMEM192	0.425393	240.347	72	0	0.995494	2.53648
TP53	0.134128	77.9286	42	0	0.99558	2.50712
TPM3	0.386623	235.84	75	0	0.995619	2.49377
UACA	0.396617	207.034	59	0	0.995392	2.57117
ZNF281	0.425393	240.347	72	0	0.995494	2.53648
AFF4	0.468203	257.98	50	0	0.995233	2.62544
ARHGAP19	0.468203	257.98	50	0	0.995233	2.62544
EBNA1BP2	0.210106	171.656	224	0	0.99682	2.08452
HNRNPL	0.227604	155.725	138	0	0.99612	2.32295
MATR3	0.241946	177.104	144	0	0.996321	2.25445
NUP153	0.352854	226.885	96	0	0.995883	2.40391
RALY	0.385167	246.507	73	0	0.995708	2.46352
RANGAP1	0.468203	257.98	50	0	0.995233	2.62544
RECQL5	0.208792	164.946	241	0	0.99677	2.10142
RPL11	0.236828	183.542	216	0	0.996621	2.15214
RPL18	0.16478	141.408	345	4	0.997268	1.93149
RPL36A;RPL36A-HNRNPH2	0.212113	172.872	242	0	0.996851	2.07384
RPS16	0.217829	178.62	234	0	0.996843	2.07651
RPS3	0.233484	173.522	212	3	0.996582	2.16548
AFG3L2	0.459409	235.677	65	0	0.99515	2.65391
DDX21	0.215922	176.84	219	0	0.996754	2.10676
DHX30	0.224772	176.221	208	0	0.996624	2.15125
EIF2S1	0.459409	235.677	65	0	0.99515	2.65391
EIF2S2	0.459409	235.677	65	0	0.99515	2.65391
EIF2S3	0.459409	235.677	65	0	0.99515	2.65391
EXOSC10	0.291337	183.841	140	2	0.99593	2.3879
FBL	0.343412	223.917	84	0	0.995742	2.45196
NCL	0.352972	229.785	107	0	0.995912	2.39413
NOP58	0.251603	191.721	165	0	0.996384	2.2331
NPM1	0.200111	163.49	263	0	0.996934	2.04537
RPL10A	0.215463	160.987	224	1	0.996598	2.16014
RPL22	0.239948	184.04	200	0	0.996587	2.1637
RPS14	0.19316	163.413	271	0	0.997031	2.01246
ZCCHC8	0.437315	232.667	66	0	0.995205	2.63523
AGK	0.421208	232.507	71	0	0.995471	2.54448
BYSL	0.432931	235.514	70	0	0.995447	2.55249
GTF2I	0.432931	235.514	70	0	0.995447	2.55249
H2AFZ;H2AFV	0.341205	209.5	86	0	0.995771	2.44217
HIST1H2BJ;HIST1H2BO;HIST1H2BB;HIST2H2BE	0.283004	177.443	106	0	0.995867	2.40925
HIST1H2BK;HIST1H2BD;HIST1H2BC;HIST2H2BF;HIST1H2BH;HIST1H2BN;HIST1H2BM;HIST1H2BN	0.277224	176.037	107	0	0.995891	2.40125
LBR	0.395237	232.795	73	0	0.995591	2.50356
LTV1	0.221492	177.637	223	0	0.9967	2.12544
MID1IP1	0.431168	234.556	72	0	0.995452	2.55071
NOP2	0.285814	198.355	141	0	0.996188	2.29982
PABPC1	0.178734	152.639	274	0	0.997034	2.01157
PHB	0.317252	202.407	91	0	0.995886	2.40302
PHB2	0.431168	234.556	72	0	0.995452	2.55071
PWP1	0.258999	190.882	187	0	0.996368	2.23843
RAD51	0.432931	235.514	70	0	0.995447	2.55249
RPL26	0.205759	167.488	250	0	0.996893	2.05961
RPS28	0.216705	169.247	235	0	0.996731	2.11477
RRP12	0.431168	234.556	72	0	0.995452	2.55071
TIMM10	0.419645	231.644	73	0	0.995476	2.5427
TIMM9	0.404524	229.365	74	0	0.995533	2.52313
TMEM109	0.431168	234.556	72	0	0.995452	2.55071
ZC3H11A	0.408846	233.056	71	0	0.995549	2.51779
AGO2	0.0690797	14.5217	23	0	0.994098	3.01246
ADD1	0.5	21.5	2	0	0.992027	3.71886
ALB	0.5	20	2	0	0.992027	3.71886
C3	0	23	1	0	0.991168	4.01157
CUX1	0	23	1	0	0.991168	4.01157
DBN1	0.23996	154.055	55	0	0.995734	2.45463
FAM168A	0	23	1	0	0.991168	4.01157
KRT13	0.5	63	2	0	0.993355	3.26601
LIMA1	0.330168	118.8	5	0	0.99432	2.93683
MAP7	0.501572	160.5	2	0	0.994117	3.00623
MYH14	0.190987	89.2222	9	0	0.994811	2.76957
NMNAT1	0	23	1	0	0.991168	4.01157
PAWR	0	23	1	0	0.991168	4.01157
PDE4C	0.339744	18.6667	3	0	0.992494	3.55961
PLEC	0.5	31	2	0	0.992554	3.53915
PNMA2	0	23	1	0	0.991168	4.01157
PPARD	0	23	1	0	0.991168	4.01157
PRSS3P2	0.511628	23	2	0	0.992387	3.59609
PYCR1	0.445403	226.324	34	0	0.995184	2.64235
PYCR2	0	23	1	0	0.991168	4.01157
RPA1	0.5	65	2	0	0.99359	3.18594
SPECC1L	0	23	1	0	0.991168	4.01157
TRIM27	0.347926	199.742	62	0	0.995557	2.51512
AIMP1	0.259234	180.168	161	0	0.996277	2.26957
AIMP2	0.259234	180.168	161	0	0.996277	2.26957
ARHGEF2	0.34715	214.538	91	0	0.995612	2.49644
BCAS2	0.171787	117.846	78	0	0.995953	2.37989
C14orf166	0.250293	186.218	179	0	0.996428	2.21797
C8orf33	0.283347	204.86	150	0	0.996272	2.27135
CDC5L	0.183426	126.197	71	0	0.99594	2.38434
CEP170	0.331547	216.5	92	0	0.99581	2.42883
CEP44	0.259033	158.528	53	0	0.995651	2.4831
CHTOP	0.188275	150.643	172	1	0.996577	2.16726
CRNKL1	0.235016	179.787	122	0	0.996389	2.23132
DARS	0.214795	149.793	198	0	0.996446	2.21174
DDX1	0.273916	192.289	142	0	0.996141	2.31584
DDX27	0.266366	189.386	132	0	0.996235	2.28381
DDX54	0.239925	183.063	206	0	0.996608	2.15658
DDX56	0.258397	155.038	52	0	0.995614	2.49555
DYNLL2	0.258397	155.038	52	0	0.995614	2.49555
EEF1E1	0.282107	193.525	118	0	0.996073	2.33897
EIF4A3	0.246233	172.609	87	0	0.996032	2.3532
GAR1	0.337386	213.565	92	0	0.995677	2.4742
GNL2	0.252901	192.205	195	0	0.996517	2.18772
GNL3	0.259099	188.883	171	0	0.996397	2.22865
GSE1	0.311473	207.441	102	0	0.995914	2.39324
GTPBP4	0.30107	208.943	140	0	0.996115	2.32473
HIST1H4A	0.239812	166.19	137	0	0.996162	2.30872
HNRNPA1	0.240241	136.697	33	0	0.995473	2.54359
HNRNPA2B1	0.168441	123.804	102	0	0.996209	2.2927
HNRNPA3	0.203048	133.403	77	0	0.995878	2.40569
IARS	0.29584	192	135	0	0.996016	2.35854
KIF11	0.250116	152.34	53	0	0.995643	2.48577
KRI1	0.344456	216.663	92	0	0.995708	2.46352
KRR1	0.28558	189.911	101	0	0.99594	2.38434
LARS	0.29584	192	135	0	0.996016	2.35854
LAS1L	0.379454	232.226	62	0	0.995486	2.53915
LEMD2	0.238389	150.185	54	0	0.995703	2.4653
LLPH	0.248033	188.505	186	0	0.996548	2.17705
MAGOH;MAGOHB	0.211435	162.805	118	0	0.996381	2.23399
MGEA5	0.258397	155.038	52	0	0.995614	2.49555
NCBP1	0.177353	128.581	93	0	0.996126	2.32117
NCBP2	0.198568	165.805	220	0	0.996809	2.08808
NOC3L	0.236138	185.841	182	0	0.996572	2.16904
NOL6	0.218643	175.133	203	0	0.996733	2.11388
NOP10	0.321105	203.902	102	0	0.995786	2.43683
NSUN2	0.258397	155.038	52	0	0.995614	2.49555
NVL	0.249075	153.679	53	0	0.995708	2.46352
OGDH	0.193564	162.207	242	0	0.996919	2.05071
PABPC4	0.170588	152.676	290	0	0.997208	1.95196
PABPN1	0.224583	171.806	129	0	0.996415	2.22242
PELP1	0.356312	231.247	73	0	0.995742	2.45196
POLR1C	0.240241	136.697	33	0	0.995473	2.54359
POLR2E	0.155802	102.206	63	0	0.99581	2.42883
PPAN-P2RY11;PPAN	0.256697	184.308	172	0	0.996371	2.23754
PPP1R12A	0.250333	152.472	53	0	0.995648	2.48399
PRKAR1A	0.526738	161.182	11	0	0.993874	3.08897
PRPF19	0.207548	168.944	161	0	0.99665	2.14235
PRPF8	0.185919	154.138	174	0	0.996705	2.12367
QARS	0.258723	179.295	149	0	0.996235	2.28381
RALA	0.258397	155.038	52	0	0.995614	2.49555
RBM25	0.240241	136.697	33	0	0.995473	2.54359
RBM8A	0.229012	165.576	66	0	0.995995	2.36566
RBMX	0.203464	170.503	175	0	0.99676	2.10498
RNF220	0.353994	216.644	90	0	0.99557	2.51068
RPL23	0.218557	167.426	189	1	0.996501	2.19306
RPS17	0.203042	169.134	254	0	0.996953	2.03915
RPS20	0.252002	191.269	193	0	0.99652	2.18683
RPS23	0.213473	173.34	241	0	0.996846	2.07562
RPS25	0.222857	176.28	232	0	0.996726	2.11655
RPS29	0.256323	194.293	191	0	0.996501	2.19306
RRP1	0.344187	214.44	91	0	0.995604	2.49911
RRP15	0.234287	178.995	218	0	0.996642	2.14502
RRP1B	0.295297	193.419	124	0	0.995995	2.36566
RRS1	0.270575	201.578	173	0	0.996413	2.22331
RTCB	0.263987	194.03	165	0	0.996368	2.23843
SAFB2	0.200414	126.462	39	0	0.995672	2.47598
SAP30BP	0.233991	152.796	54	0	0.995813	2.42794
SENP3	0.303915	214.26	123	0	0.996045	2.34875
SNAP23	0.2308	151.867	60	0	0.995891	2.40125
SNW1	0.166302	118.074	81	0	0.996024	2.35587
SRP19	0.299659	206.165	127	0	0.996042	2.34964
SRPK2	0.353994	216.644	90	0	0.99557	2.51068
SRRM2	0.206007	171.81	179	0	0.996707	2.12278
SRRT	0.146733	109.463	108	0	0.99624	2.28203
SRSF1	0.196367	166.912	228	0	0.996895	2.05872
SRSF4	0.180308	156.526	271	3	0.997052	2.00534
TAF15	0.161973	129.261	157	0	0.996567	2.17082
TMPO	0.274474	183.623	61	0	0.995844	2.41726
TRA2A	0.20753	177.853	204	0	0.996851	2.07384
UTP14A	0.318569	209.3	110	0	0.995938	2.38523
WDR18	0.250997	196.028	176	0	0.99652	2.18683
ZNF768	0.259099	188.883	171	0	0.996397	2.22865
ALYREF	0.302816	199.563	126	0	0.995979	2.371
ATXN2L	0.244948	175.873	173	0	0.996379	2.23488
AURKAIP1	0.275661	148.857	14	0	0.995179	2.64413
BANF1	0.269755	190.447	94	0	0.996047	2.34786
BCLAF1	0.190391	107	15	0	0.995301	2.60231
BOP1	0.318964	214.344	128	0	0.99606	2.34342
DDX24	0.360887	223.75	112	0	0.995768	2.44306
DDX39B	0.356182	211.929	70	0	0.995541	2.52046
FAU	0.305392	207.722	18	0	0.995653	2.48221
FTSJ3	0.387868	226.127	55	0	0.995458	2.54893
HP1BP3	0.313891	207.482	139	0	0.99606	2.34342
MRPS22	0.265849	194.335	170	0	0.996371	2.23754
MRPS5	0.146112	81.2381	21	0	0.995173	2.64591
NCBP3	0	126	1	0	0.99305	3.37011
NOM1	0.359021	216.49	98	0	0.995698	2.46708
NPAT	0.44737	221.448	29	0	0.995173	2.64591
POLDIP3	0.311943	193.093	43	0	0.995653	2.48221
RPL26L1	0.297285	197.1	20	0	0.995593	2.50267
RPL36AL	0.304147	188.875	16	0	0.995452	2.55071
RPL39;RPL39P5	0.437363	199.143	7	0	0.994868	2.75
RPS18	0.248159	183.389	208	0	0.99652	2.18683
SRP68	0.299777	205.647	153	0	0.996188	2.29982
SRP72	0.339718	219.458	107	0	0.995917	2.39235
SURF6	0.344327	194.889	9	0	0.995199	2.63701
THOC2	0.314292	192.975	81	0	0.995656	2.48132
THOC3	0.314292	192.975	81	0	0.995656	2.48132
THOC5	0.314292	192.975	81	0	0.995656	2.48132
THOC7	0.314292	192.975	81	0	0.995656	2.48132
THRAP3	0.193047	119.882	17	0	0.995499	2.5347
WDR12	0.363334	215.457	70	0	0.995536	2.52224
ZNF318	0.44737	221.448	29	0	0.995173	2.64591
ZRANB2	0.297396	172.787	61	0	0.995552	2.5169
ANAPC10	0.242144	86.6875	16	0	0.994451	2.89235
ANAPC16	0.242144	86.6875	16	0	0.994451	2.89235
ANAPC5	0.242144	86.6875	16	0	0.994451	2.89235
ANAPC7	0.242144	86.6875	16	0	0.994451	2.89235
CDC16	0.242144	86.6875	16	0	0.994451	2.89235
CDC23	0.242144	86.6875	16	0	0.994451	2.89235
DLST	0.21146	164.098	218	3	0.996666	2.13701
MICU1	0.242144	86.6875	16	0	0.994451	2.89235
RPS12	0.244905	180.25	200	0	0.996473	2.20285
TP53BP1	0.155442	76.1667	42	0	0.995197	2.6379
KARS	0.284495	187.489	141	2	0.996079	2.33719
MARS	0.235529	150.583	177	2	0.996178	2.30338
RARS	0.225195	156.585	189	1	0.996384	2.2331
ASH2L	0.193495	94.8125	32	0	0.995184	2.64235
CPSF2	0.197618	139.518	137	0	0.996266	2.27313
CPSF6	0.161509	70.7407	27	0	0.994952	2.72153
GPN3	0.160522	69.6667	27	0	0.994931	2.72865
HIST2H2AB	0.163282	77.7222	36	0	0.995197	2.6379
KMT2D	0.166997	71.3077	26	0	0.99491	2.73577
LARP1	0.194844	164.253	237	0	0.996927	2.04804
LRCH3	0.166997	71.3077	26	0	0.99491	2.73577
MRPS2	0.159048	83.5	28	0	0.995207	2.63434
MRPS7	0.158677	78.7037	27	0	0.995121	2.6637
P3H1	0.166997	71.3077	26	0	0.99491	2.73577
POLR2L	0.161743	68.7407	27	0	0.994907	2.73665
RBBP5	0.193495	94.8125	32	0	0.995184	2.64235
RBBP6	0.166997	71.3077	26	0	0.99491	2.73577
RNPS1	0.119389	77.125	40	0	0.995661	2.47954
RUVBL1	0.287597	192.977	133	0	0.996037	2.35142
RUVBL2	0.140687	63.2222	36	0	0.995087	2.67527
SGTA	0.171482	70.3077	26	0	0.994865	2.75089
YBX1	0.237854	182.672	192	0	0.996595	2.16103
ATAD3A	0.269748	176.145	62	0	0.99581	2.42883
ATAD3B	0.296751	193.185	54	0	0.995784	2.43772
BUD31	0.228062	178.117	163	0	0.99653	2.18327
CAPRIN1	0.200838	160.884	226	1	0.996778	2.09875
CD2BP2	0.351332	220.988	83	0	0.995818	2.42616
CNOT1	0.386651	196.833	36	0	0.995181	2.64324
DDX17	0.256658	156.818	110	0	0.995865	2.41014
DDX5	0.21375	147.274	135	0	0.99616	2.30961
DKC1	0.257952	135.425	40	0	0.995296	2.60409
EFTUD2	0.285759	189.172	58	0	0.995823	2.42438
FXR2	0.301087	215.277	83	0	0.996094	2.33185
G3BP1	0.271755	205.175	137	0	0.996394	2.22954
HNRNPK	0.336695	116.833	12	0	0.994612	2.83719
IGF2BP1	0.2185	168.027	226	0	0.996705	2.12367
IGF2BP3	0.235381	170.186	177	0	0.996428	2.21797
LSM12	0.303349	195.964	55	0	0.995773	2.44128
MFAP1	0.205665	154.701	144	0	0.996436	2.2153
NHP2	0.312682	115.692	13	0	0.994688	2.81139
NUFIP2	0.299867	206.009	115	0	0.996149	2.31317
PAXBP1	0.231306	174.404	136	0	0.996342	2.24733
RPS7	0.285901	207.85	147	0	0.996316	2.25623
UBAP2L	0.244047	170.664	107	0	0.996162	2.30872
USP10	0.314851	195.208	53	0	0.9957	2.46619
XAB2	0.312146	196.34	53	0	0.995724	2.45819
CHERP	0.221471	122.474	57	0	0.995413	2.56406
CPSF1	0.249887	184.667	174	0	0.996415	2.22242
CPSF3	0.279607	175.593	91	0	0.995859	2.41192
CPSF4	0.282521	185.616	73	0	0.995849	2.41548
CSTF1	0.388568	202.056	36	0	0.995272	2.6121
CSTF3	0.388568	202.056	36	0	0.995272	2.6121
DHX15	0.226075	153.957	116	0	0.99606	2.34342
DPY30	0.381162	211.164	55	0	0.995476	2.5427
ELAVL1	0.240701	137.44	50	0	0.99545	2.5516
FIP1L1	0.249887	184.667	174	0	0.996415	2.22242
HNRNPA0	0.234994	129.717	60	0	0.995458	2.54893
HNRNPH1	0.29697	149.97	33	0	0.995186	2.64146
HNRNPH2	0.29697	149.97	33	0	0.995186	2.64146
HNRNPR	0.291441	199.929	126	0	0.996066	2.34164
IGF2BP2	0.219343	136.263	99	0	0.995883	2.40391
ILF2	0.263915	164.683	82	0	0.995792	2.43505
ILF3	0.268195	139.73	37	0	0.995225	2.62811
MOV10	0.229172	129.94	67	0	0.995559	2.51423
PDCD11	0.29697	149.97	33	0	0.995186	2.64146
PHF5A	0.250175	162.113	97	0	0.995888	2.40214
PPP1CA	0.296881	175.754	65	0	0.995632	2.48932
PPP1CC	0.296881	175.754	65	0	0.995632	2.48932
PRRC2A	0.373588	202.111	36	0	0.995372	2.57829
PTBP1	0.225911	116.918	49	0	0.995361	2.58185
RBM14	0.248867	128.913	46	0	0.995319	2.59609
SERBP1	0.523688	262.891	46	0	0.995176	2.64502
SF3B1	0.250175	162.113	97	0	0.995888	2.40214
SF3B2	0.244556	159.939	99	0	0.995909	2.39502
SF3B3	0.250175	162.113	97	0	0.995888	2.40214
SF3B6	0.242637	159.17	100	0	0.995917	2.39235
SNRNP70	0.239237	177.992	125	0	0.996227	2.28648
SNRPA	0.228523	170.25	132	0	0.996248	2.27936
SNRPD1	0.236769	177.103	126	0	0.99624	2.28203
SNRPD2	0.225304	169.429	133	0	0.996269	2.27224
SRSF2	0.372318	210.732	56	0	0.99551	2.53114
SRSF3	0.262553	173.022	90	0	0.995901	2.39769
UPF1	0.29697	149.97	33	0	0.995186	2.64146
WDR33	0.241182	183.54	176	0	0.996478	2.20107
DLD	0.264749	182.451	156	3	0.996253	2.27758
DR1	0.309197	146.25	20	0	0.99515	2.65391
PDHA1	0.270296	191.64	111	0	0.996178	2.30338
PDHB	0.26575	190.277	112	0	0.996199	2.29626
PDHX	0.321146	207.781	96	0	0.995901	2.39769
RBM15	0.273092	136.273	22	0	0.995244	2.62189
DHX16	0.296183	96.8519	27	0	0.994495	2.87722
EPRS	0.204366	137.86	217	3	0.996452	2.20996
HSP90AA1	0.333733	100.12	25	0	0.994401	2.90925
HSP90AB1	0.333733	100.12	25	0	0.994401	2.90925
LDHA	0.333733	100.12	25	0	0.994401	2.90925
PRPF40A	0.230612	126.837	49	0	0.995429	2.55872
SF3A1	0.236874	129.333	48	0	0.995405	2.56673
SF3A2	0.151692	86.7143	85	1	0.995737	2.45374
SF3A3	0.238723	129.149	47	0	0.99539	2.57206
SF3B5	0.312788	99.1538	26	0	0.994466	2.88701
SFSWAP	0.239695	129.915	47	0	0.995392	2.57117
SMU1	0.234434	128.939	49	0	0.995419	2.56228
SNRNP200	0.18781	148.969	196	0	0.996658	2.13968
SNRPA1	0.240143	169.33	105	2	0.996034	2.35231
SNRPB	0.258611	185.165	127	0	0.996118	2.32384
SNRPD3	0.204108	156.774	161	6	0.996363	2.24021
SNRPE	0.26535	189.725	102	0	0.996042	2.34964
SNRPF	0.250833	178.844	109	0	0.996055	2.3452
SNRPG	0.271674	191.53	100	0	0.996011	2.36032
SON	0.212075	176.234	171	0	0.996653	2.14146
U2SURP	0.288493	97.2222	27	0	0.994508	2.87278
ZCCHC3	0.207477	129.692	52	0	0.995685	2.47153
DLAT	0.293238	216.713	101	0	0.996118	2.32384
EIF6	0.440401	234.293	58	0	0.995199	2.63701
H1FX	0.373605	238.36	100	0	0.995862	2.41103
LYAR	0.303789	209.311	148	0	0.996212	2.29181
MRPL24	0.367056	237.852	88	0	0.995786	2.43683
POP1	0.385455	239.368	87	0	0.995706	2.46441
RPS21	0.32088	216.594	133	0	0.996099	2.33007
RPS27L	0.385455	239.368	87	0	0.995706	2.46441
WDR43	0.440401	234.293	58	0	0.995199	2.63701
BRD4	0.348493	224.778	108	0	0.995859	2.41192
DDX28	0.348493	224.778	108	0	0.995859	2.41192
DGCR8	0.248477	166.628	148	0	0.99622	2.28915
GEMIN4	0.348493	224.778	108	0	0.995859	2.41192
IMP3	0.348493	224.778	108	0	0.995859	2.41192
INO80	0.348493	224.778	108	0	0.995859	2.41192
KIF2C	0.348493	224.778	108	0	0.995859	2.41192
KNSTRN	0.348493	224.778	108	0	0.995859	2.41192
MAP1B	0.342795	222.817	109	0	0.995901	2.39769
MPHOSPH10	0.348493	224.778	108	0	0.995859	2.41192
MRPL47	0.327025	214.202	124	0	0.995956	2.379
MYCBP2	0.342795	222.817	109	0	0.995901	2.39769
RAE1	0.348493	224.778	108	0	0.995859	2.41192
RBM39	0.322678	219.098	112	0	0.995982	2.37011
RRBP1	0.348493	224.778	108	0	0.995859	2.41192
YTHDF1	0.348493	224.778	108	0	0.995859	2.41192
YTHDF2	0.311813	216.086	139	0	0.996191	2.29893
ZBTB11	0.338419	223.018	109	0	0.995906	2.39591
ZMYND8	0.348493	224.778	108	0	0.995859	2.41192
ZNF24	0.348493	224.778	108	0	0.995859	2.41192
GEMIN8	0.366333	226.394	66	0	0.995544	2.51957
LSM3	0.344099	220.912	68	0	0.995612	2.49644
LSM5	0.344099	220.912	68	0	0.995612	2.49644
MCCC2	0.389075	239.281	96	0	0.995839	2.41904
MRPS36	0.273411	190.301	154	1	0.99628	2.26868
NOLC1	0.379557	239.88	50	0	0.995599	2.50089
PRMT5	0.362192	225.284	67	0	0.995599	2.50089
PRPF6	0.34864	221.735	68	0	0.995596	2.50178
RBM42	0.355437	223.925	67	0	0.995578	2.50801
SF3B4	0.223954	156.584	126	1	0.996081	2.3363
SYNCRIP	0.373895	238.919	86	0	0.995786	2.43683
WDR77	0.366333	226.394	66	0	0.995544	2.51957
ZFR	0.434657	256.447	76	0	0.995619	2.49377
BUD13	0.223514	144.226	84	0	0.995833	2.42082
ACIN1	0.173026	103.643	14	0	0.995419	2.56228
ARGLU1	0.226521	114.417	12	0	0.995082	2.67705
CDC40	0.445378	106	3	0	0.99395	3.06317
CPSF7	0.333556	209.807	57	0	0.995758	2.44662
CWC15	0.264301	106.889	9	0	0.994638	2.82829
CWC22	0.445378	106	3	0	0.99395	3.06317
DHX38	0.118062	48.4359	39	0	0.995098	2.67171
ERH	0.086839	65.6636	108	1	0.996381	2.23399
FMR1	0.190541	139.143	21	0	0.995865	2.41014
FXR1	0.262957	168.818	11	0	0.995565	2.51246
LUC7L	0.237988	106.143	7	0	0.994772	2.78292
LUC7L2	0.289935	105.667	6	0	0.9945	2.87544
LUC7L3	0.270189	72.6	5	0	0.994101	3.01157
PLRG1	0.268849	90.4444	9	0	0.994451	2.89235
PNN	0.178199	102.643	14	0	0.995361	2.58185
PRPF4B	0.175747	100.231	13	0	0.995288	2.60676
RBM22	0.101198	41.3478	23	0	0.994918	2.7331
RBMX2	0.349028	161.8	5	0	0.994714	2.80249
RPL37	0.396091	192.5	6	0	0.994923	2.73132
SAP18	0.174603	95.3333	12	0	0.995225	2.62811
SCAF1	0.247407	67.4	5	0	0.994273	2.95285
SLU7	0.623318	140	2	0	0.993913	3.07562
SNIP1	0	84	1	0	0.992903	3.41993
SNRNP40	0.292145	120.364	11	0	0.994672	2.81673
SRSF7	0.20236	117.714	14	0	0.995405	2.56673
ZC3H14	0.191655	87.8889	9	0	0.994933	2.72776
NUP133	0.26943	104	13	0	0.994816	2.76779
ZC3HAV1	0.265727	134.192	26	0	0.995272	2.6121
CCDC137	0.456008	226.18	50	0	0.995184	2.64235
RCL1	0.454939	241.118	51	0	0.995372	2.57829
RIOX2	0.456008	226.18	50	0	0.995184	2.64235
CENPV	0.356459	149.25	4	0	0.994698	2.80783
FAM98A	0.513761	168	3	0	0.99437	2.91993
G3BP2	0.276016	165.417	12	0	0.995408	2.56584
H1F0	0.792605	246.5	2	0	0.994354	2.92527
HNRNPC	0.350649	216.032	65	2	0.995528	2.52491
LARP4	0	225	1	0	0.993848	3.09786
LARP4B	0.530021	170.667	3	0	0.994268	2.95463
NCOA5	0.258223	110.889	9	0	0.994667	2.81851
NOP56	0.403783	123	4	0	0.994263	2.95641
PRPF38B	0	225	1	0	0.993848	3.09786
RBM12B	0.287065	115.6	5	0	0.994649	2.82473
RBM6	0.440104	112.667	3	0	0.994028	3.03648
RRP7A	0	225	1	0	0.993848	3.09786
SNU13	0.132621	68	26	0	0.995319	2.59609
SRRM1	0.294248	166.375	8	0	0.99522	2.62989
SRSF10	0.238183	129.444	9	0	0.995262	2.61566
SRSF6	0.258446	153.2	10	0	0.995348	2.5863
TRA2B	0.214642	136.167	12	0	0.995515	2.52936
U2AF2	0.136997	61.9459	37	0	0.995108	2.66815
ZC3H18	0.243433	134.625	8	0	0.995176	2.64502
CASC3	0.115854	48	20	0	0.994871	2.74911
BSG	0	20	1	0	0.991941	3.74822
CCT5	0	20	1	0	0.991941	3.74822
DOCK7	0.265071	75.75	4	0	0.994041	3.03203
DPYSL2	0	20	1	0	0.991941	3.74822
DPYSL4	0	20	1	0	0.991941	3.74822
DPYSL5	0.225263	22.4	5	0	0.993016	3.38167
PCM1	0.507062	180.5	2	0	0.994432	2.89858
PCNT	0.434122	252.682	44	0	0.995507	2.53203
UPF3B	0.351955	64	3	0	0.993754	3.12989
CEP170B	0.258675	82	11	0	0.994568	2.85231
NUPL2	0.258675	82	11	0	0.994568	2.85231
VCP	0.258675	82	11	0	0.994568	2.85231
XRCC6	0.165011	79.3704	27	0	0.995205	2.63523
C1QBP	0.436992	143.667	3	0	0.994469	2.88612
CDC73	0.621569	159.5	2	0	0.994033	3.0347
CHD8	0	171	1	0	0.993647	3.16637
CSTF2	0.13504	75.4648	73	2	0.995635	2.48843
DDX6	0.388462	152	4	0	0.994631	2.83096
DEK	0.202607	85.5	18	0	0.994949	2.72242
ERLIN2	0.1915	81.5789	19	0	0.994962	2.71797
FYTTD1	0.154221	78.3929	28	0	0.995291	2.60587
MKI67	0.397696	147.25	4	0	0.994443	2.89502
PRRC2C	0.248733	142	9	0	0.995233	2.62544
RCOR1	0.31944	152.692	13	0	0.995092	2.67349
RNF219	0.202607	85.5	18	0	0.994949	2.72242
RPS27A	0.41055	179.2	5	0	0.994842	2.7589
SGO2	0	171	1	0	0.993647	3.16637
SSBP1	0	171	1	0	0.993647	3.16637
STOML2	0.202607	85.5	18	0	0.994949	2.72242
UCKL1	0.202607	85.5	18	0	0.994949	2.72242
XRCC5	0.202607	85.5	18	0	0.994949	2.72242
CNOT9	0.547173	247.87	23	0	0.99479	2.77669
CNOT2	0.320808	153.256	39	0	0.995072	2.6806
CAPZB	0	39	1	0	0.992142	3.67972
EEF1A1	0	39	1	0	0.992142	3.67972
EEF1B2	0.525547	73	2	0	0.993597	3.18327
EEF1D	0.525547	73	2	0	0.993597	3.18327
EEF1G	0.525547	73	2	0	0.993597	3.18327
HNRNPUL1	0.244399	144.929	42	0	0.995512	2.53025
NUP98	0.552632	126	2	0	0.993804	3.11299
PAK1IP1	0	39	1	0	0.992142	3.67972
RAVER1	0.5	39	2	0	0.992867	3.43238
STK4	0.557252	73	2	0	0.993326	3.2758
VARS	0.525547	73	2	0	0.993597	3.18327
ZFP62	0.538591	161.5	2	0	0.994041	3.03203
ENY2	0.353501	104.636	11	0	0.994255	2.95907
INTS13	0.353501	104.636	11	0	0.994255	2.95907
MRPS16	0.160672	68.2857	28	0	0.994957	2.71975
SEC23IP	0.353501	104.636	11	0	0.994255	2.95907
DBT	0.319705	207.581	43	0	0.995661	2.47954
LMNA	0.458118	233.182	33	0	0.995179	2.64413
LMNB1	0.432379	237.809	47	0	0.995489	2.53826
LMNB2	0.489967	239.594	32	0	0.995124	2.66281
NUDT21	0.427543	228.765	34	0	0.995296	2.60409
POM121C	0.445313	238.242	33	0	0.995332	2.59164
CDKAL1	0	71	1	0	0.992705	3.48754
CSTF2T	0.180855	64.8261	24	1	0.994649	2.82473
FNBP4	0.380753	91.1667	6	0	0.994004	3.04448
FUS	0.160264	93.0625	65	1	0.995562	2.51335
NKAP	0.273669	47.25	4	0	0.993493	3.21886
NONO	0.520202	52.5	2	0	0.993282	3.29093
PPIG	0.264572	97.3333	6	0	0.994458	2.88968
SFPQ	0.520202	52.5	2	0	0.993282	3.29093
SRSF9	0.221819	99.375	8	0	0.994847	2.75712
SYMPK	0.106072	45.3077	40	1	0.995165	2.64858
TFIP11	0.440955	88	4	0	0.99384	3.10053
FLNB	0.5	36.5	2	0	0.992585	3.52847
PCBP2	0	23	1	0	0.991719	3.82384
TIMM10B	0	23	1	0	0.991719	3.82384
TIMM29	0	23	1	0	0.991719	3.82384
ABRAXAS2	0	198	1	0	0.993517	3.21085
ACTB;ACTG1	0.425059	181.75	4	0	0.994612	2.83719
AMOT	0.506849	112	2	0	0.993759	3.12811
BABAM1	0	198	1	0	0.993517	3.21085
CALU	0	198	1	0	0.993517	3.21085
CCDC47	0	198	1	0	0.993517	3.21085
EDC3	0	198	1	0	0.993517	3.21085
EDC4	0	198	1	0	0.993517	3.21085
GAPVD1	0	198	1	0	0.993517	3.21085
GSN	0.556561	124	2	0	0.99365	3.16548
MYH10	0.250166	107.571	7	0	0.994706	2.80516
MYH9	0	198	1	0	0.993517	3.21085
MYL12B	0.262042	136	9	0	0.994991	2.70819
MYL6	0.2625	131.25	8	0	0.994938	2.72598
MYO1B	0.392857	171	4	0	0.994615	2.8363
MYO1C	0.375492	171.8	5	0	0.994675	2.81584
MYO1D	0.556561	124	2	0	0.99365	3.16548
MYO6	0	198	1	0	0.993517	3.21085
PQBP1	0.418743	118	3	0	0.994036	3.03381
RAI14	0.396044	180.4	5	0	0.994688	2.81139
TOM1	0	198	1	0	0.993517	3.21085
TOM1L2	0	198	1	0	0.993517	3.21085
TPM1	0.549479	141	3	0	0.993741	3.13434
WBP11	0.117542	68.7368	76	0	0.995708	2.46352
DCP2	0.222689	87.6471	17	0	0.994787	2.77758
DNM1	0.505319	48.5	2	0	0.993026	3.37811
HNRNPH3	0.5	40.5	2	0	0.992877	3.42883
PSMF1	0	17	1	0	0.991857	3.77669
RECQL	0	17	1	0	0.991857	3.77669
ZBED3	0	17	1	0	0.991857	3.77669
ZKSCAN1	0	17	1	0	0.991857	3.77669
HNRNPU	0.291966	131.385	26	0	0.995012	2.70107
NKRF	0.26877	128.778	27	0	0.995126	2.66192
RPS27	0.291966	131.385	26	0	0.995012	2.70107
DDX3X	0.160431	41.4286	7	0	0.99402	3.03915
AHNAK	0.335409	173	5	0	0.995027	2.69573
CHCHD3	0	7	1	0	0.99109	4.03826
IMMT	0	7	1	0	0.99109	4.03826
SAMM50	0	7	1	0	0.99109	4.03826
BAIAP2	0.502924	87	2	0	0.993587	3.18683
C18orf21	0.524264	220	3	0	0.994537	2.86299
CTR9	0	148	1	0	0.99329	3.28826
DNAJC13	0	148	1	0	0.99329	3.28826
DROSHA	0.677812	223	2	0	0.994135	3
KIF2A	0.32687	118.5	4	0	0.9945	2.87544
KIF7	0.399621	158.5	4	0	0.994513	2.871
LEO1	0	148	1	0	0.99329	3.28826
MRPS34	0.285126	186.473	55	0	0.995583	2.50623
PAF1	0	148	1	0	0.99329	3.28826
PDLIM3	0	148	1	0	0.99329	3.28826
PHRF1	0.537037	88	2	0	0.993394	3.25267
POLR2F	0.202238	67.4286	7	0	0.994258	2.95819
POLR2K	0.367424	65.6667	3	0	0.99347	3.22687
RBM15B	0.272368	52.75	4	0	0.993597	3.18327
RBMXL1	0.289247	107.8	5	0	0.994552	2.85765
RPRD1B	0.354892	71.6667	3	0	0.993558	3.19662
RPRD2	0.411825	135.667	3	0	0.994234	2.96619
SRSF8	0	148	1	0	0.99329	3.28826
TJP1	0.271875	66.25	4	0	0.993942	3.06584
TJP2	0.387255	105.667	3	0	0.994093	3.01423
WDR61	0	148	1	0	0.99329	3.28826
ZBTB21	0	148	1	0	0.99329	3.28826
CCDC12	0.302174	111.6	5	0	0.994422	2.90214
DDX41	0.418317	169.5	4	0	0.994646	2.82562
H2AFX	0.55102	28	2	0	0.992288	3.62989
HIST1H2AG;HIST1H2AH;HIST1H2AJ;H2AFJ	0.195938	55.6667	6	0	0.994012	3.04181
MMTAG2	0.24908	113.5	6	0	0.994824	2.76512
NUP107	0	39	1	0	0.992168	3.67082
PGAM5	0.231538	110	7	0	0.994863	2.75178
PSMA7	0	39	1	0	0.992168	3.67082
PSMC3	0	39	1	0	0.992168	3.67082
PSMD2	0	39	1	0	0.992168	3.67082
PSMD4	0	39	1	0	0.992168	3.67082
SSSCA1	0	39	1	0	0.992168	3.67082
DSP	0.503616	248.283	46	0	0.995077	2.67883
EXOC4	0.331349	167	16	0	0.995019	2.6984
HNRNPD	0.31365	163.412	17	0	0.995119	2.66459
MRPL49	0.454177	245.255	47	0	0.995246	2.621
PSPC1	0.294093	158.222	18	0	0.995181	2.64324
DDX42	0	153	1	0	0.993323	3.27669
KPNA3	0.657258	164	2	0	0.993848	3.09786
MRPS31	0.139436	80.4545	22	0	0.995319	2.59609
NUP50	0	153	1	0	0.993323	3.27669
PDK3	0.569767	98	2	0	0.993475	3.22509
PRSS1	0.338681	64.3333	3	0	0.99365	3.16548
PTCD3	0.524149	221.667	3	0	0.994667	2.81851
SARM1	0.441152	178.667	12	0	0.994779	2.78025
ZNF512	0.5	237.25	4	0	0.99486	2.75267
;BCKDHA	0.388051	167.75	4	0	0.99474	2.79359
BCKDK	0.537815	129	2	0	0.993884	3.08541
CCAR1	0.313456	119.2	5	0	0.994641	2.8274
SART1	0.264969	179.667	113	2	0.995909	2.39502
EIF3A	0.0637336	23.7419	32	1	0.994816	2.76779
EIF3B	0.394578	33	4	0	0.993073	3.3621
EIF3C	0.50463	36.3333	3	0	0.992958	3.40125
EIF3D	0.75	37.5	2	0	0.992439	3.57829
EIF3E	0.75	37.5	2	0	0.992439	3.57829
EIF3F	0.75	37.5	2	0	0.992439	3.57829
EIF3G	0.394578	33	4	0	0.993073	3.3621
EIF3I	0.394578	33	4	0	0.993073	3.3621
EIF3J	0	31	1	0	0.991886	3.7669
EIF3K	0.50463	36.3333	3	0	0.992958	3.40125
EIF3L	0.75	37.5	2	0	0.992439	3.57829
EIF3M	0.75	37.5	2	0	0.992439	3.57829
EIF3S3;EIF3H	0.75	37.5	2	0	0.992439	3.57829
EIF4E	0.119664	55.1364	45	1	0.995254	2.61833
EIF4G1	0.293443	36.2	5	0	0.993284	3.29004
PRRC2B	0.201087	74.5714	7	0	0.994505	2.87367
SAFB	0.195864	80.5	10	0	0.994732	2.79626
WTAP	0.144587	84.0233	43	0	0.995635	2.48843
ZNF638	0.193697	68.75	8	0	0.994516	2.87011
BCKDHB	0.401891	57	3	0	0.99337	3.26068
EIF4A1	0	44	1	0	0.992324	3.61744
KIAA1429	0.431373	36.6667	3	0	0.99295	3.40391
OGDHL	0	44	1	0	0.992324	3.61744
SRSF12	0	44	1	0	0.992324	3.61744
ZC3H13	0.431373	36.6667	3	0	0.99295	3.40391
EIF4G2	0.179604	69.087	23	0	0.994829	2.76335
ATXN2	0.4	69	3	0	0.99335	3.26779
KCTD10	0	23	1	0	0.991899	3.76246
TDRD3	0	23	1	0	0.991899	3.76246
KHSRP	0.344086	64	3	0	0.993751	3.13078
UBE2I	0.344086	64	3	0	0.993751	3.13078
ARID3A	0	214	1	0	0.993522	3.20907
CCDC59	0.404396	184.2	5	0	0.994709	2.80427
DDX31	0	214	1	0	0.993522	3.20907
ESF1	0.582418	265.333	3	0	0.994683	2.81317
FCF1	0	214	1	0	0.993522	3.20907
HACL1	0	214	1	0	0.993522	3.20907
hCG_1984214	0.553672	229	3	0	0.994492	2.87811
MRPS15	0.546233	160.5	2	0	0.994205	2.97598
MRPS21	0.122188	59.75	20	0	0.994946	2.72331
MRPS23	0.147972	88.0435	23	0	0.995309	2.59964
MRPS25	0.458797	206.333	3	0	0.99473	2.79715
MRPS26	0.146154	76	19	0	0.995006	2.70285
MRPS28	0.492455	244.75	4	0	0.994858	2.75356
MRPS33	0.657216	256	2	0	0.994427	2.90036
MRPS35	0.499615	216.667	3	0	0.994654	2.82295
MRPS6	0.128265	64.3889	18	0	0.994985	2.70996
NACC1	0	214	1	0	0.993522	3.20907
NAT10	0.502183	230	4	0	0.994665	2.8194
PES1	0.677057	271.5	2	0	0.994451	2.89235
PPAT	0	214	1	0	0.993522	3.20907
PRDM15;PRDM15;ZNF298	0	214	1	0	0.993522	3.20907
RABL6	0	214	1	0	0.993522	3.20907
REXO4	0.547677	224.333	3	0	0.994461	2.88879
RIOK2	0	214	1	0	0.993522	3.20907
RPF2	0.587607	138.5	2	0	0.993804	3.11299
SUB1	0	214	1	0	0.993522	3.20907
UBTF	0.478313	238.2	5	0	0.994834	2.76157
UTP18	0	214	1	0	0.993522	3.20907
UTP3	0.657216	256	2	0	0.994427	2.90036
ZNF771	0	214	1	0	0.993522	3.20907
CDK11B;CDK11B;CDK11B;CDC2L1;CDK11B;CDK11B	0.495781	156.667	3	0	0.994318	2.93772
EEF1A2	0	107	1	0	0.993451	3.2331
EXOSC8	0.331477	148.833	6	0	0.994777	2.78114
ICAM5	0.565068	165	2	0	0.994182	2.98399
MRPL17	0	107	1	0	0.993451	3.2331
MRPL19	0	107	1	0	0.993451	3.2331
MRPL2	0.130812	54.9412	17	0	0.994725	2.79893
MRPL28	0	107	1	0	0.993451	3.2331
MRPL41	0.128926	53.1176	17	0	0.994711	2.80338
MRPL44	0	107	1	0	0.993451	3.2331
MRPL45	0	107	1	0	0.993451	3.2331
MRPL57	0	107	1	0	0.993451	3.2331
MRPS14	0.132093	61.5556	18	0	0.994847	2.75712
MRPS18A	0	107	1	0	0.993451	3.2331
MRPS18B	0.163969	83.9524	21	0	0.995064	2.68327
MRPS27	0.130812	54.9412	17	0	0.994725	2.79893
NEURL4	0	107	1	0	0.993451	3.2331
NFYC	0	107	1	0	0.993451	3.2331
PHF6	0	107	1	0	0.993451	3.2331
PPFIA1	0.539244	186.5	2	0	0.994451	2.89235
PPHLN1	0.516129	65	2	0	0.993605	3.1806
PRMT1	0.548507	73.5	2	0	0.993571	3.19217
RRP8	0	107	1	0	0.993451	3.2331
SRSF5	0.0990867	59.5882	34	0	0.995554	2.51601
TFG	0.18691	46.5	6	0	0.994145	2.99644
YTHDC1	0.376523	113.667	3	0	0.994286	2.9484
EWSR1	0.171869	80.6087	46	0	0.995239	2.62367
ADAR	0.397531	107.667	3	0	0.994023	3.03826
HNRNPM	0.232984	89.4286	7	0	0.994644	2.82651
KHDRBS1	0.566327	56.5	2	0	0.992703	3.48843
KHDRBS3	0.380952	49	3	0	0.993154	3.33452
KLHL12	0	46	1	0	0.992309	3.62278
PPP1CB	0	46	1	0	0.992309	3.62278
YLPM1	0.18895	102.933	15	0	0.99522	2.62989
ZNF207	0	46	1	0	0.992309	3.62278
ZNF326	0.279093	94.5	6	0	0.994393	2.91192
EXOSC1	0.556936	89.6667	3	0	0.993172	3.32829
EXOSC2	0.350367	150.737	40	2	0.994954	2.72064
FGF7	0.540698	94	2	0	0.993318	3.27847
MPHOSPH6	0.395889	149.5	4	0	0.994424	2.90125
SKIV2L2	0.305769	64	5	0	0.99353	3.20641
AMPD2	0	38	1	0	0.992024	3.71975
CHMP2B	0.372007	135.667	3	0	0.99449	2.879
SHMT1	0	38	1	0	0.992024	3.71975
C12orf43	0	93	1	0	0.992538	3.54448
LENG8	0	93	1	0	0.992538	3.54448
LOC102724159;PWP2	0	93	1	0	0.992538	3.54448
RBM7	0.507874	65.5	2	0	0.992979	3.39413
RRP9	0	93	1	0	0.992538	3.54448
TOP1	0	93	1	0	0.992538	3.54448
UTP4	0	93	1	0	0.992538	3.54448
DCD	0	64	1	0	0.992632	3.51246
FAM120A	0	64	1	0	0.992632	3.51246
HNRNPAB	0	64	1	0	0.992632	3.51246
RBM10	0	64	1	0	0.992632	3.51246
RBM17	0.358672	97.4	5	0	0.994198	2.97865
TRIM21	0.518293	43.5	2	0	0.992909	3.41815
CGGBP1	0	28	1	0	0.992361	3.60498
CHMP5	0	28	1	0	0.992361	3.60498
CORO1C	0	28	1	0	0.992361	3.60498
CORO7-PAM16	0	28	1	0	0.992361	3.60498
NEK10	0.354167	18	3	0	0.992622	3.51601
TAF6L	0	28	1	0	0.992361	3.60498
VTA1	0	28	1	0	0.992361	3.60498
GPKOW	0.121616	46.8684	38	0	0.99492	2.73221
AKAP8	0	38	1	0	0.99199	3.73132
AQR	0.375	90.3333	3	0	0.993924	3.07206
CTNNBL1	0.364672	85.6667	6	0	0.993913	3.07562
CWC27	0	38	1	0	0.99199	3.73132
PPIE	0.554502	117	2	0	0.993772	3.12367
PPIL1	0.423497	103.333	3	0	0.993934	3.06851
RIF1	0.54359	106	2	0	0.993864	3.09253
SNRPB2	0	38	1	0	0.99199	3.73132
WDR83	0	38	1	0	0.99199	3.73132
ZNF107	0.526515	70.5	2	0	0.993381	3.25712
RANBP2	0	63	1	0	0.992598	3.52402
CCAR2	0.672794	183	2	0	0.994166	2.98932
MCRIP1	0	138	1	0	0.99319	3.32206
MRPS10	0	138	1	0	0.99319	3.32206
MRPS9	0	138	1	0	0.99319	3.32206
SETD2	0	138	1	0	0.99319	3.32206
ZC3H4	0.5	92	2	0	0.993543	3.20196
CARS2	0	99	1	0	0.992953	3.40302
HIC2	0.570442	207.5	2	0	0.994464	2.8879
LZTS2	0	99	1	0	0.992953	3.40302
PRC1	0	99	1	0	0.992953	3.40302
SCYL2	0	99	1	0	0.992953	3.40302
NT5DC1	0	139	1	0	0.993149	3.3363
PTMS	0.882022	157	2	0	0.9933	3.2847
SF1	0.138798	76.35	40	0	0.995424	2.5605
LARP7	0.427039	203.814	43	0	0.995058	2.68505
MEPCE	0	43	1	0	0.992129	3.68416
LIN28B	0.364205	205.471	34	0	0.995272	2.6121
NOL9	0.581305	262.75	32	0	0.994863	2.75178
LSM7	0.0994208	26.4	20	0	0.994273	2.95285
ADD2	0	20	1	0	0.991343	3.95196
ADD3	0	20	1	0	0.991343	3.95196
HELZ	0	20	1	0	0.991343	3.95196
KRT18	0	20	1	0	0.991343	3.95196
LSM1	0	20	1	0	0.991343	3.95196
LSM2	0.532468	41	2	0	0.992731	3.47865
LSM4	0.5	18.5	2	0	0.992152	3.67616
LSM6	0	20	1	0	0.991343	3.95196
NEFL	0.353333	36.3333	3	0	0.992956	3.40214
NEFM	0.263889	29.5	4	0	0.993052	3.36922
VIM	0.353333	36.3333	3	0	0.992956	3.40214
ANXA6	0	175	1	0	0.993248	3.30249
C11orf98	0.753112	181.5	2	0	0.993783	3.12011
CCNYL1	0	175	1	0	0.993248	3.30249
CDK2AP1	0	175	1	0	0.993248	3.30249
CEBPZ	0.658163	258	2	0	0.994474	2.88434
CHD4	0	175	1	0	0.993248	3.30249
CPNE3	0.528436	112.5	2	0	0.993459	3.23043
GPC4	0	175	1	0	0.993248	3.30249
HDAC2	0.588235	141	2	0	0.9939	3.08007
MDC1	0	175	1	0	0.993248	3.30249
MTA1	0	175	1	0	0.993248	3.30249
MTA2	0	175	1	0	0.993248	3.30249
NOL12;	0.641854	229.5	2	0	0.994315	2.93861
NOP16	0.517886	254.8	5	0	0.994824	2.76512
NOP53	0.479478	257	6	0	0.995017	2.69929
NSA2	0.480151	254	6	0	0.995001	2.70463
RBBP4	0	175	1	0	0.993248	3.30249
RBBP7	0	175	1	0	0.993248	3.30249
XRCC1	0.230798	103.833	6	0	0.994821	2.76601
MCM2	0.317308	4.5	8	0	0.991774	3.80516
DNAJC9	0	8	1	0	0.988844	4.80427
MCM3	0.7	5.6	5	0	0.988854	4.80071
MCM4	0.7	5.6	5	0	0.988854	4.80071
MCM5	0.7	5.6	5	0	0.988854	4.80071
MCM6	0.7	5.6	5	0	0.988854	4.80071
MCM7	0.7	5.6	5	0	0.988854	4.80071
SUPT16H	0	8	1	0	0.988844	4.80427
METTL3	0.105888	17.9231	13	0	0.993837	3.10142
GORAB	0	13	1	0	0.990908	4.10053
MITD1	0	13	1	0	0.990908	4.10053
PRDX4	0.5	69	2	0	0.993232	3.30783
SECISBP2	0	13	1	0	0.990908	4.10053
SMARCA4	0	13	1	0	0.990908	4.10053
SS18	0	13	1	0	0.990908	4.10053
UBA5	0	13	1	0	0.990908	4.10053
ZFC3H1	0	13	1	0	0.990908	4.10053
COIL	0.280711	130.375	8	0	0.994756	2.78826
MIOS	0.508721	88.5	2	0	0.993647	3.16637
NUMB	0	144	1	0	0.993506	3.21441
PRPF38A	0.463974	106.25	4	0	0.993937	3.06762
SEH1L	0.508721	88.5	2	0	0.993647	3.16637
WDCP	0.511494	90	2	0	0.993684	3.15391
MRPL3	0.141781	51.75	16	0	0.994503	2.87456
MRPL33	0.15873	33.3333	15	0	0.993809	3.11121
MSI2	0.185079	65.3333	9	0	0.994787	2.77758
TLE3	0.5	27.5	2	0	0.992549	3.54093
NUP35	0.37894	192.97	67	0	0.995413	2.56406
SMARCC2	0	67	1	0	0.992483	3.56317
SRGAP2	0.581731	182.5	2	0	0.994109	3.0089
ZKSCAN4	0	67	1	0	0.992483	3.56317
PAN2	0.136667	37.55	20	0	0.99456	2.85498
AASS	0	20	1	0	0.99163	3.85409
FUNDC2	0	20	1	0	0.99163	3.85409
HECTD4	0	20	1	0	0.99163	3.85409
KIFC1	0	20	1	0	0.99163	3.85409
OAT	0	20	1	0	0.99163	3.85409
RBFOX2	0.194317	85.3333	12	0	0.994923	2.73132
TIMM13	0	20	1	0	0.99163	3.85409
TIMM8A	0	20	1	0	0.99163	3.85409
TIMM8B	0	20	1	0	0.99163	3.85409
UBR5	0	20	1	0	0.99163	3.85409
ZMYM3	0	20	1	0	0.99163	3.85409
PARN	0.0860595	30.9655	29	0	0.994912	2.73488
ABI2	0	29	1	0	0.991982	3.73399
AKAP17A	0.243275	42.6	5	0	0.993613	3.17794
BRK1	0	29	1	0	0.991982	3.73399
CAAP1	0.533333	33	2	0	0.992593	3.5258
CYFIP1	0	29	1	0	0.991982	3.73399
ENAH	0.355792	101.333	3	0	0.994059	3.0258
LDB1	0.533333	25	2	0	0.99229	3.629
LMO4	0	29	1	0	0.991982	3.73399
LUZP1	0.328846	86	4	0	0.994302	2.94306
NCKAP1	0	29	1	0	0.991982	3.73399
NUDCD3	0	29	1	0	0.991982	3.73399
QKI	0	29	1	0	0.991982	3.73399
SSBP3	0	29	1	0	0.991982	3.73399
TLE1	0	29	1	0	0.991982	3.73399
TLE4	0.506944	37.5	2	0	0.99259	3.52669
TRIM28	0	29	1	0	0.991982	3.73399
VASP	0	29	1	0	0.991982	3.73399
WASF2	0	29	1	0	0.991982	3.73399
PCF11	0.108507	35.381	21	0	0.994586	2.84609
BAG2	0.5	27.5	2	0	0.992922	3.4137
CLP1	0	21	1	0	0.991656	3.8452
LIG3	0.169737	81	7	0	0.994912	2.73488
POLR2A	0.0619117	24.2609	46	0	0.994975	2.71352
POLR2B	0.302222	27.2	5	0	0.992731	3.47865
POLR2H	0.302222	27.2	5	0	0.992731	3.47865
RPRD1A	0.50655	117	2	0	0.993827	3.10498
TFAM	0	21	1	0	0.991656	3.8452
ZNF574	0	21	1	0	0.991656	3.8452
LRCH2	0	46	1	0	0.992045	3.71263
POLR2C	0.378289	28.75	4	0	0.992554	3.53915
POLR2D	0.335443	26.75	4	0	0.992937	3.40836
POLR2G	0.596774	37	2	0	0.992408	3.58897
POLR2I	0.465686	31.6667	3	0	0.99253	3.54715
POLR2J	0.465686	31.6667	3	0	0.99253	3.54715
RPAP2	0.596774	37	2	0	0.992408	3.58897
POLR2A_pSer2	0.104861	38	28	0	0.994591	2.84431
GPN1	0	28	1	0	0.991662	3.84342
POLR2M	0	28	1	0	0.991662	3.84342
RPAP3	0.592593	32	2	0	0.992264	3.6379
SUPT6H	0	28	1	0	0.991662	3.84342
USP5	0	28	1	0	0.991662	3.84342
POLR2A_pSer5	0.126875	40.95	20	0	0.994573	2.85053
FDPS	0	20	1	0	0.991643	3.84964
YWHAE	0	20	1	0	0.991643	3.84964
POLR2A_pSer7	0.15353	53.619	21	0	0.99468	2.81406
HIST2H3A	0.357488	25.6667	3	0	0.992556	3.53826
PRPF3	0.124442	63.1452	64	2	0.995476	2.5427
DDX23	0.495035	139.6	5	0	0.994221	2.97064
IK	0.354762	85.2857	7	0	0.99401	3.0427
P4HA1	0	62	1	0	0.992546	3.54181
PPIH	0.463303	101	4	0	0.993851	3.09698
PRPF31	0.463303	101	4	0	0.993851	3.09698
PRPF4	0.566494	109.333	3	0	0.993655	3.1637
SART3	0.580214	108.5	2	0	0.993637	3.16993
TJAP1	0	62	1	0	0.992546	3.54181
TXNL4A	0.566494	109.333	3	0	0.993655	3.1637
USP39	0.596552	86.5	2	0	0.993376	3.2589
XRN2	0.545455	73	2	0	0.993167	3.33007
DCAF7	0	174	1	0	0.993775	3.12278
DCXR	0	174	1	0	0.993775	3.12278
SEC13	0.669048	140.5	2	0	0.994002	3.04537
SEC16A	0.502755	121.667	3	0	0.994101	3.01157
;MYCBP	0.55	78	2	0	0.993441	3.23665
IRF2BP1	0	49	1	0	0.992431	3.58096
OTUD4	0.55	78	2	0	0.993441	3.23665
PUM2	0.111708	21.7778	9	0	0.993882	3.0863
BUB3	0	9	1	0	0.990952	4.08541
PUM1	0	9	1	0	0.990952	4.08541
TCEA1	0	9	1	0	0.990952	4.08541
TLK2	0	9	1	0	0.990952	4.08541
POLR1D	0	188	1	0	0.993454	3.23221
POLR3A	0	188	1	0	0.993454	3.23221
POLR3B	0	188	1	0	0.993454	3.23221
POLR3C	0	188	1	0	0.993454	3.23221
POLR3E	0	188	1	0	0.993454	3.23221
POLR3F	0	188	1	0	0.993454	3.23221
NDUFB10	0	12	1	0	0.991993	3.73043
NDUFB5	0	12	1	0	0.991993	3.73043
OGFR	0	12	1	0	0.991993	3.73043
AFDN	0	23	1	0	0.991988	3.73221
CRTC2	0	23	1	0	0.991988	3.73221
DNAJB1	0	23	1	0	0.991988	3.73221
GIT1	0	23	1	0	0.991988	3.73221
MRPL12	0	23	1	0	0.991988	3.73221
NDUFS5	0	23	1	0	0.991988	3.73221
PAK2	0	23	1	0	0.991988	3.73221
CCDC9	0	223	1	0	0.993668	3.15925
GPATCH8	0.438228	126.333	3	0	0.994124	3.00356
RPS10	0.40369	215.333	6	0	0.995082	2.67705
YWHAQ	0	223	1	0	0.993668	3.15925
CGN	0	341	1	0	0.994338	2.9306
FARSB	0.546512	212.5	2	0	0.994518	2.86922
GART	0.615804	226	2	0	0.994469	2.88612
KCTD3	0	341	1	0	0.994338	2.9306
MIB1	0	341	1	0	0.994338	2.9306
SCAF8	0	341	1	0	0.994338	2.9306
WDHD1	0.526171	192	2	0	0.994503	2.87456
PPM1G	0	188	1	0	0.993571	3.19217
THOC1	0.123566	49.7273	33	0	0.994881	2.74555
THOC6	0.523697	110.5	2	0	0.993634	3.17082
WDR55	0	188	1	0	0.993571	3.19217
ACTL6A	0	213	1	0	0.993702	3.14769
DDX10	0	284	1	0	0.99396	3.05961
NGDN	0	284	1	0	0.99396	3.05961
NOL10	0	284	1	0	0.99396	3.05961
SPOUT1	0	284	1	0	0.99396	3.05961
UBA52	0.765789	291	2	0	0.994344	2.92883
G6PD	0	209	1	0	0.993652	3.16459
MAD1L1	0	209	1	0	0.993652	3.16459
MAD2L1	0	209	1	0	0.993652	3.16459
PAIP2	0	209	1	0	0.993652	3.16459
PIK3C2A	0	209	1	0	0.993652	3.16459
STAU2	0	209	1	0	0.993652	3.16459
TRIM65	0	209	1	0	0.993652	3.16459
TSR1	0.775216	269	2	0	0.99432	2.93683
ZC3HAV1L	0	209	1	0	0.993652	3.16459
BLM	0	298	1	0	0.99402	3.03915
DDX20	0.632682	226.5	2	0	0.994328	2.93416
FBXO45	0	298	1	0	0.99402	3.03915
GEMIN5	0	298	1	0	0.99402	3.03915
GZF1	0	298	1	0	0.99402	3.03915
HEXIM1	0	298	1	0	0.99402	3.03915
IMP4	0	298	1	0	0.99402	3.03915
KIF21A	0	298	1	0	0.99402	3.03915
KIF23	0	298	1	0	0.99402	3.03915
MRPL35	0	298	1	0	0.99402	3.03915
RACGAP1	0	298	1	0	0.99402	3.03915
SHCBP1	0	298	1	0	0.99402	3.03915
SIPA1	0	298	1	0	0.99402	3.03915
SPAG5	0	298	1	0	0.99402	3.03915
DPCD	0	36	1	0	0.992157	3.67438
PFDN6	0	36	1	0	0.992157	3.67438
PIH1D1	0	36	1	0	0.992157	3.67438
WDR92	0	36	1	0	0.992157	3.67438
ZNHIT2	0	36	1	0	0.992157	3.67438
CLASRP	0.512136	105.5	4	0	0.993767	3.12544
PARD3	0	111	1	0	0.992979	3.39413
UBL5	0.810976	133	2	0	0.993459	3.23043
ZMAT2	0.523224	127.667	3	0	0.993999	3.04626
U2AF1L5;U2AF1	0.574627	38.5	2	0	0.992817	3.44929
AGAP3	0	84	1	0	0.992807	3.45285
ATP6V0A1	0	84	1	0	0.992807	3.45285
ATP6V0D1	0	84	1	0	0.992807	3.45285
ATP6V1A	0	84	1	0	0.992807	3.45285
ATP6V1B2	0	84	1	0	0.992807	3.45285
ATP6V1C1	0	84	1	0	0.992807	3.45285
ATP6V1D	0	84	1	0	0.992807	3.45285
ATP6V1E1	0	84	1	0	0.992807	3.45285
ATP6V1F	0	84	1	0	0.992807	3.45285
ATP6V1G1	0	84	1	0	0.992807	3.45285
CARNMT1	0	84	1	0	0.992807	3.45285
FARSA	0	84	1	0	0.992807	3.45285
LAMTOR1	0	84	1	0	0.992807	3.45285
PRKACA	0	84	1	0	0.992807	3.45285
SCYL1	0	84	1	0	0.992807	3.45285
USO1	0	84	1	0	0.992807	3.45285
ENO1	0	125	1	0	0.993151	3.33541
GPATCH11	0	125	1	0	0.993151	3.33541
NME1-NME2	0	125	1	0	0.993151	3.33541
RSRC1	0.541426	93.6667	3	0	0.993652	3.16459
SLC4A1AP	0	125	1	0	0.993151	3.33541
AAR2	0	196	1	0	0.993728	3.13879
SLTM	0	196	1	0	0.993728	3.13879
SYF2	0	196	1	0	0.993728	3.13879
TSSC4	0	196	1	0	0.993728	3.13879
ISYNA1	0	103	1	0	0.993104	3.35142
SNRPC	0.139248	84.75	81	1	0.995713	2.46174
CFAP20	0.719626	78	2	0	0.993188	3.32295
RNPC3	0	155	1	0	0.993433	3.23932
SMN2;SMN1;SMN1	0	155	1	0	0.993433	3.23932
ZMAT5	0	155	1	0	0.993433	3.23932
LSR	0	26	1	0	0.992389	3.5952
PSME3	0	26	1	0	0.992389	3.5952
TP73	0	26	1	0	0.992389	3.5952
LONP1	0	268	1	0	0.994122	3.00445
MCCC1	0	268	1	0	0.994122	3.00445
PCCA	0	268	1	0	0.994122	3.00445
PCCB	0	268	1	0	0.994122	3.00445
YTHDF3	0	268	1	0	0.994122	3.00445
CTSA	0	39	1	0	0.992236	3.64769
UPRT	0	39	1	0	0.992236	3.64769
WRN	0	39	1	0	0.992236	3.64769
YME1L1	0	39	1	0	0.992236	3.64769
ANAPC1	0	33	1	0	0.991951	3.74466
ANAPC13	0	33	1	0	0.991951	3.74466
ANAPC4	0	33	1	0	0.991951	3.74466
CDC26	0	33	1	0	0.991951	3.74466
CDC27	0	33	1	0	0.991951	3.74466
MORC3	0	33	1	0	0.991951	3.74466
SMNDC1	0	33	1	0	0.991951	3.74466
WDR59	0	33	1	0	0.991951	3.74466
TIA1	0.111197	32.06	50	0	0.994782	2.77936
CAP1	0	50	1	0	0.991852	3.77847
MAP2K2	0	50	1	0	0.991852	3.77847
MARCKSL1	0	50	1	0	0.991852	3.77847
TIAL1	0	50	1	0	0.991852	3.77847
TMOD3	0	50	1	0	0.991852	3.77847
TPM4	0	50	1	0	0.991852	3.77847
YES1	0	50	1	0	0.991852	3.77847
;SARNP	0	37	1	0	0.992178	3.66726
DIAPH3	0	37	1	0	0.992178	3.66726
IVNS1ABP	0	37	1	0	0.992178	3.66726
PRPS1	0	37	1	0	0.992178	3.66726
PRPSAP2	0	37	1	0	0.992178	3.66726
CDC42BPA	0	107	1	0	0.993232	3.30783
GPHN	0	107	1	0	0.993232	3.30783
KDM1A	0	107	1	0	0.993232	3.30783
TERF2	0	107	1	0	0.993232	3.30783
UPF2	0.150054	79.2857	28	0	0.995351	2.58541
EML4	0	28	1	0	0.992421	3.58452
SMAP2	0	76	1	0	0.992778	3.46263
XPO5	0.108197	20.5	10	0	0.993903	3.07918
ACOT9	0	10	1	0	0.990973	4.07829
HPRT1	0	10	1	0	0.990973	4.07829
MMP16	0	10	1	0	0.990973	4.07829
TGIF2LX	0	10	1	0	0.990973	4.07829
XRN1	0.125476	35.7059	17	0	0.994479	2.88256
CBX3	0	17	1	0	0.991549	3.88167
GLRX3	0	17	1	0	0.991549	3.88167
NUBPL	0	17	1	0	0.991549	3.88167
TSPO	0	17	1	0	0.991549	3.88167
VPS28	0	17	1	0	0.991549	3.88167

## Sheet: Edge_NetworkAnalyze
* Cytoscape network analysis
name	EdgeBetweenness
ACTC1 () ALDH18A1	26.4879
ACTC1 () BRIX1	31.8086
ACTC1 () C1D	20.2449
ACTC1 () CALM2;CALM1;CALM2;CALM1;CALM2;CALM3	6.0476
ACTC1 () CD59	19.9565
ACTC1 () CLINT1	41.9295
ACTC1 () CLTA	16.1928
ACTC1 () CLTB	15.6213
ACTC1 () CLTC	16.4122
ACTC1 () CTTN	123.378
ACTC1 () DDX50	33.7866
ACTC1 () DHX9	34.7577
ACTC1 () DSG2	107.751
ACTC1 () EMD	135.553
ACTC1 () EXOSC3	19.1677
ACTC1 () EXOSC4	16.9126
ACTC1 () EXOSC5	16.9126
ACTC1 () EXOSC6	16.9126
ACTC1 () EXOSC7	16.9126
ACTC1 () EXOSC9	142.46
ACTC1 () FLOT1	18.2918
ACTC1 () FLOT2	27.6964
ACTC1 () GNAI1	6.0476
ACTC1 () GNAI3	124.092
ACTC1 () GNAS	124.092
ACTC1 () GNB1	19.9565
ACTC1 () GNB2	8.92811
ACTC1 () GNG12	19.9565
ACTC1 () GPATCH4	9.46197
ACTC1 () HIST1H1C	124.092
ACTC1 () HIST1H1E	96.9405
ACTC1 () IRS4	20.1286
ACTC1 () MPRIP	38.8527
ACTC1 () NAP1L1	17.3904
ACTC1 () PARP1	26.5262
ACTC1 () PGK1	101.78
ACTC1 () PRKAR2A	50.0012
ACTC1 () RBM28	18.2647
ACTC1 () RBM34	41.5024
ACTC1 () RP2	107.751
ACTC1 () RPL10	38.2969
ACTC1 () RPL12	40.1001
ACTC1 () RPL13	40.8756
ACTC1 () RPL13A	51.7741
ACTC1 () RPL14	40.9816
ACTC1 () RPL15	41.4672
ACTC1 () RPL17;RPL17-C18orf32;RPL17;RPL17;RPL17	34.3759
ACTC1 () RPL18A	43.8305
ACTC1 () RPL19	38.107
ACTC1 () RPL21	42.174
ACTC1 () RPL23A	58.1874
ACTC1 () RPL24	37.3621
ACTC1 () RPL27	44.5743
ACTC1 () RPL27A	50.986
ACTC1 () RPL28	32.8066
ACTC1 () RPL29	43.1587
ACTC1 () RPL3	45.4409
ACTC1 () RPL30	32.7446
ACTC1 () RPL31	31.1072
ACTC1 () RPL32	31.2138
ACTC1 () RPL34	42.3601
ACTC1 () RPL35	41.5424
ACTC1 () RPL35A	42.6048
ACTC1 () RPL36	31.5447
ACTC1 () RPL37A	47.751
ACTC1 () RPL4	34.2239
ACTC1 () RPL5	37.1435
ACTC1 () RPL6	39.0379
ACTC1 () RPL7	40.3164
ACTC1 () RPL7A	35.195
ACTC1 () RPL7L1	15.2671
ACTC1 () RPL8	31.4919
ACTC1 () RPL9	40.7754
ACTC1 () RPLP0	130.829
ACTC1 () RPLP1	36.6592
ACTC1 () RPLP2	36.3236
ACTC1 () RPS11	78.1423
ACTC1 () RPS13	40.024
ACTC1 () RPS15	38.0934
ACTC1 () RPS15A	37.2465
ACTC1 () RPS19	40.9718
ACTC1 () RPS2	53.7903
ACTC1 () RPS24	96.3258
ACTC1 () RPS26	40.4212
ACTC1 () RPS3A	38.9131
ACTC1 () RPS4X	26.7627
ACTC1 () RPS5	351.418
ACTC1 () RPS6	141.432
ACTC1 () RPS8	36.7109
ACTC1 () RPS9	41.2225
ACTC1 () RSL1D1	22.3225
ACTC1 () SPTBN1	124.092
ACTC1 () TMEM192	15.6213
ACTC1 () TP53	65.0652
ACTC1 () TPM3	7.33787
ACTC1 () UACA	15.179
ACTC1 () ZNF281	15.6213
AFF4 () ARHGAP19	2
AFF4 () EBNA1BP2	38.6017
AFF4 () HNRNPL	124.394
AFF4 () MATR3	71.86
AFF4 () NUP153	8.63054
AFF4 () RALY	13.8716
AFF4 () RANGAP1	2
AFF4 () RECQL5	105.101
AFF4 () RPL10	40.3126
AFF4 () RPL11	24.8066
AFF4 () RPL12	39.1098
AFF4 () RPL13	49.3932
AFF4 () RPL13A	48.4386
AFF4 () RPL14	41.9585
AFF4 () RPL15	43.6867
AFF4 () RPL17;RPL17-C18orf32;RPL17;RPL17;RPL17	33.8922
AFF4 () RPL18	88.5754
AFF4 () RPL18A	46.536
AFF4 () RPL19	39.4236
AFF4 () RPL21	43.4402
AFF4 () RPL24	39.6259
AFF4 () RPL27	46.7789
AFF4 () RPL27A	48.7273
AFF4 () RPL29	43.8012
AFF4 () RPL3	47.0697
AFF4 () RPL30	36.6093
AFF4 () RPL32	34.3743
AFF4 () RPL34	42.7627
AFF4 () RPL35A	43.6311
AFF4 () RPL36	28.3969
AFF4 () RPL36A;RPL36A-HNRNPH2	38.6599
AFF4 () RPL37A	45.2691
AFF4 () RPL4	31.6983
AFF4 () RPL5	36.1423
AFF4 () RPL6	42.2847
AFF4 () RPL7	42.4134
AFF4 () RPL7A	38.2844
AFF4 () RPL8	31.2039
AFF4 () RPL9	42.1329
AFF4 () RPS13	44.8109
AFF4 () RPS16	31.55
AFF4 () RPS19	49.9995
AFF4 () RPS24	60.7531
AFF4 () RPS26	42.767
AFF4 () RPS3	45.9301
AFF4 () RPS3A	44.2381
AFF4 () RPS5	158.792
AFF4 () RPS8	40.7163
AFF4 () RPS9	45.4413
AFG3L2 () BRIX1	40.8992
AFG3L2 () C1D	12.2135
AFG3L2 () DDX21	26.0547
AFG3L2 () DHX30	69.9669
AFG3L2 () DHX9	28.6023
AFG3L2 () EIF2S1	2
AFG3L2 () EIF2S2	2
AFG3L2 () EIF2S3	2
AFG3L2 () EXOSC10	26.3235
AFG3L2 () EXOSC3	11.5277
AFG3L2 () EXOSC4	3.30978
AFG3L2 () EXOSC5	3.30978
AFG3L2 () EXOSC6	3.30978
AFG3L2 () EXOSC7	3.30978
AFG3L2 () FBL	22.0822
AFG3L2 () NCL	7.02109
AFG3L2 () NOP58	29.3576
AFG3L2 () NPM1	43.0339
AFG3L2 () RPL10A	133.95
AFG3L2 () RPL12	33.8979
AFG3L2 () RPL13A	45.2588
AFG3L2 () RPL14	39.4073
AFG3L2 () RPL15	40.2757
AFG3L2 () RPL17;RPL17-C18orf32;RPL17;RPL17;RPL17	31.8699
AFG3L2 () RPL18	83.1576
AFG3L2 () RPL18A	42.552
AFG3L2 () RPL19	37.2336
AFG3L2 () RPL21	40.2882
AFG3L2 () RPL22	22.6214
AFG3L2 () RPL23A	42.3705
AFG3L2 () RPL24	36.5642
AFG3L2 () RPL27	42.6939
AFG3L2 () RPL27A	53.1123
AFG3L2 () RPL28	30.2867
AFG3L2 () RPL29	38.1234
AFG3L2 () RPL3	42.4876
AFG3L2 () RPL30	32.9184
AFG3L2 () RPL31	29.7359
AFG3L2 () RPL32	32.0778
AFG3L2 () RPL34	39.9481
AFG3L2 () RPL35A	40.9519
AFG3L2 () RPL36	26.0896
AFG3L2 () RPL4	29.5029
AFG3L2 () RPL5	33.0459
AFG3L2 () RPL6	38.9042
AFG3L2 () RPL7	38.8166
AFG3L2 () RPL7A	35.3309
AFG3L2 () RPL8	28.9008
AFG3L2 () RPL9	39.1998
AFG3L2 () RPLP0	66.4769
AFG3L2 () RPLP1	27.7076
AFG3L2 () RPLP2	30.7836
AFG3L2 () RPS13	40.9078
AFG3L2 () RPS14	45.1488
AFG3L2 () RPS15	30.7572
AFG3L2 () RPS15A	37.0106
AFG3L2 () RPS2	49.4889
AFG3L2 () RPS24	61.6962
AFG3L2 () RPS26	39.8426
AFG3L2 () RPS3A	41.0145
AFG3L2 () RPS4X	31.7995
AFG3L2 () RPS8	38.1269
AFG3L2 () RPS9	41.269
AFG3L2 () ZCCHC8	12.3827
AGK () BRIX1	34.3995
AGK () BYSL	5.39954
AGK () DDX50	33.4486
AGK () DHX9	27.652
AGK () GTF2I	5.39954
AGK () H2AFZ;H2AFV	32.4661
AGK () HIST1H2BJ;HIST1H2BO;HIST1H2BB;HIST2H2BE	57.9197
AGK () HIST1H2BK;HIST1H2BD;HIST1H2BC;HIST2H2BF;HIST1H2BH;HIST1H2BN;HIST1H2BM;HIST1H2BN	66.7232
AGK () LBR	12.662
AGK () LTV1	44.7085
AGK () MID1IP1	5.46234
AGK () NOP2	14.6492
AGK () NPM1	34.5487
AGK () PABPC1	168.825
AGK () PHB	54.2065
AGK () PHB2	5.46234
AGK () PWP1	16.6565
AGK () RAD51	5.39954
AGK () RBM34	40.5673
AGK () RECQL5	47.5575
AGK () RPL10	34.4595
AGK () RPL12	31.2512
AGK () RPL13	39.1634
AGK () RPL13A	39.3575
AGK () RPL14	36.0456
AGK () RPL15	36.7074
AGK () RPL17;RPL17-C18orf32;RPL17;RPL17;RPL17	29.3314
AGK () RPL18	102.38
AGK () RPL18A	39.5743
AGK () RPL19	33.4049
AGK () RPL21	37.0945
AGK () RPL23A	43.6443
AGK () RPL26	30.2613
AGK () RPL27	39.3588
AGK () RPL27A	40.3918
AGK () RPL29	34.4047
AGK () RPL31	27.3144
AGK () RPL34	36.858
AGK () RPL35	34.3012
AGK () RPL35A	37.614
AGK () RPL36	24.3756
AGK () RPL36A;RPL36A-HNRNPH2	33.0783
AGK () RPL37A	37.0392
AGK () RPL4	27.6039
AGK () RPL5	30.3966
AGK () RPL6	36.8811
AGK () RPL7	36.9051
AGK () RPL7A	32.5295
AGK () RPL8	26.8035
AGK () RPL9	34.3305
AGK () RPLP0	77.8476
AGK () RPLP1	25.1028
AGK () RPLP2	28.5584
AGK () RPS13	38.6676
AGK () RPS15A	35.1335
AGK () RPS19	40.6253
AGK () RPS2	49.4134
AGK () RPS26	36.9066
AGK () RPS28	68.499
AGK () RPS3A	37.6269
AGK () RPS4X	29.503
AGK () RPS6	100.214
AGK () RPS8	35.4156
AGK () RPS9	39.5818
AGK () RRP12	5.46234
AGK () TIMM10	2.06351
AGK () TIMM9	9.27641
AGK () TMEM109	5.46234
AGK () ZC3H11A	15.2239
AGO2 (secretory) ADD1	1232.33
AGO2 (secretory) ALB	1150.6
AGO2 () C3	2248
AGO2 (nucleus) CUX1	2248
AGO2 (cytoplasm) DBN1	3219.88
AGO2 (nucleus) FAM168A	2248
AGO2 (cytoplasm) KRT13	456.491
AGO2 (cytoplasm) LIMA1	1133.39
AGO2 (cytoplasm) MAP7	510.642
AGO2 (nucleus) MPRIP	9279.25
AGO2 (nucleus) MYH14	1145.34
AGO2 (nucleus) NMNAT1	2248
AGO2 (secretory) PAWR	2248
AGO2 () PDE4C	894.185
AGO2 (cytoplasm) PLEC	824.244
AGO2 () PNMA2	2248
AGO2 () PPARD	2248
AGO2 () PRSS3P2	858.524
AGO2 () PYCR1	2459.73
AGO2 (cytoplasm) PYCR2	2248
AGO2 (nucleus) RPA1	1004.5
AGO2 (cytoplasm) SPECC1L	2248
AGO2 (nucleus) TRIM27	5869.19
AIMP1 () AIMP2	2
AIMP1 () ARHGEF2	15.7867
AIMP1 () BCAS2	48.0308
AIMP1 () BRIX1	14.9915
AIMP1 () C14orf166	13.8614
AIMP1 () C8orf33	9.12956
AIMP1 () CD59	28.0645
AIMP1 () CDC5L	42.4565
AIMP1 () CEP170	11.6901
AIMP1 () CEP44	19.5215
AIMP1 () CHTOP	85.2313
AIMP1 () CRNKL1	23.915
AIMP1 () DARS	47.0893
AIMP1 () DBN1	58.8248
AIMP1 () DDX1	13.389
AIMP1 () DDX21	14.7272
AIMP1 () DDX27	9.29291
AIMP1 () DDX50	17.0978
AIMP1 () DDX54	11.7928
AIMP1 () DDX56	20.8883
AIMP1 () DHX30	18.5513
AIMP1 () DYNLL2	20.8883
AIMP1 () EBNA1BP2	12.6937
AIMP1 () EEF1E1	5.17145
AIMP1 () EIF4A3	36.9787
AIMP1 () EMD	74.9987
AIMP1 () GAR1	12.8153
AIMP1 () GNB1	28.0645
AIMP1 () GNB2	21.4168
AIMP1 () GNG12	28.0645
AIMP1 () GNL2	10.5059
AIMP1 () GNL3	7.34083
AIMP1 () GPATCH4	20.7321
AIMP1 () GSE1	11.8964
AIMP1 () GTPBP4	10.718
AIMP1 () HIST1H4A	42.7636
AIMP1 () HNRNPA1	46.3068
AIMP1 () HNRNPA2B1	35.8634
AIMP1 () HNRNPA3	28.3792
AIMP1 () IARS	6.15374
AIMP1 () KIF11	56.8724
AIMP1 () KRI1	12.2392
AIMP1 () KRR1	11.3241
AIMP1 () LARS	6.15374
AIMP1 () LAS1L	18.6841
AIMP1 () LEMD2	36.089
AIMP1 () LLPH	9.13716
AIMP1 () LTV1	21.4888
AIMP1 () MAGOH;MAGOHB	40.078
AIMP1 () MGEA5	20.8883
AIMP1 () MPRIP	65.2816
AIMP1 () NCBP1	32.7065
AIMP1 () NCBP2	38.42
AIMP1 () NOC3L	13.1619
AIMP1 () NOL6	12.2542
AIMP1 () NOP10	14.7765
AIMP1 () NOP58	13.4901
AIMP1 () NPM1	13.8582
AIMP1 () NSUN2	20.8883
AIMP1 () NVL	19.3386
AIMP1 () OGDH	45.1672
AIMP1 () PABPC4	50.1324
AIMP1 () PABPN1	42.8114
AIMP1 () PELP1	15.8982
AIMP1 () POLR1C	46.3068
AIMP1 () POLR2E	65.8923
AIMP1 () PPAN-P2RY11;PPAN	8.088
AIMP1 () PPP1R12A	22.9591
AIMP1 () PRKAR1A	189.219
AIMP1 () PRPF19	35.7371
AIMP1 () PRPF8	89.8697
AIMP1 () PWP1	11.0882
AIMP1 () QARS	2.47042
AIMP1 () RALA	20.8883
AIMP1 () RBM25	46.3068
AIMP1 () RBM28	8.41517
AIMP1 () RBM34	16.2984
AIMP1 () RBM8A	31.0402
AIMP1 () RBMX	52.6474
AIMP1 () RECQL5	28.7666
AIMP1 () RNF220	12.6989
AIMP1 () RPL10	18.3419
AIMP1 () RPL11	11.7657
AIMP1 () RPL13	16.2453
AIMP1 () RPL13A	22.9911
AIMP1 () RPL14	19.7214
AIMP1 () RPL15	19.291
AIMP1 () RPL17;RPL17-C18orf32;RPL17;RPL17;RPL17	15.9194
AIMP1 () RPL18	70.8564
AIMP1 () RPL18A	20.6147
AIMP1 () RPL19	17.2918
AIMP1 () RPL21	18.7109
AIMP1 () RPL22	12.7865
AIMP1 () RPL23	74.9893
AIMP1 () RPL23A	26.0587
AIMP1 () RPL24	16.5919
AIMP1 () RPL26	14.6845
AIMP1 () RPL27	21.6741
AIMP1 () RPL27A	20.023
AIMP1 () RPL28	15.3922
AIMP1 () RPL29	18.4725
AIMP1 () RPL3	21.6506
AIMP1 () RPL30	18.2147
AIMP1 () RPL32	16.8845
AIMP1 () RPL34	20.8711
AIMP1 () RPL35	16.9921
AIMP1 () RPL35A	19.8774
AIMP1 () RPL36A;RPL36A-HNRNPH2	15.8684
AIMP1 () RPL37A	19.2985
AIMP1 () RPL6	19.7322
AIMP1 () RPL7	21.3061
AIMP1 () RPL7A	17.7497
AIMP1 () RPL7L1	10.7803
AIMP1 () RPL9	17.9222
AIMP1 () RPS11	21.4876
AIMP1 () RPS13	20.8924
AIMP1 () RPS14	15.1406
AIMP1 () RPS15A	18.4372
AIMP1 () RPS16	13.0831
AIMP1 () RPS17	15.3222
AIMP1 () RPS19	19.7358
AIMP1 () RPS2	27.7109
AIMP1 () RPS20	11.836
AIMP1 () RPS23	13.5244
AIMP1 () RPS25	16.1153
AIMP1 () RPS26	20.3848
AIMP1 () RPS28	26.2672
AIMP1 () RPS29	10.6636
AIMP1 () RPS3A	19.3676
AIMP1 () RPS4X	14.8062
AIMP1 () RPS6	52.3366
AIMP1 () RPS8	18.1986
AIMP1 () RPS9	20.9535
AIMP1 () RRP1	37.1658
AIMP1 () RRP15	9.05263
AIMP1 () RRP1B	7.36396
AIMP1 () RRS1	9.85739
AIMP1 () RSL1D1	12.4917
AIMP1 () RTCB	12.7645
AIMP1 () SAFB2	70.7774
AIMP1 () SAP30BP	20.9903
AIMP1 () SENP3	13.6836
AIMP1 () SNAP23	23.5705
AIMP1 () SNW1	45.8084
AIMP1 () SRP19	10.1982
AIMP1 () SRPK2	12.6989
AIMP1 () SRRM2	51.2156
AIMP1 () SRRT	50.2512
AIMP1 () SRSF1	37.0124
AIMP1 () SRSF4	62.8745
AIMP1 () TAF15	31.6733
AIMP1 () TMPO	24.8227
AIMP1 () TRA2A	26.8485
AIMP1 () UTP14A	8.91219
AIMP1 () WDR18	13.4159
AIMP1 () ZNF768	7.34083
AIMP2 () ARHGEF2	15.7867
AIMP2 () BCAS2	48.0308
AIMP2 () BRIX1	14.9915
AIMP2 () C14orf166	13.8614
AIMP2 () C8orf33	9.12956
AIMP2 () CD59	28.0645
AIMP2 () CDC5L	42.4565
AIMP2 () CEP170	11.6901
AIMP2 () CEP44	19.5215
AIMP2 () CHTOP	85.2313
AIMP2 () CRNKL1	23.915
AIMP2 () DARS	47.0893
AIMP2 () DBN1	58.8248
AIMP2 () DDX1	13.389
AIMP2 () DDX21	14.7272
AIMP2 () DDX27	9.29291
AIMP2 () DDX50	17.0978
AIMP2 () DDX54	11.7928
AIMP2 () DDX56	20.8883
AIMP2 () DHX30	18.5513
AIMP2 () DYNLL2	20.8883
AIMP2 () EBNA1BP2	12.6937
AIMP2 () EEF1E1	5.17145
AIMP2 () EIF4A3	36.9787
AIMP2 () EMD	74.9987
AIMP2 () GAR1	12.8153
AIMP2 () GNB1	28.0645
AIMP2 () GNB2	21.4168
AIMP2 () GNG12	28.0645
AIMP2 () GNL2	10.5059
AIMP2 () GNL3	7.34083
AIMP2 () GPATCH4	20.7321
AIMP2 () GSE1	11.8964
AIMP2 () GTPBP4	10.718
AIMP2 () HIST1H4A	42.7636
AIMP2 () HNRNPA1	46.3068
AIMP2 () HNRNPA2B1	35.8634
AIMP2 () HNRNPA3	28.3792
AIMP2 () IARS	6.15374
AIMP2 () KIF11	56.8724
AIMP2 () KRI1	12.2392
AIMP2 () KRR1	11.3241
AIMP2 () LARS	6.15374
AIMP2 () LAS1L	18.6841
AIMP2 () LEMD2	36.089
AIMP2 () LLPH	9.13716
AIMP2 () LTV1	21.4888
AIMP2 () MAGOH;MAGOHB	40.078
AIMP2 () MGEA5	20.8883
AIMP2 () MPRIP	65.2816
AIMP2 () NCBP1	32.7065
AIMP2 () NCBP2	38.42
AIMP2 () NOC3L	13.1619
AIMP2 () NOL6	12.2542
AIMP2 () NOP10	14.7765
AIMP2 () NOP58	13.4901
AIMP2 () NPM1	13.8582
AIMP2 () NSUN2	20.8883
AIMP2 () NVL	19.3386
AIMP2 () OGDH	45.1672
AIMP2 () PABPC4	50.1324
AIMP2 () PABPN1	42.8114
AIMP2 () PELP1	15.8982
AIMP2 () POLR1C	46.3068
AIMP2 () POLR2E	65.8923
AIMP2 () PPAN-P2RY11;PPAN	8.088
AIMP2 () PPP1R12A	22.9591
AIMP2 () PRKAR1A	189.219
AIMP2 () PRPF19	35.7371
AIMP2 () PRPF8	89.8697
AIMP2 () PWP1	11.0882
AIMP2 () QARS	2.47042
AIMP2 () RALA	20.8883
AIMP2 () RBM25	46.3068
AIMP2 () RBM28	8.41517
AIMP2 () RBM34	16.2984
AIMP2 () RBM8A	31.0402
AIMP2 () RBMX	52.6474
AIMP2 () RECQL5	28.7666
AIMP2 () RNF220	12.6989
AIMP2 () RPL10	18.3419
AIMP2 () RPL11	11.7657
AIMP2 () RPL13	16.2453
AIMP2 () RPL13A	22.9911
AIMP2 () RPL14	19.7214
AIMP2 () RPL15	19.291
AIMP2 () RPL17;RPL17-C18orf32;RPL17;RPL17;RPL17	15.9194
AIMP2 () RPL18	70.8564
AIMP2 () RPL18A	20.6147
AIMP2 () RPL19	17.2918
AIMP2 () RPL21	18.7109
AIMP2 () RPL22	12.7865
AIMP2 () RPL23	74.9893
AIMP2 () RPL23A	26.0587
AIMP2 () RPL24	16.5919
AIMP2 () RPL26	14.6845
AIMP2 () RPL27	21.6741
AIMP2 () RPL27A	20.023
AIMP2 () RPL28	15.3922
AIMP2 () RPL29	18.4725
AIMP2 () RPL3	21.6506
AIMP2 () RPL30	18.2147
AIMP2 () RPL32	16.8845
AIMP2 () RPL34	20.8711
AIMP2 () RPL35	16.9921
AIMP2 () RPL35A	19.8774
AIMP2 () RPL36A;RPL36A-HNRNPH2	15.8684
AIMP2 () RPL37A	19.2985
AIMP2 () RPL6	19.7322
AIMP2 () RPL7	21.3061
AIMP2 () RPL7A	17.7497
AIMP2 () RPL7L1	10.7803
AIMP2 () RPL9	17.9222
AIMP2 () RPS11	21.4876
AIMP2 () RPS13	20.8924
AIMP2 () RPS14	15.1406
AIMP2 () RPS15A	18.4372
AIMP2 () RPS16	13.0831
AIMP2 () RPS17	15.3222
AIMP2 () RPS19	19.7358
AIMP2 () RPS2	27.7109
AIMP2 () RPS20	11.836
AIMP2 () RPS23	13.5244
AIMP2 () RPS25	16.1153
AIMP2 () RPS26	20.3848
AIMP2 () RPS28	26.2672
AIMP2 () RPS29	10.6636
AIMP2 () RPS3A	19.3676
AIMP2 () RPS4X	14.8062
AIMP2 () RPS6	52.3366
AIMP2 () RPS8	18.1986
AIMP2 () RPS9	20.9535
AIMP2 () RRP1	37.1658
AIMP2 () RRP15	9.05263
AIMP2 () RRP1B	7.36396
AIMP2 () RRS1	9.85739
AIMP2 () RSL1D1	12.4917
AIMP2 () RTCB	12.7645
AIMP2 () SAFB2	70.7774
AIMP2 () SAP30BP	20.9903
AIMP2 () SENP3	13.6836
AIMP2 () SNAP23	23.5705
AIMP2 () SNW1	45.8084
AIMP2 () SRP19	10.1982
AIMP2 () SRPK2	12.6989
AIMP2 () SRRM2	51.2156
AIMP2 () SRRT	50.2512
AIMP2 () SRSF1	37.0124
AIMP2 () SRSF4	62.8745
AIMP2 () TAF15	31.6733
AIMP2 () TMPO	24.8227
AIMP2 () TRA2A	26.8485
AIMP2 () UTP14A	8.91219
AIMP2 () WDR18	13.4159
AIMP2 () ZNF768	7.34083
ALDH18A1 () BRIX1	33.5445
ALDH18A1 () CLINT1	36.1678
ALDH18A1 () CLTA	9.71926
ALDH18A1 () CLTB	8.79529
ALDH18A1 () CLTC	10.1325
ALDH18A1 () DDX50	35.6763
ALDH18A1 () DHX9	30.5826
ALDH18A1 () EMD	87.0372
ALDH18A1 () FLOT1	41.0143
ALDH18A1 () FLOT2	25.1373
ALDH18A1 () MPRIP	87.2294
ALDH18A1 () NAP1L1	12.0798
ALDH18A1 () PARP1	47.0076
ALDH18A1 () PGK1	56.546
ALDH18A1 () PRKAR2A	37.466
ALDH18A1 () RBM28	21.1421
ALDH18A1 () RBM34	40.8835
ALDH18A1 () RPL10	35.0817
ALDH18A1 () RPL12	35.2126
ALDH18A1 () RPL13	38.9775
ALDH18A1 () RPL13A	44.7732
ALDH18A1 () RPL14	39.6508
ALDH18A1 () RPL15	39.399
ALDH18A1 () RPL17;RPL17-C18orf32;RPL17;RPL17;RPL17	30.4688
ALDH18A1 () RPL18A	41.0939
ALDH18A1 () RPL19	34.6693
ALDH18A1 () RPL21	37.1333
ALDH18A1 () RPL23A	45.3563
ALDH18A1 () RPL24	35.7219
ALDH18A1 () RPL27	42.4575
ALDH18A1 () RPL27A	45.1467
ALDH18A1 () RPL28	28.1327
ALDH18A1 () RPL29	35.7877
ALDH18A1 () RPL3	42.298
ALDH18A1 () RPL30	33.6281
ALDH18A1 () RPL31	27.5207
ALDH18A1 () RPL32	32.2674
ALDH18A1 () RPL34	37.6444
ALDH18A1 () RPL35	36.3367
ALDH18A1 () RPL35A	39.4638
ALDH18A1 () RPL36	28.4742
ALDH18A1 () RPL37A	40.9915
ALDH18A1 () RPL4	30.7353
ALDH18A1 () RPL5	33.5933
ALDH18A1 () RPL6	38.1219
ALDH18A1 () RPL7	39.8974
ALDH18A1 () RPL7A	34.942
ALDH18A1 () RPL7L1	14.1582
ALDH18A1 () RPL8	29.0081
ALDH18A1 () RPL9	36.2732
ALDH18A1 () RPLP0	90.4979
ALDH18A1 () RPLP1	29.2097
ALDH18A1 () RPLP2	31.8579
ALDH18A1 () RPS11	67.6359
ALDH18A1 () RPS13	40.6508
ALDH18A1 () RPS15	30.714
ALDH18A1 () RPS19	40.8887
ALDH18A1 () RPS2	52.0294
ALDH18A1 () RPS24	85.9276
ALDH18A1 () RPS26	40.7208
ALDH18A1 () RPS3A	38.7121
ALDH18A1 () RPS4X	30.6696
ALDH18A1 () RPS5	236.93
ALDH18A1 () RPS6	111.705
ALDH18A1 () RPS8	35.3896
ALDH18A1 () RPS9	42.2141
ALDH18A1 () RSL1D1	25.0854
ALDH18A1 () TMEM192	8.79529
ALDH18A1 () TPM3	15.3747
ALDH18A1 () ZNF281	8.79529
ALYREF () ATXN2L	63.8527
ALYREF (nucleus) AURKAIP1	102.256
ALYREF () BANF1	152.679
ALYREF (Nuclear speckles) BCLAF1	156.708
ALYREF () BOP1	19.9475
ALYREF (nucleus) BRIX1	45.7639
ALYREF () C8orf33	23.6673
ALYREF (nucleus) DDX24	18.6539
ALYREF () DDX27	28.9875
ALYREF () DDX39B	17.8309
ALYREF (nucleus) DHX30	49.5558
ALYREF (Nucleoplasm) DHX9	39.0915
ALYREF (nucleus) EBNA1BP2	38.3284
ALYREF () EXOSC10	94.8716
ALYREF () EXOSC3	22.8739
ALYREF (nucleus) FAU	66.1695
ALYREF (nucleus) FTSJ3	47.541
ALYREF () GNL2	23.6922
ALYREF () GNL3	30.7075
ALYREF (nucleus) GTPBP4	37.8557
ALYREF () HP1BP3	20.0529
ALYREF () LLPH	29.1514
ALYREF () LTV1	39.779
ALYREF () MAGOH;MAGOHB	81.39
ALYREF () MRPS22	30.0615
ALYREF (nucleus) MRPS5	141.381
ALYREF () NAP1L1	19.9762
ALYREF (Nuclear speckles) NCBP3	2248
ALYREF () NOC3L	30.7455
ALYREF () NOL6	41.0365
ALYREF () NOM1	20.2052
ALYREF () NPAT	40.3655
ALYREF (Nuclear speckles) NPM1	40.7713
ALYREF (cytoplasm) PABPC1	139.895
ALYREF () PABPC4	154.702
ALYREF () PABPN1	104.519
ALYREF () POLDIP3	40.7799
ALYREF () PPAN-P2RY11;PPAN	31.3337
ALYREF () RBM28	29.86
ALYREF (nucleus) RBM34	46.7624
ALYREF (FALSE) RBM8A	43.3881
ALYREF (nucleus) RBMX	110.646
ALYREF (Cytosol;Endoplasmic reticulum) RPL10	40.0975
ALYREF (nucleus) RPL10A	135.039
ALYREF (nucleus) RPL11	26.2828
ALYREF (nucleus) RPL12	39.2832
ALYREF (nucleus) RPL13	45.7638
ALYREF (nucleus) RPL13A	49.1408
ALYREF (nucleus) RPL14	44.5273
ALYREF (nucleus) RPL15	44.3146
ALYREF (nucleus) RPL17;RPL17-C18orf32;RPL17;RPL17;RPL17	35.8686
ALYREF (nucleus) RPL18	158.397
ALYREF (nucleus) RPL18A	49.0913
ALYREF (nucleus) RPL19	40.6084
ALYREF (nucleus) RPL21	43.2732
ALYREF (nucleus) RPL22	30.0647
ALYREF (nucleus) RPL23A	45.2513
ALYREF (nucleus) RPL24	38.7249
ALYREF () RPL26	33.2035
ALYREF (nucleus) RPL26L1	48.9735
ALYREF (nucleus) RPL27	50.8245
ALYREF (nucleus) RPL27A	39.7733
ALYREF (nucleus) RPL28	32.3275
ALYREF (nucleus) RPL29	39.7665
ALYREF (nucleus) RPL3	50.6004
ALYREF (nucleus) RPL30	40.2206
ALYREF (nucleus) RPL31	34.6164
ALYREF (nucleus) RPL32	39.151
ALYREF (nucleus) RPL34	45.2692
ALYREF (nucleus) RPL35	42.0958
ALYREF (nucleus) RPL35A	44.6967
ALYREF (nucleus) RPL36	32.499
ALYREF (nucleus) RPL36A;RPL36A-HNRNPH2	30.3485
ALYREF (nucleus) RPL36AL	75.6764
ALYREF (nucleus) RPL37A	44.6304
ALYREF (nucleus) RPL39;RPL39P5	151.718
ALYREF (nucleus) RPL4	38.0224
ALYREF (nucleus) RPL5	38.747
ALYREF (nucleus) RPL6	45.4883
ALYREF (nucleus) RPL7	48.4962
ALYREF (nucleus) RPL7A	42.8077
ALYREF (nucleus) RPL8	35.6233
ALYREF (nucleus) RPL9	42.8652
ALYREF (Cytosol;Endoplasmic reticulum) RPLP0	155.657
ALYREF (nucleus) RPLP1	35.572
ALYREF (nucleus) RPLP2	39.5005
ALYREF (nucleus) RPS11	53.3717
ALYREF (nucleus) RPS13	49.0884
ALYREF (nucleus) RPS14	42.0753
ALYREF (Cytosol;Endoplasmic reticulum) RPS15	35.0305
ALYREF () RPS16	30.7605
ALYREF () RPS17	38.7666
ALYREF () RPS18	29.8488
ALYREF () RPS19	46.4561
ALYREF (nucleus) RPS2	59.624
ALYREF () RPS20	27.1311
ALYREF (nucleus) RPS23	32.0881
ALYREF () RPS24	101.082
ALYREF () RPS25	66.3158
ALYREF (nucleus) RPS26	47.5362
ALYREF () RPS28	57.5926
ALYREF (nucleus) RPS3A	45.9773
ALYREF () RPS5	283.294
ALYREF (Cytosol;Endoplasmic reticulum) RPS6	93.8194
ALYREF (nucleus) RPS8	42.5354
ALYREF (nucleus) RPS9	47.0471
ALYREF () RRP15	31.9022
ALYREF (nucleus) RSL1D1	36.8239
ALYREF () SRP19	23.7701
ALYREF () SRP68	18.3372
ALYREF () SRP72	19.449
ALYREF (nucleus) SURF6	105.94
ALYREF (nucleus) THOC2	46.4052
ALYREF (nucleus) THOC3	46.4052
ALYREF (nucleus) THOC5	46.4052
ALYREF (nucleus&cytoplasm) THOC7	46.4052
ALYREF (nucleus) THRAP3	126.559
ALYREF () UTP14A	23.1713
ALYREF () WDR12	22.0716
ALYREF () ZNF318	40.3655
ALYREF () ZNF768	30.7075
ALYREF () ZRANB2	38.2208
ANAPC10 () ANAPC16	2
ANAPC10 () ANAPC5	2
ANAPC10 () ANAPC7	2
ANAPC10 () CDC16	2
ANAPC10 () CDC23	2
ANAPC10 () DLST	411.546
ANAPC10 () MICU1	2
ANAPC10 () OGDH	558.938
ANAPC10 () RPS12	336.027
ANAPC10 () RPS28	463.109
ANAPC10 () THOC2	78.0219
ANAPC10 () THOC3	78.0219
ANAPC10 () THOC5	78.0219
ANAPC10 () THOC7	78.0219
ANAPC10 () TP53BP1	113.798
ANAPC16 () ANAPC5	2
ANAPC16 () ANAPC7	2
ANAPC16 () CDC16	2
ANAPC16 () CDC23	2
ANAPC16 () DLST	411.546
ANAPC16 () MICU1	2
ANAPC16 () OGDH	558.938
ANAPC16 () RPS12	336.027
ANAPC16 () RPS28	463.109
ANAPC16 () THOC2	78.0219
ANAPC16 () THOC3	78.0219
ANAPC16 () THOC5	78.0219
ANAPC16 () THOC7	78.0219
ANAPC16 () TP53BP1	113.798
ANAPC5 () ANAPC7	2
ANAPC5 () CDC16	2
ANAPC5 () CDC23	2
ANAPC5 () DLST	411.546
ANAPC5 () MICU1	2
ANAPC5 () OGDH	558.938
ANAPC5 () RPS12	336.027
ANAPC5 () RPS28	463.109
ANAPC5 () THOC2	78.0219
ANAPC5 () THOC3	78.0219
ANAPC5 () THOC5	78.0219
ANAPC5 () THOC7	78.0219
ANAPC5 () TP53BP1	113.798
ANAPC7 (FALSE) CDC16	2
ANAPC7 () CDC23	2
ANAPC7 () DLST	411.546
ANAPC7 () MICU1	2
ANAPC7 () OGDH	558.938
ANAPC7 () RPS12	336.027
ANAPC7 () RPS28	463.109
ANAPC7 () THOC2	78.0219
ANAPC7 () THOC3	78.0219
ANAPC7 () THOC5	78.0219
ANAPC7 () THOC7	78.0219
ANAPC7 () TP53BP1	113.798
ARHGAP19 () EBNA1BP2	38.6017
ARHGAP19 () HNRNPL	124.394
ARHGAP19 () MATR3	71.86
ARHGAP19 () NUP153	8.63054
ARHGAP19 () RALY	13.8716
ARHGAP19 () RANGAP1	2
ARHGAP19 () RECQL5	105.101
ARHGAP19 () RPL10	40.3126
ARHGAP19 () RPL11	24.8066
ARHGAP19 () RPL12	39.1098
ARHGAP19 () RPL13	49.3932
ARHGAP19 () RPL13A	48.4386
ARHGAP19 () RPL14	41.9585
ARHGAP19 () RPL15	43.6867
ARHGAP19 () RPL17;RPL17-C18orf32;RPL17;RPL17;RPL17	33.8922
ARHGAP19 () RPL18	88.5754
ARHGAP19 () RPL18A	46.536
ARHGAP19 () RPL19	39.4236
ARHGAP19 () RPL21	43.4402
ARHGAP19 () RPL24	39.6259
ARHGAP19 () RPL27	46.7789
ARHGAP19 () RPL27A	48.7273
ARHGAP19 () RPL29	43.8012
ARHGAP19 () RPL3	47.0697
ARHGAP19 () RPL30	36.6093
ARHGAP19 () RPL32	34.3743
ARHGAP19 () RPL34	42.7627
ARHGAP19 () RPL35A	43.6311
ARHGAP19 () RPL36	28.3969
ARHGAP19 () RPL36A;RPL36A-HNRNPH2	38.6599
ARHGAP19 () RPL37A	45.2691
ARHGAP19 () RPL4	31.6983
ARHGAP19 () RPL5	36.1423
ARHGAP19 () RPL6	42.2847
ARHGAP19 () RPL7	42.4134
ARHGAP19 () RPL7A	38.2844
ARHGAP19 () RPL8	31.2039
ARHGAP19 () RPL9	42.1329
ARHGAP19 () RPS13	44.8109
ARHGAP19 () RPS16	31.55
ARHGAP19 () RPS19	49.9995
ARHGAP19 () RPS24	60.7531
ARHGAP19 () RPS26	42.767
ARHGAP19 () RPS3	45.9301
ARHGAP19 () RPS3A	44.2381
ARHGAP19 () RPS5	158.792
ARHGAP19 () RPS8	40.7163
ARHGAP19 () RPS9	45.4413
ARHGEF2 () BRIX1	25.5773
ARHGEF2 () C14orf166	22.5646
ARHGEF2 () C8orf33	11.6509
ARHGEF2 () CEP170	7.05133
ARHGEF2 () DARS	100.838
ARHGEF2 () DDX1	16.8601
ARHGEF2 () DDX21	21.0942
ARHGEF2 () DDX50	27.413
ARHGEF2 () DDX54	27.8937
ARHGEF2 () DHX30	33.7989
ARHGEF2 () EBNA1BP2	22.239
ARHGEF2 () EEF1E1	13.1177
ARHGEF2 () GAR1	6.16348
ARHGEF2 () GNL2	14.7588
ARHGEF2 () GNL3	13.2135
ARHGEF2 () GPATCH4	42.3877
ARHGEF2 () GSE1	11.2053
ARHGEF2 () GTPBP4	10.6384
ARHGEF2 () HIST1H4A	85.2025
ARHGEF2 () IARS	9.25101
ARHGEF2 () KARS	20.7109
ARHGEF2 () KRI1	6.54212
ARHGEF2 () LARS	9.25101
ARHGEF2 () LTV1	49.6774
ARHGEF2 () MARS	88.9319
ARHGEF2 () NOC3L	17.0951
ARHGEF2 () NOP10	12.891
ARHGEF2 () NOP58	17.081
ARHGEF2 () PPAN-P2RY11;PPAN	13.3046
ARHGEF2 () PWP1	13.3158
ARHGEF2 () QARS	15.047
ARHGEF2 () RARS	86.517
ARHGEF2 () RBM28	13.3254
ARHGEF2 () RBM34	31.3478
ARHGEF2 () RNF220	6.09102
ARHGEF2 () RPL11	16.7626
ARHGEF2 () RPL14	32.01
ARHGEF2 () RPL15	33.0486
ARHGEF2 () RPL17;RPL17-C18orf32;RPL17;RPL17;RPL17	23.9799
ARHGEF2 () RPL18	71.6993
ARHGEF2 () RPL18A	34.8621
ARHGEF2 () RPL19	28.7955
ARHGEF2 () RPL21	31.6826
ARHGEF2 () RPL22	17.4052
ARHGEF2 () RPL23	99.5561
ARHGEF2 () RPL23A	34.2647
ARHGEF2 () RPL24	28.4273
ARHGEF2 () RPL27	34.9194
ARHGEF2 () RPL27A	34.3305
ARHGEF2 () RPL3	34.9561
ARHGEF2 () RPL30	26.0421
ARHGEF2 () RPL32	24.8459
ARHGEF2 () RPL35	29.9532
ARHGEF2 () RPL35A	32.9798
ARHGEF2 () RPL36A;RPL36A-HNRNPH2	27.0587
ARHGEF2 () RPL37A	33.883
ARHGEF2 () RPL6	31.3184
ARHGEF2 () RPL7	31.9372
ARHGEF2 () RPL7A	27.6908
ARHGEF2 () RPL7L1	6.69245
ARHGEF2 () RPL9	29.9864
ARHGEF2 () RPS11	41.5971
ARHGEF2 () RPS13	32.2272
ARHGEF2 () RPS15A	28.713
ARHGEF2 () RPS16	22.2401
ARHGEF2 () RPS17	32.1643
ARHGEF2 () RPS2	38.394
ARHGEF2 () RPS20	16.9618
ARHGEF2 () RPS23	22.0826
ARHGEF2 () RPS25	30.0189
ARHGEF2 () RPS26	31.9178
ARHGEF2 () RPS29	14.4019
ARHGEF2 () RPS3A	31.5079
ARHGEF2 () RPS4X	23.0145
ARHGEF2 () RPS6	69.4475
ARHGEF2 () RPS8	29.4899
ARHGEF2 () RPS9	33.4602
ARHGEF2 () RRP1	26.1595
ARHGEF2 () RRP15	17.5811
ARHGEF2 () RRP1B	8.55447
ARHGEF2 () RRS1	12.3958
ARHGEF2 () RTCB	18.2116
ARHGEF2 () SRP19	9.47467
ARHGEF2 () SRPK2	6.09102
ARHGEF2 () UTP14A	8.739
ARHGEF2 () WDR18	20.4992
ARHGEF2 () ZNF768	13.2135
ASH2L () CPSF2	131.773
ASH2L () CPSF6	17.3438
ASH2L () GPN3	18.8139
ASH2L () HIST1H2BJ;HIST1H2BO;HIST1H2BB;HIST2H2BE	69.829
ASH2L () HIST1H2BK;HIST1H2BD;HIST1H2BC;HIST2H2BF;HIST1H2BH;HIST1H2BN;HIST1H2BM;HIST1H2BN	85.3661
ASH2L () HIST1H4A	137.213
ASH2L () HIST2H2AB	25.8629
ASH2L (FALSE) KMT2D	16.5925
ASH2L () LARP1	211.848
ASH2L () LRCH3	16.5925
ASH2L () MRPS2	32.1723
ASH2L () MRPS22	131.464
ASH2L () MRPS7	25.1414
ASH2L () NCBP2	150.632
ASH2L () P3H1	16.5925
ASH2L () PABPC1	257.087
ASH2L () PABPC4	300.75
ASH2L () PGK1	78.9672
ASH2L () POLR2E	53.3636
ASH2L () POLR2L	26.0729
ASH2L ( DPY30)) RBBP5	2
ASH2L () RBBP6	16.5925
ASH2L () RECQL5	213.611
ASH2L () RNPS1	93.0927
ASH2L () RUVBL1	56.8153
ASH2L () RUVBL2	105.294
ASH2L () SGTA	20.5273
ASH2L () SRRT	99.5402
ASH2L () TP53BP1	49.8937
ASH2L () YBX1	148.462
ATAD3A () ATAD3B	3.84885
ATAD3A () ATXN2L	27.2742
ATAD3A () BUD31	43.4445
ATAD3A () CAPRIN1	102.333
ATAD3A () CD2BP2	16.0906
ATAD3A () CNOT1	81.028
ATAD3A () CRNKL1	25.4951
ATAD3A () DDX17	26.9417
ATAD3A () DDX21	39.8048
ATAD3A () DDX5	27.9829
ATAD3A () DDX50	50.9045
ATAD3A () DKC1	36.6077
ATAD3A () EFTUD2	18.7758
ATAD3A () FXR2	43.8678
ATAD3A () G3BP1	25.6539
ATAD3A () HIST1H1E	177.854
ATAD3A () HNRNPK	113.154
ATAD3A () IGF2BP1	55.2835
ATAD3A () IGF2BP3	61.727
ATAD3A () LARP1	46.9206
ATAD3A () LSM12	16.7191
ATAD3A () MATR3	19.6033
ATAD3A () MFAP1	90.0098
ATAD3A () NHP2	104.058
ATAD3A () NOL6	42.3805
ATAD3A () NOP10	54.3512
ATAD3A () NUFIP2	20.5139
ATAD3A () PABPC1	54.9193
ATAD3A () PABPC4	66.8666
ATAD3A () PAXBP1	29.8756
ATAD3A () PRPF19	38.0629
ATAD3A () PRPF8	83.2028
ATAD3A () RBMX	83.1666
ATAD3A () RPL24	53.6924
ATAD3A () RPL26	48.5811
ATAD3A () RPS11	54.0276
ATAD3A () RPS13	60.9275
ATAD3A () RPS14	57.5633
ATAD3A () RPS15A	54.452
ATAD3A () RPS16	40.0668
ATAD3A () RPS17	54.671
ATAD3A () RPS19	62.1463
ATAD3A () RPS2	73.7937
ATAD3A () RPS24	108.093
ATAD3A () RPS26	59.0329
ATAD3A () RPS3	108.161
ATAD3A () RPS3A	61.1158
ATAD3A () RPS4X	47.3678
ATAD3A () RPS6	130.59
ATAD3A () RPS7	34.0621
ATAD3A () RPS9	63.5917
ATAD3A () SRSF1	52.21
ATAD3A () TRA2A	44.3279
ATAD3A () UBAP2L	191.251
ATAD3A () USP10	56.9583
ATAD3A () XAB2	17.2394
ATAD3A () YBX1	33.8987
ATAD3B () ATXN2L	28.6905
ATAD3B () BUD31	40.1084
ATAD3B () CAPRIN1	99.7161
ATAD3B () CD2BP2	14.4899
ATAD3B () CRNKL1	24.4858
ATAD3B () DDX21	39.3646
ATAD3B () DDX50	50.2883
ATAD3B () EFTUD2	16.8325
ATAD3B () FXR2	38.4916
ATAD3B () G3BP1	24.452
ATAD3B () HIST1H1E	153.419
ATAD3B () IGF2BP1	56.2642
ATAD3B () IGF2BP3	60.7727
ATAD3B () LARP1	48.8875
ATAD3B () LSM12	14.7274
ATAD3B () MATR3	23.2011
ATAD3B () MFAP1	81.1863
ATAD3B () NOL6	43.3343
ATAD3B () NUFIP2	19.5139
ATAD3B () PABPC1	59.3262
ATAD3B () PABPC4	71.5216
ATAD3B () PAXBP1	28.7257
ATAD3B () PRPF19	36.5876
ATAD3B () PRPF8	74.2511
ATAD3B () RBMX	80.0653
ATAD3B () RPL24	53.4677
ATAD3B () RPL26	47.7338
ATAD3B () RPS11	55.535
ATAD3B () RPS13	60.9039
ATAD3B () RPS14	56.1983
ATAD3B () RPS15A	54.485
ATAD3B () RPS16	39.925
ATAD3B () RPS17	53.9307
ATAD3B () RPS19	60.9229
ATAD3B () RPS2	72.591
ATAD3B () RPS24	99.1646
ATAD3B () RPS26	58.6172
ATAD3B () RPS3	94.7541
ATAD3B () RPS3A	60.3908
ATAD3B () RPS4X	46.5725
ATAD3B () RPS6	121.303
ATAD3B () RPS7	36.2502
ATAD3B () RPS9	63.4436
ATAD3B () SRSF1	52.8709
ATAD3B () TRA2A	44.3391
ATAD3B () UBAP2L	183.48
ATAD3B () USP10	51.3226
ATAD3B () XAB2	14.9985
ATAD3B () YBX1	34.4945
ATXN2L () BRIX1	21.6276
ATXN2L () BUD31	28.4396
ATXN2L () C14orf166	23.1279
ATXN2L () CD2BP2	15.0172
ATXN2L () CHERP	45.3475
ATXN2L () CPSF1	23.7521
ATXN2L () CPSF2	93.4498
ATXN2L () CPSF3	25.6202
ATXN2L () CPSF4	26.793
ATXN2L () CRNKL1	13.0256
ATXN2L () CSTF1	51.4409
ATXN2L () CSTF3	51.4409
ATXN2L () DDX1	23.9784
ATXN2L () DDX17	15.6572
ATXN2L () DDX21	15.1342
ATXN2L () DDX5	13.9742
ATXN2L () DDX50	19.7778
ATXN2L () DHX15	16.2325
ATXN2L () DHX30	18.2936
ATXN2L () DKC1	60.0221
ATXN2L () DLST	78.786
ATXN2L () DPY30	25.6001
ATXN2L () EFTUD2	23.4634
ATXN2L () EIF4A3	33.1266
ATXN2L () ELAVL1	50.9129
ATXN2L () FIP1L1	23.7521
ATXN2L () FXR2	45.2742
ATXN2L () G3BP1	14.4611
ATXN2L () HIST1H1E	174.84
ATXN2L () HNRNPA0	45.0582
ATXN2L () HNRNPA2B1	24.3816
ATXN2L () HNRNPA3	25.1388
ATXN2L () HNRNPH1	66.3517
ATXN2L () HNRNPH2	66.3517
ATXN2L () HNRNPR	20.524
ATXN2L () IGF2BP1	20.2097
ATXN2L () IGF2BP2	126.649
ATXN2L () IGF2BP3	29.3061
ATXN2L () ILF2	28.3259
ATXN2L () ILF3	66.1191
ATXN2L () LARP1	18.5169
ATXN2L () LSM12	18.0341
ATXN2L () MAGOH;MAGOHB	39.4849
ATXN2L () MATR3	13.0408
ATXN2L () MOV10	42.2245
ATXN2L () MRPS22	28.7929
ATXN2L () NCBP1	24.5115
ATXN2L () NCBP2	75.6391
ATXN2L () NOL6	15.945
ATXN2L () NOP58	14.9538
ATXN2L () NPAT	58.4168
ATXN2L () NPM1	20.8485
ATXN2L () NUFIP2	7.9435
ATXN2L () OGDH	60.6174
ATXN2L () PABPC1	21.4403
ATXN2L () PABPC4	26.622
ATXN2L () PABPN1	50.1366
ATXN2L () PAXBP1	16.1984
ATXN2L () PDCD11	66.3517
ATXN2L () PELP1	42.4003
ATXN2L () PHF5A	20.6872
ATXN2L () POLDIP3	53.0923
ATXN2L () PPP1CA	33.3753
ATXN2L () PPP1CC	33.3753
ATXN2L () PRPF19	17.3751
ATXN2L () PRPF8	58.1297
ATXN2L () PRRC2A	49.3026
ATXN2L () PTBP1	144.628
ATXN2L () RALY	29.4025
ATXN2L () RBM14	58.0073
ATXN2L () RBM34	25.2514
ATXN2L () RBM8A	39.5685
ATXN2L () RBMX	30.2842
ATXN2L () RPL10	20.6303
ATXN2L () RPL12	18.8886
ATXN2L () RPL13	23.8031
ATXN2L () RPL13A	22.1152
ATXN2L () RPL14	18.8374
ATXN2L () RPL15	16.8967
ATXN2L () RPL17;RPL17-C18orf32;RPL17;RPL17;RPL17	22.0838
ATXN2L () RPL18	129.107
ATXN2L () RPL18A	19.8533
ATXN2L () RPL19	19.7259
ATXN2L () RPL21	22.3717
ATXN2L () RPL22	18.6892
ATXN2L () RPL24	18.148
ATXN2L () RPL26	17.9591
ATXN2L () RPL27	21.1768
ATXN2L () RPL27A	23.2025
ATXN2L () RPL28	19.4171
ATXN2L () RPL29	19.5375
ATXN2L () RPL3	22.3115
ATXN2L () RPL30	21.4006
ATXN2L () RPL31	21.5548
ATXN2L () RPL32	20.1672
ATXN2L () RPL34	20.7597
ATXN2L () RPL35	22.2852
ATXN2L () RPL35A	19.6595
ATXN2L () RPL36	20.3623
ATXN2L () RPL36A;RPL36A-HNRNPH2	29.4005
ATXN2L () RPL37A	20.6727
ATXN2L () RPL4	17.8045
ATXN2L () RPL5	17.6886
ATXN2L () RPL6	21.5566
ATXN2L () RPL7	21.1666
ATXN2L () RPL7A	21.5424
ATXN2L () RPL8	18.5342
ATXN2L () RPL9	21.9399
ATXN2L () RPLP1	16.7533
ATXN2L () RPLP2	18.739
ATXN2L () RPS11	19.2162
ATXN2L () RPS12	50.6119
ATXN2L () RPS13	22.6132
ATXN2L () RPS14	21.7972
ATXN2L () RPS15	19.8323
ATXN2L () RPS15A	21.2813
ATXN2L () RPS16	16.4114
ATXN2L () RPS17	22.9595
ATXN2L () RPS18	22.4234
ATXN2L () RPS19	23.496
ATXN2L () RPS2	30.8744
ATXN2L () RPS23	20.7269
ATXN2L () RPS24	67.7509
ATXN2L () RPS25	32.0284
ATXN2L () RPS26	19.3417
ATXN2L () RPS3	90.8731
ATXN2L () RPS3A	21.5459
ATXN2L () RPS4X	19.2556
ATXN2L () RPS6	83.5441
ATXN2L () RPS7	17.8406
ATXN2L () RPS8	21.9363
ATXN2L () RPS9	21.9279
ATXN2L () RSL1D1	32.4687
ATXN2L () RTCB	23.919
ATXN2L () SERBP1	37.0154
ATXN2L () SF3B1	20.6872
ATXN2L () SF3B2	21.4089
ATXN2L () SF3B3	20.6872
ATXN2L () SF3B6	21.3486
ATXN2L () SNRNP70	14.3921
ATXN2L () SNRPA	16.4501
ATXN2L () SNRPD1	15.2681
ATXN2L () SNRPD2	17.3355
ATXN2L () SRSF1	20.9068
ATXN2L () SRSF2	25.5298
ATXN2L () SRSF3	19.263
ATXN2L () SRSF4	58.6557
ATXN2L () TAF15	33.581
ATXN2L () TRA2A	19.5445
ATXN2L () UBAP2L	197.347
ATXN2L () UPF1	66.3517
ATXN2L () USP10	67.0273
ATXN2L () UTP14A	31.0634
ATXN2L () WDR18	29.4428
ATXN2L () WDR33	48.6441
ATXN2L () XAB2	21.1265
ATXN2L () YBX1	14.4274
ATXN2L () ZNF318	58.4168
ATXN2L () ZRANB2	28.3686
BANF1 () BOP1	65.6149
BANF1 () C8orf33	68.5555
BANF1 () CHTOP	236.941
BANF1 () CPSF1	61.9295
BANF1 () CPSF2	151.102
BANF1 () CPSF3	57.0496
BANF1 () DDX24	83.9041
BANF1 () DDX27	60.4872
BANF1 () DDX39B	97.226
BANF1 () DLD	194.115
BANF1 () DR1	93.8648
BANF1 () EBNA1BP2	66.3721
BANF1 (nucleus) EMD	113.892
BANF1 () EXOSC10	285.642
BANF1 () EXOSC3	70.7652
BANF1 () FIP1L1	61.9295
BANF1 () GNL2	51.4496
BANF1 () GNL3	48.5949
BANF1 () HP1BP3	59.6902
BANF1 () LARP1	117.488
BANF1 () LLPH	42.6383
BANF1 () LTV1	70.9371
BANF1 () MRPS22	62.1298
BANF1 () NAP1L1	49.0134
BANF1 () NCBP2	117.921
BANF1 () NOC3L	85.1697
BANF1 () NOL6	62.702
BANF1 () NOM1	81.8884
BANF1 () NPM1	61.61
BANF1 () PABPC4	154.269
BANF1 () PDHA1	74.3678
BANF1 () PDHB	76.0614
BANF1 () PDHX	66.7432
BANF1 () PPAN-P2RY11;PPAN	46.9113
BANF1 () RBM15	104.156
BANF1 () RBM28	51.4514
BANF1 () RBM34	71.8984
BANF1 () RPL10	72.582
BANF1 () RPL10A	294.408
BANF1 () RPL11	42.5661
BANF1 () RPL12	78.255
BANF1 () RPL13	67.6638
BANF1 () RPL15	78.5383
BANF1 () RPL17;RPL17-C18orf32;RPL17;RPL17;RPL17	65.9626
BANF1 () RPL18	266.198
BANF1 () RPL18A	82.4837
BANF1 () RPL19	68.8712
BANF1 () RPL21	77.23
BANF1 () RPL24	64.7161
BANF1 () RPL26	53.5367
BANF1 () RPL27A	72.8813
BANF1 () RPL29	74.2769
BANF1 () RPL31	58.0148
BANF1 () RPL34	75.2949
BANF1 () RPL35	65.5046
BANF1 () RPL35A	79.1965
BANF1 () RPL36A;RPL36A-HNRNPH2	51.2904
BANF1 () RPL37A	73.4074
BANF1 () RPL9	70.1102
BANF1 () RPS14	64.0947
BANF1 () RPS15	63.1712
BANF1 () RPS16	48.8749
BANF1 () RPS17	56.2552
BANF1 () RPS18	57.9013
BANF1 () RPS19	73.5094
BANF1 () RPS20	50.3932
BANF1 () RPS23	46.1025
BANF1 () RPS25	71.3257
BANF1 () RPS28	102.977
BANF1 () RPS3A	76.0046
BANF1 () RPS5	665.357
BANF1 () RRP15	42.137
BANF1 () SRP19	89.1855
BANF1 () SRP68	43.627
BANF1 () SRP72	63.2748
BANF1 () SRRM2	93.41
BANF1 () SRRT	122.83
BANF1 () SRSF4	217.51
BANF1 () THOC2	141.847
BANF1 () THOC3	141.847
BANF1 () THOC5	141.847
BANF1 () THOC7	141.847
BANF1 () TMPO	31.5684
BANF1 () WDR12	88.5201
BANF1 () WDR33	56.3245
BANF1 () ZNF768	48.5949
BCAS2 (nucleus) BUD31	38.493
BCAS2 () CDC5L	3.10429
BCAS2 () CHERP	31.743
BCAS2 () CHTOP	144.561
BCAS2 () CRNKL1	20.4366
BCAS2 () DARS	308.626
BCAS2 (Nucleoplasm) DDX5	26.5059
BCAS2 (Nuclear speckles) DHX15	15.6387
BCAS2 () DHX16	72.1653
BCAS2 () EEF1E1	35.0608
BCAS2 (nucleus) EIF4A3	38.0799
BCAS2 () EPRS	384.427
BCAS2 (Nucleoplasm) HNRNPA1	25.185
BCAS2 (Nucleoplasm) HNRNPA2B1	14.7849
BCAS2 (nucleus) HNRNPA3	21.0037
BCAS2 () HSP90AA1	79.8755
BCAS2 () HSP90AB1	79.8755
BCAS2 () LARP1	67.5368
BCAS2 () LDHA	79.8755
BCAS2 () MAGOH;MAGOHB	42.0565
BCAS2 () MFAP1	72.5511
BCAS2 (Cytosol) NCBP1	10.7213
BCAS2 (Nucleoplasm) NCBP2	73.7599
BCAS2 () OGDH	173.658
BCAS2 () PABPC1	104.798
BCAS2 () PABPC4	93.1414
BCAS2 () PABPN1	56.951
BCAS2 () PAXBP1	22.0796
BCAS2 (Nucleoplasm) PHF5A	12.3573
BCAS2 () POLR1C	25.185
BCAS2 () POLR2E	132.041
BCAS2 (TRUE) PRPF19	20.5698
BCAS2 (Nuclear speckles) PRPF40A	18.6904
BCAS2 () PRPF8	36.561
BCAS2 () QARS	46.6498
BCAS2 (Nuclear speckles) RBM25	25.185
BCAS2 (nucleus) RBM8A	32.2522
BCAS2 (nucleus&cytoplasm) RBMX	75.5021
BCAS2 () SAFB2	45.0367
BCAS2 (Nuclear speckles) SF3A1	17.7764
BCAS2 (Nucleoplasm) SF3A2	311.153
BCAS2 (Nuclear speckles) SF3A3	18.5548
BCAS2 () SF3B1	12.3573
BCAS2 () SF3B2	13.0106
BCAS2 (Nucleoli;Nucleoplasm) SF3B3	12.3573
BCAS2 (nucleus) SF3B5	75.335
BCAS2 (Nucleoplasm) SF3B6	12.7206
BCAS2 (nucleus) SFSWAP	18.2635
BCAS2 () SMU1	17.9256
BCAS2 () SNRNP200	91.1707
BCAS2 (Nucleoplasm) SNRNP70	20.8591
BCAS2 () SNRPA	20.2763
BCAS2 () SNRPA1	62.3526
BCAS2 () SNRPB	18.3665
BCAS2 () SNRPD1	21.3926
BCAS2 () SNRPD2	21.0261
BCAS2 () SNRPD3	107.774
BCAS2 () SNRPE	17.8476
BCAS2 () SNRPF	16.648
BCAS2 () SNRPG	16.6401
BCAS2 (nucleus) SNW1	3.59704
BCAS2 () SON	83.7799
BCAS2 () SRRM2	88.4349
BCAS2 (Nucleoplasm) SRRT	47.8995
BCAS2 () SRSF1	50.6103
BCAS2 (Nucleoplasm) SRSF3	13.711
BCAS2 (Nuclear speckles) SRSF4	92.5255
BCAS2 () TAF15	48.4819
BCAS2 () TRA2A	40.8111
BCAS2 (Nucleoplasm) U2SURP	74.784
BCAS2 () ZCCHC3	36.0333
BOP1 () BRIX1	15.8854
BOP1 () C14orf166	13.0464
BOP1 () C8orf33	4.47173
BOP1 () CHTOP	108.661
BOP1 () DDX21	12.356
BOP1 () DDX24	3.5995
BOP1 () DDX27	6.94903
BOP1 () DDX39B	12.4193
BOP1 () DDX50	15.4881
BOP1 () DDX54	20.6258
BOP1 () DHX30	17.4827
BOP1 () DHX9	14.8663
BOP1 () DLAT	76.4991
BOP1 () DLST	41.7917
BOP1 () EBNA1BP2	12.3832
BOP1 () EIF6	9.9335
BOP1 () EXOSC10	24.8164
BOP1 () EXOSC3	4.64683
BOP1 () GNL2	5.76801
BOP1 () GNL3	6.93508
BOP1 () GTPBP4	5.87202
BOP1 () H1FX	4.88777
BOP1 () HP1BP3	2.81655
BOP1 () KRR1	9.88893
BOP1 () LARP1	46.5162
BOP1 () LLPH	8.05638
BOP1 () LTV1	20.1492
BOP1 () LYAR	5.90792
BOP1 () MRPL24	7.27362
BOP1 () MRPS22	13.4028
BOP1 () NAP1L1	4.32206
BOP1 () NOC3L	9.21404
BOP1 () NOL6	13.324
BOP1 () NOM1	5.06229
BOP1 () NOP2	8.65917
BOP1 () NPM1	13.58
BOP1 () OGDH	36.3512
BOP1 () PABPC4	59.0216
BOP1 () POP1	4.50764
BOP1 () PPAN-P2RY11;PPAN	7.92657
BOP1 () PWP1	7.60753
BOP1 () RBM28	8.04893
BOP1 () RBM34	16.798
BOP1 () RECQL5	62.1083
BOP1 () RPL10	15.4615
BOP1 () RPL10A	81.7053
BOP1 () RPL11	7.22094
BOP1 () RPL12	15.2633
BOP1 () RPL13	16.4573
BOP1 () RPL13A	20.0387
BOP1 () RPL15	18.1722
BOP1 () RPL17;RPL17-C18orf32;RPL17;RPL17;RPL17	12.1363
BOP1 () RPL18	50.5893
BOP1 () RPL18A	19.108
BOP1 () RPL19	14.9745
BOP1 () RPL21	16.7941
BOP1 () RPL22	9.47161
BOP1 () RPL23A	18.8308
BOP1 () RPL24	14.4193
BOP1 () RPL26	11.9491
BOP1 () RPL27A	17.9448
BOP1 () RPL28	12.0339
BOP1 () RPL29	16.5125
BOP1 () RPL3	20.0835
BOP1 () RPL31	12.038
BOP1 () RPL32	14.2869
BOP1 () RPL34	17.6769
BOP1 () RPL35	15.2516
BOP1 () RPL35A	17.9572
BOP1 () RPL36	12.4341
BOP1 () RPL36A;RPL36A-HNRNPH2	12.5076
BOP1 () RPL37A	17.72
BOP1 () RPL4	14.3741
BOP1 () RPL5	15.9369
BOP1 () RPL7A	15.6869
BOP1 () RPL8	13.3509
BOP1 () RPL9	15.5075
BOP1 () RPLP0	57.551
BOP1 () RPLP1	14.3626
BOP1 () RPLP2	16.291
BOP1 () RPS11	22.4541
BOP1 () RPS12	16.1396
BOP1 () RPS13	18.8856
BOP1 () RPS14	15.0085
BOP1 () RPS15	13.3907
BOP1 () RPS15A	16.7769
BOP1 () RPS16	10.481
BOP1 () RPS17	16.3745
BOP1 () RPS18	10.2357
BOP1 () RPS19	16.7234
BOP1 () RPS2	23.6438
BOP1 () RPS20	7.86168
BOP1 () RPS21	5.59181
BOP1 () RPS23	10.7375
BOP1 () RPS25	15.271
BOP1 () RPS26	18.3406
BOP1 () RPS27L	4.50764
BOP1 () RPS28	13.3241
BOP1 () RPS29	7.28355
BOP1 () RPS3	40.264
BOP1 () RPS3A	16.9563
BOP1 () RPS4X	13.3173
BOP1 () RPS5	108.466
BOP1 () RPS7	15.1622
BOP1 () RPS8	16.2897
BOP1 () RPS9	19.1881
BOP1 () RRP15	8.93415
BOP1 () RRS1	6.65692
BOP1 () RSL1D1	10.5582
BOP1 () RTCB	11.1567
BOP1 () SENP3	6.29602
BOP1 () SRP19	5.78852
BOP1 () SRP68	4.694
BOP1 () SRP72	3.21521
BOP1 () SRSF4	71.1803
BOP1 () THOC2	10.4683
BOP1 () THOC3	10.4683
BOP1 () THOC5	10.4683
BOP1 () THOC7	10.4683
BOP1 (nucleus) WDR12	6.53439
BOP1 () WDR43	9.9335
BOP1 () ZNF768	6.93508
BRD4 () C1D	5.45838
BRD4 () CAPRIN1	69.1097
BRD4 () CPSF1	19.5824
BRD4 () DDX28	2
BRD4 () DDX50	18.8428
BRD4 () DDX54	17.832
BRD4 () DGCR8	70.8697
BRD4 () DHX9	17.3931
BRD4 () FIP1L1	19.5824
BRD4 () G3BP1	8.63126
BRD4 () GEMIN4	2
BRD4 () GNL2	8.28065
BRD4 () IGF2BP1	30.9479
BRD4 () IMP3	2
BRD4 () INO80	2
BRD4 () KIF2C	2
BRD4 () KNSTRN	2
BRD4 () LARP1	33.2068
BRD4 () LLPH	11.553
BRD4 () LTV1	21.9741
BRD4 () LYAR	4.70072
BRD4 () MAP1B	3.86414
BRD4 () MPHOSPH10	2
BRD4 () MRPL47	2.94463
BRD4 () MRPS22	10.7903
BRD4 () MYCBP2	3.86414
BRD4 () NCBP2	48.6026
BRD4 () PABPC1	44.7957
BRD4 () PABPC4	49.718
BRD4 () PWP1	7.42815
BRD4 () RAE1	2
BRD4 () RBM34	23.0705
BRD4 () RBM39	7.32869
BRD4 () RECQL5	34.6461
BRD4 () RPL10	19.7357
BRD4 () RPL11	10.3857
BRD4 () RPL13	22.4646
BRD4 () RPL13A	22.6851
BRD4 () RPL14	20.9163
BRD4 () RPL17;RPL17-C18orf32;RPL17;RPL17;RPL17	16.0962
BRD4 () RPL18	63.599
BRD4 () RPL19	18.82
BRD4 () RPL21	21.4635
BRD4 () RPL23A	22.6389
BRD4 () RPL24	18.3763
BRD4 () RPL26	15.3833
BRD4 () RPL27	23.6071
BRD4 () RPL27A	21.213
BRD4 () RPL28	15.2733
BRD4 () RPL3	23.8636
BRD4 () RPL30	18.2859
BRD4 () RPL31	15.1823
BRD4 () RPL32	16.8841
BRD4 () RPL34	21.1671
BRD4 () RPL35	19.5966
BRD4 () RPL35A	21.6661
BRD4 () RPL36A;RPL36A-HNRNPH2	15.3399
BRD4 () RPL37A	21.7467
BRD4 () RPL4	15.7449
BRD4 () RPL5	17.8482
BRD4 () RPL6	21.555
BRD4 () RPL7	21.8423
BRD4 () RPL7A	19.0439
BRD4 () RPL8	15.0502
BRD4 () RPL9	20.0091
BRD4 () RPS11	24.3135
BRD4 () RPS12	28.7674
BRD4 () RPS13	22.5897
BRD4 () RPS14	20.9128
BRD4 () RPS15	16.4222
BRD4 () RPS15A	20.0323
BRD4 () RPS16	13.6717
BRD4 () RPS17	20.6915
BRD4 () RPS18	12.2097
BRD4 () RPS19	23.9628
BRD4 () RPS2	27.8444
BRD4 () RPS20	8.97878
BRD4 () RPS21	3.40148
BRD4 () RPS23	14.3667
BRD4 () RPS25	17.4915
BRD4 () RPS26	21.3188
BRD4 () RPS28	30.9184
BRD4 () RPS29	8.5857
BRD4 () RPS3	29.9614
BRD4 () RPS3A	21.6555
BRD4 () RPS4X	15.9278
BRD4 () RPS6	56.454
BRD4 () RPS8	20.2797
BRD4 () RPS9	23.0153
BRD4 () RRBP1	2
BRD4 () RRP15	13.3826
BRD4 () RRS1	6.82339
BRD4 () RUVBL1	23.3072
BRD4 () SON	66.9423
BRD4 () SRP68	4.56109
BRD4 () SRRM2	64.3788
BRD4 () SRSF1	36.781
BRD4 () SRSF4	56.414
BRD4 () TRA2A	32.0702
BRD4 () WDR18	10.5577
BRD4 () WDR33	35.1513
BRD4 () YBX1	15.7457
BRD4 () YTHDF1	2
BRD4 () YTHDF2	4.66481
BRD4 () ZBTB11	5.03776
BRD4 () ZMYND8	2
BRD4 () ZNF24	2
BRIX1 () BUD31	28.6939
BRIX1 () BYSL	30.4292
BRIX1 () C14orf166	12.8561
BRIX1 () C1D	15.7912
BRIX1 () C8orf33	12.846
BRIX1 () CD2BP2	25.2396
BRIX1 () CD59	83.4074
BRIX1 () CEP170	20.9991
BRIX1 () CEP44	75.3905
BRIX1 () CLINT1	33.6207
BRIX1 () CLTA	26.5376
BRIX1 () CLTB	27.126
BRIX1 () CLTC	24.836
BRIX1 () CPSF1	30.369
BRIX1 () CPSF2	71.5453
BRIX1 () CPSF3	45.7986
BRIX1 () CSTF1	104.013
BRIX1 () CSTF3	104.013
BRIX1 () DARS	199.594
BRIX1 () DBN1	119.12
BRIX1 () DDX1	15.7051
BRIX1 () DDX21	6.66181
BRIX1 () DDX24	18.3479
BRIX1 () DDX27	14.564
BRIX1 () DDX50	6.65689
BRIX1 () DDX54	18.6454
BRIX1 () DDX56	82.916
BRIX1 () DHX30	11.8202
BRIX1 () DHX9	9.48233
BRIX1 () DLST	68.7993
BRIX1 () DYNLL2	82.916
BRIX1 () EBNA1BP2	6.98093
BRIX1 () EEF1E1	20.4132
BRIX1 () EIF2S1	40.8992
BRIX1 () EIF2S2	40.8992
BRIX1 () EIF2S3	40.8992
BRIX1 () EIF6	39.6106
BRIX1 () EMD	103.369
BRIX1 () EXOSC10	56.8751
BRIX1 () EXOSC3	14.0389
BRIX1 () EXOSC4	33.0411
BRIX1 () EXOSC5	33.0411
BRIX1 () EXOSC6	33.0411
BRIX1 () EXOSC7	33.0411
BRIX1 () FBL	31.7053
BRIX1 () FIP1L1	30.369
BRIX1 () FLOT1	39.0512
BRIX1 () FLOT2	30.8272
BRIX1 () FXR2	50.7656
BRIX1 () GAR1	23.6294
BRIX1 () GEMIN8	31.3455
BRIX1 () GNB1	83.4074
BRIX1 () GNB2	28.1501
BRIX1 () GNG12	83.4074
BRIX1 () GNL2	11.5031
BRIX1 () GNL3	10.8325
BRIX1 () GPATCH4	32.2697
BRIX1 () GSE1	21.2619
BRIX1 () GTF2I	30.4292
BRIX1 () GTPBP4	13.3263
BRIX1 () H1FX	17.3292
BRIX1 () H2AFZ;H2AFV	47.306
BRIX1 () HIST1H1E	87.8834
BRIX1 () HIST1H2BJ;HIST1H2BO;HIST1H2BB;HIST2H2BE	73.1887
BRIX1 () HIST1H2BK;HIST1H2BD;HIST1H2BC;HIST2H2BF;HIST1H2BH;HIST1H2BN;HIST1H2BM;HIST1H2BN	77.0202
BRIX1 () HIST1H4A	47.0721
BRIX1 () HNRNPR	24.8362
BRIX1 () HP1BP3	15.9912
BRIX1 () IARS	16.217
BRIX1 () IGF2BP1	34.3624
BRIX1 () IGF2BP2	225.119
BRIX1 () IGF2BP3	87.3157
BRIX1 () ILF2	45.6816
BRIX1 () KARS	37.1781
BRIX1 () KIF11	142.004
BRIX1 () KRI1	23.3256
BRIX1 () KRR1	22.0793
BRIX1 () LARS	16.217
BRIX1 () LBR	29.743
BRIX1 () LEMD2	106.603
BRIX1 () LLPH	11.1293
BRIX1 () LSM3	61.0323
BRIX1 () LSM5	61.0323
BRIX1 () LTV1	25.1436
BRIX1 () MCCC2	18.4432
BRIX1 () MGEA5	82.916
BRIX1 () MID1IP1	29.1406
BRIX1 () MPRIP	67.9917
BRIX1 () MRPS22	20.7322
BRIX1 () MRPS36	33.9256
BRIX1 () NAP1L1	13.676
BRIX1 () NCL	16.8998
BRIX1 () NOC3L	9.77551
BRIX1 () NOL6	10.1443
BRIX1 () NOLC1	43.495
BRIX1 () NOP10	23.9762
BRIX1 () NOP2	12.6801
BRIX1 () NOP58	10.5633
BRIX1 () NPM1	5.46109
BRIX1 () NSUN2	82.916
BRIX1 () NUFIP2	23.1649
BRIX1 () NUP153	19.543
BRIX1 () NVL	76.4504
BRIX1 () OGDH	40.442
BRIX1 () PABPC1	33.3268
BRIX1 () PABPC4	38.2618
BRIX1 () PARP1	38.7741
BRIX1 () PAXBP1	27.363
BRIX1 () PGK1	35.3442
BRIX1 () PHB	39.0581
BRIX1 () PHB2	29.1406
BRIX1 () PPAN-P2RY11;PPAN	11.5122
BRIX1 () PPP1CA	50.537
BRIX1 () PPP1CC	50.537
BRIX1 () PPP1R12A	88.93
BRIX1 () PRKAR2A	36.5155
BRIX1 () PRMT5	30.6777
BRIX1 () PRPF19	33.9023
BRIX1 () PRPF6	32.423
BRIX1 () PRPF8	101.663
BRIX1 () PRRC2A	98.7376
BRIX1 () PWP1	11.694
BRIX1 () QARS	16.1125
BRIX1 () RAD51	30.4292
BRIX1 () RALA	82.916
BRIX1 () RARS	111.368
BRIX1 () RBM28	8.83035
BRIX1 () RBM34	7.32428
BRIX1 () RBM42	32.221
BRIX1 () RECQL5	27.6931
BRIX1 () RNF220	24.913
BRIX1 () RPL10	8.17491
BRIX1 () RPL10A	106.271
BRIX1 () RPL11	11.1913
BRIX1 () RPL12	8.83416
BRIX1 () RPL13	6.58131
BRIX1 () RPL13A	8.81248
BRIX1 () RPL14	8.42332
BRIX1 () RPL15	6.16042
BRIX1 () RPL17;RPL17-C18orf32;RPL17;RPL17;RPL17	7.61055
BRIX1 () RPL18A	6.95466
BRIX1 () RPL19	8.16404
BRIX1 () RPL21	7.68128
BRIX1 () RPL22	9.8888
BRIX1 () RPL23	94.0864
BRIX1 () RPL24	9.3335
BRIX1 () RPL26	10.9058
BRIX1 () RPL27	7.47291
BRIX1 () RPL27A	10.3234
BRIX1 () RPL28	9.66303
BRIX1 () RPL29	8.40201
BRIX1 () RPL3	8.84769
BRIX1 () RPL30	9.19385
BRIX1 () RPL31	10.4015
BRIX1 () RPL32	8.7246
BRIX1 () RPL34	9.21834
BRIX1 () RPL35	8.68781
BRIX1 () RPL35A	8.69796
BRIX1 () RPL36	10.1915
BRIX1 () RPL36A;RPL36A-HNRNPH2	12.482
BRIX1 () RPL37A	8.59838
BRIX1 () RPL4	9.17682
BRIX1 () RPL5	9.43764
BRIX1 () RPL6	8.05129
BRIX1 () RPL7	6.99651
BRIX1 () RPL7A	6.02734
BRIX1 () RPL7L1	14.2272
BRIX1 () RPL8	9.98315
BRIX1 () RPL9	7.45572
BRIX1 () RPLP0	69.691
BRIX1 () RPLP1	9.37527
BRIX1 () RPLP2	9.69811
BRIX1 () RPS11	10.2017
BRIX1 () RPS12	30.7642
BRIX1 () RPS13	8.09215
BRIX1 () RPS14	7.26642
BRIX1 () RPS15	10.9605
BRIX1 () RPS15A	8.41023
BRIX1 () RPS16	10.031
BRIX1 () RPS17	10.9779
BRIX1 () RPS18	13.8877
BRIX1 () RPS19	6.87597
BRIX1 () RPS2	12.3524
BRIX1 () RPS20	12.6548
BRIX1 () RPS23	10.1744
BRIX1 () RPS25	14.4199
BRIX1 () RPS26	6.73277
BRIX1 () RPS28	25.1147
BRIX1 () RPS29	11.7202
BRIX1 () RPS3A	7.38086
BRIX1 () RPS4X	8.17565
BRIX1 () RPS5	183.573
BRIX1 () RPS6	35.4423
BRIX1 () RPS7	18.212
BRIX1 () RPS8	8.84241
BRIX1 () RPS9	8.59677
BRIX1 () RRP1	39.1132
BRIX1 () RRP12	29.1406
BRIX1 () RRP15	10.3829
BRIX1 () RRP1B	16.7625
BRIX1 () RRS1	12.2647
BRIX1 () RSL1D1	8.45621
BRIX1 () RTCB	11.964
BRIX1 () SAP30BP	75.1716
BRIX1 () SF3B4	211.342
BRIX1 () SNAP23	69.5436
BRIX1 () SNRNP200	195.669
BRIX1 () SNRNP70	25.4651
BRIX1 () SNRPA	30.5054
BRIX1 () SNRPA1	112.197
BRIX1 () SNRPB	29.9666
BRIX1 () SNRPD1	26.3911
BRIX1 () SNRPD2	31.6147
BRIX1 () SNRPE	27.8963
BRIX1 () SNRPF	33.8019
BRIX1 () SNRPG	27.6301
BRIX1 () SRP19	16.2673
BRIX1 () SRPK2	24.913
BRIX1 () SYNCRIP	26.8843
BRIX1 () TAF15	39.6091
BRIX1 () TIMM10	33.1137
BRIX1 () TIMM9	33.3476
BRIX1 () TMEM109	29.1406
BRIX1 () TMEM192	27.126
BRIX1 () TPM3	30.6862
BRIX1 () TRIM27	85.9785
BRIX1 () UTP14A	18.6644
BRIX1 () WDR18	14.9544
BRIX1 () WDR33	47.9456
BRIX1 () WDR43	39.6106
BRIX1 () WDR77	31.3455
BRIX1 () YBX1	19.1831
BRIX1 () YTHDF2	16.5104
BRIX1 () ZC3H11A	30.2507
BRIX1 () ZCCHC8	43.5184
BRIX1 () ZFR	23.8443
BRIX1 () ZNF281	27.126
BRIX1 () ZNF768	10.8325
BUD13 (Nucleoplasm) ACIN1	164.739
BUD13 (nucleus) ARGLU1	161.914
BUD13 (nucleus) AURKAIP1	165.532
BUD13 (nucleus) BCAS2	81.0961
BUD13 (Nuclear speckles) BCLAF1	176.871
BUD13 (nucleus) BRIX1	166.29
BUD13 (nucleus) BUD31	82.2929
BUD13 (nucleus) CDC40	615.4
BUD13 (nucleus) CDC5L	71.3008
BUD13 (nucleus) CHTOP	335.45
BUD13 (nucleus) CPSF7	106.265
BUD13 (nucleus) CRNKL1	74.6084
BUD13 (nucleus) CWC15	180.251
BUD13 (nucleus) CWC22	615.4
BUD13 (nucleus) DHX38	1177.97
BUD13 (nucleus) DHX9	127.173
BUD13 (nucleus) EFTUD2	58.6937
BUD13 (nucleus) ERH	1160.57
BUD13 (Cytosol) FMR1	195.15
BUD13 (Cytosol) FXR1	113.765
BUD13 (nucleus) FXR2	158.437
BUD13 (nucleus) LUC7L	304.42
BUD13 (nucleus) LUC7L2	309.482
BUD13 (nucleus) LUC7L3	565.263
BUD13 (nucleus) MAGOH;MAGOHB	129.937
BUD13 (nucleus) NVL	178.873
BUD13 (nucleus) PABPN1	192.581
BUD13 (nucleus) PLRG1	248.068
BUD13 (nucleus) PNN	135.265
BUD13 (nucleus) PRPF19	92.6015
BUD13 (nucleus) PRPF4B	191.525
BUD13 (nucleus) PRPF8	183.117
BUD13 (nucleus) RBM22	1666.24
BUD13 (nucleus) RBM8A	92.0632
BUD13 (nucleus) RBMX2	311.388
BUD13 (nucleus) RNPS1	301.715
BUD13 (Cytosol;Endoplasmic reticulum) RPL10	146.857
BUD13 (nucleus) RPL12	138.512
BUD13 (nucleus) RPL13A	161.81
BUD13 (nucleus) RPL14	161.737
BUD13 (nucleus) RPL15	152.973
BUD13 (nucleus) RPL17;RPL17-C18orf32;RPL17;RPL17;RPL17	145.567
BUD13 (nucleus) RPL18	555.933
BUD13 (nucleus) RPL18A	170.225
BUD13 (nucleus) RPL21	158.961
BUD13 (nucleus) RPL24	143.495
BUD13 (nucleus) RPL27	166.522
BUD13 (nucleus) RPL27A	156.233
BUD13 (nucleus) RPL3	172.054
BUD13 (nucleus) RPL30	148.54
BUD13 (nucleus) RPL32	154.11
BUD13 (nucleus) RPL34	165.71
BUD13 (nucleus) RPL35A	168.47
BUD13 (nucleus) RPL36	138.691
BUD13 (nucleus) RPL37	220.551
BUD13 (nucleus) RPL37A	165.082
BUD13 (nucleus) RPL4	134.25
BUD13 (nucleus) RPL5	130.405
BUD13 (nucleus) RPL6	157.923
BUD13 (nucleus) RPL7	160.191
BUD13 (nucleus) RPL7A	148.646
BUD13 (nucleus) RPL8	128.352
BUD13 (nucleus) RPLP2	127.374
BUD13 (Cytosol;Endoplasmic reticulum) RPS15	123.082
BUD13 (nucleus) RPS23	134.917
BUD13 (nucleus) RPS8	162.682
BUD13 (nucleus) RPS9	160.498
BUD13 (nucleus) SAP18	181.441
BUD13 (nucleus) SAP30BP	162.283
BUD13 (nucleus) SCAF1	620.077
BUD13 (nucleus) SF3B4	301.145
BUD13 (nucleus) SF3B6	75.3065
BUD13 (nucleus) SLU7	654.204
BUD13 (nucleus) SNIP1	2248
BUD13 (nucleus) SNRNP40	156.641
BUD13 (nucleus) SNW1	81.3266
BUD13 (Nuclear speckles) SON	233.145
BUD13 (nucleus) SRSF4	348.958
BUD13 (nucleus) SRSF7	136.765
BUD13 (nucleus) THRAP3	155.049
BUD13 (Cytosol;Nuclear speckles) UBAP2L	683.458
BUD13 (nucleus) XAB2	67.5466
BUD13 () ZC3H14	312.483
BUD31 () CAPRIN1	148.861
BUD31 () CD2BP2	24.2016
[truncated: 27,547 more rows]
